# Supplementary material for: Biparental contributions of the H2A.B histone variant control embryonic development in mice
Source: PLoS Biol. 2020 Dec 23;18(12):e3001001. doi: 10.1371/journal.pbio.3001001 (PMC7757805; doi:10.1371/journal.pbio.3001001)
Supplement: S1 Table — Total number of fragments of sizes <121 bp and >149 bp from equal sampling of total fragments in WT and KO. Chi-squared significance of observed KO counts versus expected counts in WT. KO, knockout; WT, wild-type. (XLSX) [file pbio.3001001.s012.xlsx]

## Sheet: Sheet1
Proportion of subnucleosomal and nucleosomal fragments
	K4me3 (2 replicates)	Total fragments sampled	Subnucleosomal (<121bp)	Nucleosomal (>149bp)	Ratios	P-val (chi w Yates)
	WT	1571248	355347	1120009	0.317272
	KO	1571248	544489	932834	0.583693	<0.0001
	K27m3 (2 replicates)	Total fragments sampled	Subnucleosomal (<121bp)	Nucleosomal (>149bp)
	WT	401224	71628	316024	0.226654
	KO	401224	101289	284552	0.35596	<0.0001
	K9me3 (2 replicates)	Total fragments sampled	Subnucleosomal (<121bp)	Nucleosomal (>149bp)
	WT	10000000	1900038	7498683	0.253383
	KO	10000000	2522092	6900836	0.365476	<0.0001
		S1 Table
