# Supplementary material for: Biparental contributions of the H2A.B histone variant control embryonic development in mice
Source: PLoS Biol. 2020 Dec 23;18(12):e3001001. doi: 10.1371/journal.pbio.3001001 (PMC7757805; doi:10.1371/journal.pbio.3001001)
Supplement: S2 Table — (XLSX) [file pbio.3001001.s013.xlsx]

## Sheet: Sheet1
Fraction of total fragments in peaks (FRIPs):
	K4me3	Subnucleosomal (<121bp)	Nucleosomal (>149bp)	ratios
	WT	0.343	0.357	0.960784
	KO	0.3567	0.3786	0.942155
	K27m3	Subnucleosomal (<121bp)	Nucleosomal (>149bp)
	WT	0.3522	0.4616	0.762998
	KO	0.363	0.5	0.726
	K9me3	Subnucleosomal (<121bp)	Nucleosomal (>149bp)
	WT	0.4404	0.4943	0.890957
	KO	0.4485	0.4759	0.942425
		S2 Table
