# Supplementary material for: Biparental contributions of the H2A.B histone variant control embryonic development in mice
Source: PLoS Biol. 2020 Dec 23;18(12):e3001001. doi: 10.1371/journal.pbio.3001001 (PMC7757805; doi:10.1371/journal.pbio.3001001)
Supplement: S3 Table — SEACR, sparse enrichment analysis for CUT&RUN. (XLSX) [file pbio.3001001.s014.xlsx]

## Sheet: Sheet1
SEACER peaks (stringent)
	K4me3 (2 replicates)	K27m3 (2 replicates)	K9me3 (2 replicates)
Peaks called	7509	5233	29372
	S3 Table
