# Supplementary material for: Biparental contributions of the H2A.B histone variant control embryonic development in mice
Source: PLoS Biol. 2020 Dec 23;18(12):e3001001. doi: 10.1371/journal.pbio.3001001 (PMC7757805; doi:10.1371/journal.pbio.3001001)
Supplement: S4 Table — Four WT and 6 KO male siblings were bred sequentially to a total of 28 and 38 females, respectively. Detailed statistics and significance of statistical tests comparing KO to WT are shown. KO, knockout; WT, wild-type. (XLSX) [file pbio.3001001.s015.xlsx]

## Sheet: Sheet1
Male fertility assay (split in 2 part for display)
Part1
Males	Females	Litters	Avg. size	Std dev	Mann-Whitney	Normality (Shapiro-Wilk)	Litter ≤ 8	% Litters ≤ 8	chi-square (vs. WT)	Total pups	Sex ratio (M/F)
WT (n = 4)	28	28	7.6	2.4	p=0.71	p=0.2590	8	28.6		217	0.8
KO (n = 6)	38	37	6.9	3.3		p=0.0002	11	29.7	p=0.8684	264	1
Part2
Males	Litters ≥ 1 dead animal	% Litter ≥ 1 dead	chi-square (vs. WT)	Observed plugs	plug + pregancy	% plug + pregancy	chi-square (vs. WT)
WT (n = 4)	3	10.7		23	13	57
KO (n = 6)	7	18.9	p=0.1058	32	11	34	p=0.0137
	S4 Table
