# Supplementary material for: Biparental contributions of the H2A.B histone variant control embryonic development in mice
Source: PLoS Biol. 2020 Dec 23;18(12):e3001001. doi: 10.1371/journal.pbio.3001001 (PMC7757805; doi:10.1371/journal.pbio.3001001)
Supplement: S1 Data — (XLSX) [file pbio.3001001.s016.xlsx]

## Sheet: Fig 1A
Fitted Curve						Raw bins
K9m3 KO			K9m3 WT			K9m3 KO			K9m3 WT
X (Fragment Size)	Y (Frequency)		X (Fragment Size)	Y (Frequency)		X (Fragment Size)	Y (Raw Counts)		X (Fragment Size)	Y (Raw Counts)
10.4678	0		15.4681	0		25	4954		25	4281
15.988	1.02622e-05		20.9253	1.80732e-05		26	5902		26	4923
21.5082	0.000133493		26.3825	0.00029419		27	6632		27	5301
27.0284	0.000606666		31.8397	0.000773302		28	7563		28	5873
32.5486	0.00108621		37.2969	0.00100566		29	8146		29	6255
38.0688	0.0014982		42.7541	0.00128057		30	9233		30	7309
43.589	0.00190373		48.2113	0.00153016		31	9851		31	7230
49.1092	0.00240649		53.6685	0.00208045		32	10952		32	8170
54.6294	0.00320616		59.1256	0.0026957		33	11619		33	8357
60.1496	0.00393134		64.5828	0.00295132		34	12288		34	8768
65.6698	0.00419086		70.04	0.00301679		35	12414		35	8762
71.19	0.00409265		75.4972	0.00281331		36	13815		36	10046
76.7101	0.00374984		80.9544	0.00266476		37	13321		37	9518
82.2303	0.00341875		86.4116	0.0024615		38	14448		38	10099
87.7505	0.00308175		91.8688	0.00228417		39	15900		39	11033
93.2707	0.00278325		97.326	0.00209228		40	16707		40	11649
98.7909	0.00252233		102.783	0.00195258		41	17091		41	11756
104.311	0.00227751		108.24	0.0018168		42	18018		42	12804
109.831	0.00207987		113.698	0.00170971		43	19197		43	12980
115.351	0.00190415		119.155	0.00159503		44	19434		44	13527
120.872	0.00175753		124.612	0.00155557		45	19996		45	13530
126.392	0.00169877		130.069	0.00163204		46	20243		46	13982
131.912	0.00176075		135.526	0.00175343		47	20977		47	14380
137.432	0.00193159		140.984	0.00217726		48	21787		48	14812
142.952	0.00232366		146.441	0.00343057		49	22426		49	14905
148.473	0.00301385		151.898	0.00531953		50	23213		50	15584
153.993	0.00395184		157.355	0.00688123		51	25639		51	17445
159.513	0.00479912		162.812	0.00774864		52	26963		52	18033
165.033	0.00574313		168.27	0.00843949		53	28701		53	19612
170.553	0.00645055		173.727	0.00837154		54	31522		54	21697
176.074	0.00694943		179.184	0.00815545		55	33008		55	22610
181.594	0.00706112		184.641	0.00767327		56	35569		56	24347
187.114	0.0069368		190.098	0.00712161		57	37785		57	25825
192.634	0.00647853		195.556	0.00621411		58	37585		58	26003
198.154	0.00583198		201.013	0.00556235		59	38884		59	26822
203.675	0.005106		206.47	0.00452475		60	39685		60	27972
209.195	0.00439004		211.927	0.00399698		61	42012		61	28758
214.715	0.00378918		217.384	0.00334063		62	42350		62	29408
220.235	0.00321459		222.842	0.00281788		63	42798		63	30056
225.755	0.0027196		228.299	0.00237721		64	42834		64	29971
231.276	0.00233267		233.756	0.0020617		65	42598		65	29553
236.796	0.00200391		239.213	0.0017487		66	42675		66	30464
242.316	0.00170142		244.67	0.00149965		67	42389		67	30396
247.836	0.00146352		250.127	0.00129357		68	42242		68	29575
253.356	0.0012697		255.585	0.00114172		69	42945		69	30874
258.876	0.00111701		261.042	0.00100147		70	42118		70	30295
264.397	0.000989985		266.499	0.000899951		71	41105		71	29391
269.917	0.000900918		271.956	0.000828467		72	41252		72	30305
275.437	0.000830718		277.413	0.000785903		73	40569		73	29778
280.957	0.000794333		282.871	0.000752142		74	40352		74	29407
286.477	0.000772213		288.328	0.000756228		75	38836		75	28386
291.998	0.000783103		293.785	0.000758334		76	38857		76	28920
297.518	0.000762601		299.242	0.000773448		77	36424		77	26959
303.038	0.000772367		304.699	0.000796872		78	35909		78	26880
						79	35131		79	26378
						80	34329		80	25868
						81	35122		81	26462
						82	34204		82	26473
						83	34069		83	26619
						84	34408		84	26627
						85	33182		85	25790
						86	31968		86	24819
						87	31275		87	24505
						88	30173		88	23564
						89	29590		89	23423
						90	28989		90	23067
						91	28215		91	22269
						92	28196		92	22731
						93	28527		93	23104
						94	27415		94	22190
						95	27161		95	22405
						96	26450		96	21162
						97	26047		97	20690
						98	25653		98	20851
						99	24843		99	20448
						100	24774		100	20332
						101	23773		101	18992
						102	24200		102	20099
						103	23188		103	19450
						104	22812		104	19440
						105	22528		105	18736
						106	21783		106	18623
						107	21342		107	18355
						108	21382		108	18231
						109	20924		109	18204
						110	20765		110	17503
						111	20540		111	17768
						112	19756		112	17465
						113	19824		113	17223
						114	19303		114	16926
						115	19138		115	16790
						116	19209		116	16903
						117	18877		117	16592
						118	18101		118	16072
						119	17788		119	15658
						120	17397		120	15651
						121	17068		121	15486
						122	16570		122	15076
						123	17158		123	15521
						124	16667		124	15190
						125	17144		125	15704
						126	16534		126	15626
						127	16697		127	15718
						128	17210		128	15840
						129	16787		129	16005
						130	17015		130	15958
						131	17193		131	16640
						132	17323		132	16681
						133	17556		133	17007
						134	17474		134	16692
						135	17744		135	16815
						136	18389		136	17279
						137	19196		137	18068
						138	19677		138	18837
						139	19113		139	18265
						140	20175		140	19796
						141	20745		141	20545
						142	21090		142	21035
						143	22160		143	22946
						144	23401		144	25952
						145	24632		145	28474
						146	25677		146	31964
						147	27235		147	36204
						148	28929		148	39184
						149	30513		149	42771
						150	32269		150	46684
						151	34362		151	50429
						152	35518		152	53555
						153	37634		153	56851
						154	39651		154	60251
						155	41661		155	64983
						156	43810		156	67502
						157	44900		157	69540
						158	46040		158	70738
						159	47963		159	74363
						160	47906		160	73822
						161	49147		161	74585
						162	51702		162	76886
						163	52572		163	76883
						164	54016		164	76992
						165	57215		165	80824
						166	60971		166	83497
						167	63398		167	87820
						168	64473		168	88082
						169	64400		169	85250
						170	62668		170	82889
						171	64555		171	84171
						172	66386		172	83246
						173	68064		173	85227
						174	69061		174	84289
						175	70389		175	84645
						176	70578		176	84214
						177	70070		177	83176
						178	69843		178	81001
						179	70880		179	82242
						180	72187		180	81260
						181	71238		181	80255
						182	70164		182	77558
						183	70854		183	77802
						184	72691		184	79367
						185	72737		185	78899
						186	72316		186	77715
						187	68992		187	72482
						188	67521		188	71810
						189	68844		189	72942
						190	66678		190	69643
						191	66700		191	69719
						192	67689		192	70702
						193	65662		193	67929
						194	65697		194	67837
						195	61622		195	62435
						196	59993		196	60652
						197	58206		197	59131
						198	58061		198	57734
						199	56318		199	57207
						200	56964		200	56505
						201	57187		201	57402
						202	55365		202	55262
						203	51881		203	51971
						204	51608		204	50326
						205	47169		205	46905
						206	46531		206	44657
						207	45945		207	44331
						208	44388		208	43000
						209	42833		209	41373
						210	43165		210	42325
						211	42092		211	40839
						212	41729		212	40007
						213	39444		213	37834
						214	39032		214	37615
						215	37941		215	36643
						216	36646		216	35650
						217	34610		217	33522
						218	33351		218	31929
						219	34268		219	33284
						220	32120		220	30846
						221	31358		221	29475
						222	30073		222	28430
						223	28999		223	27392
						224	28167		224	26725
						225	26988		225	25629
						226	26520		226	24915
						227	26520		227	25186
						228	26119		228	25062
						229	24401		229	22941
						230	23556		230	22122
						231	23329		231	21959
						232	22460		232	21160
						233	22315		233	20809
						234	22000		234	21008
						235	21468		235	20374
						236	20061		236	18736
						237	19872		237	18679
						238	18868		238	17868
						239	19259		239	17868
						240	17925		240	16864
						241	17496		241	16728
						242	16713		242	16014
						243	16721		243	15583
						244	15868		244	15110
						245	15812		245	14930
						246	15443		246	14285
						247	14717		247	14147
						248	14616		248	13593
						249	13917		249	13130
						250	13486		250	12865
						251	13350		251	12579
						252	12947		252	12404
						253	12611		253	11837
						254	12571		254	11745
						255	12194		255	11690
						256	12158		256	11692
						257	11807		257	11104
						258	11328		258	10735
						259	10702		259	10112
						260	10772		260	10049
						261	10569		261	10025
						262	10254		262	9673
						263	10040		263	9611
						264	9828		264	9457
						265	9861		265	9157
						266	9356		266	8888
						267	9576		267	9055
						268	9510		268	8959
						269	9254		269	8513
						270	8801		270	8584
						271	8495		271	8314
						272	8645		272	8227
						273	8408		273	8069
						274	8294		274	7909
						275	8172		275	7786
						276	8157		276	7852
						277	8275		277	7998
						278	8246		278	8044
						279	8401		279	7801
						280	8106		280	7828
						281	7721		281	7511
						282	7631		282	7473
						283	7601		283	7332
						284	7560		284	7478
						285	7473		285	7372
						286	7714		286	7313
						287	7632		287	7596
						288	7714		288	7535
						289	7894		289	7579
						290	7957		290	7671
						291	8076		291	7714
						292	8081		292	7782
						293	7990		293	7512
						294	7579		294	7561
						295	7624		295	7523
						296	7358		296	7437
						297	7450		297	7577
						298	7779		298	7659
						299	7751		299	7872
						300	7786		300	7817

## Sheet: Fig 1B
Fitted Curve						Raw bins
K27m3 KO			K27m3 WT			K27m3 KO			K27m3 WT
X (Fragment Size)	Y (Frequency)		X (Fragment Size)	Y (Frequency)		X (Fragment Size)	Y (Raw Counts)		X (Fragment Size)	Y (Raw Counts)
5.80601	2.13026e-06		11.4058	0		25	578		25	664
11.4154	2.97242e-05		16.9191	6.04878e-05		26	613		26	738
17.0247	0.000201385		22.4324	0.00054716		27	726		27	748
22.6341	0.000752733		27.9457	0.00179129		28	731		28	911
28.2434	0.00163787		33.459	0.00224615		29	839		29	931
33.8528	0.0023683		38.9723	0.00219694		30	951		30	961
39.4621	0.0027577		44.4856	0.00206826		31	1051		31	942
45.0715	0.00297567		49.9989	0.0020584		32	1028		32	973
50.6808	0.00317323		55.5121	0.00216735		33	1105		33	953
56.2902	0.00339077		61.0254	0.00231213		34	1052		34	965
61.8995	0.00353358		66.5387	0.00230447		35	1005		35	942
67.5089	0.00350445		72.052	0.00226274		36	1011		36	909
73.1183	0.00333495		77.5653	0.00211502		37	1057		37	839
78.7276	0.00306717		83.0786	0.00192418		38	1050		38	823
84.337	0.00275453		88.5919	0.00169725		39	1115		39	909
89.9463	0.00245083		94.1052	0.00151864		40	1166		40	874
95.5557	0.00218901		99.6185	0.00134897		41	1255		41	874
101.165	0.0019774		105.132	0.0012407		42	1206		42	894
106.774	0.00179497		110.645	0.00115391		43	1212		43	837
112.384	0.00162454		116.158	0.00105904		44	1249		44	868
117.993	0.00145988		121.672	0.000978688		45	1144		45	833
123.602	0.00132438		127.185	0.000936595		46	1147		46	773
129.212	0.00126079		132.698	0.00100003		47	1158		47	757
134.821	0.00127136		138.212	0.00113699		48	1179		48	774
140.431	0.00140389		143.725	0.00151651		49	1190		49	772
146.04	0.00178187		149.238	0.00248699		50	1296		50	851
151.649	0.00253581		154.751	0.00413491		51	1281		51	805
157.259	0.00370828		160.265	0.00605524		52	1263		52	818
162.868	0.00514988		165.778	0.00795841		53	1331		53	823
168.477	0.00662844		171.291	0.0093736		54	1348		54	899
174.087	0.00786509		176.805	0.0101537		55	1279		55	910
179.696	0.00863262		182.318	0.0102022		56	1354		56	890
185.305	0.00888087		187.831	0.00987918		57	1398		57	838
190.915	0.00862137		193.345	0.00904042		58	1424		58	881
196.524	0.00791841		198.858	0.00800311		59	1424		59	875
202.133	0.00695104		204.371	0.00674905		60	1485		60	943
207.743	0.00587917		209.884	0.00566228		61	1481		61	874
213.352	0.00485454		215.398	0.00459561		62	1473		62	1026
218.961	0.00395261		220.911	0.00374853		63	1538		63	1011
224.571	0.00317517		226.424	0.00299131		64	1492		64	999
230.18	0.00253599		231.938	0.00241		65	1454		65	929
235.79	0.00202943		237.451	0.00190176		66	1463		66	892
241.399	0.00163348		242.964	0.00154004		67	1443		67	939
247.008	0.00133111		248.477	0.00129384		68	1392		68	911
252.618	0.00109176		253.991	0.00110491		69	1432		69	871
258.227	0.000912642		259.504	0.000923219		70	1375		70	933
263.836	0.000782733		265.017	0.000796035		71	1314		71	879
269.446	0.000686889		270.531	0.000697881		72	1328		72	934
275.055	0.000614643		276.044	0.000637503		73	1444		73	896
280.664	0.000557166		281.557	0.000582982		74	1381		74	937
286.274	0.000516965		287.071	0.000541503		75	1336		75	923
291.883	0.000488549		292.584	0.000500387		76	1346		76	912
297.492	0.000472007		298.097	0.000502824		77	1323		77	857
303.102	0.000481378		303.61	0.000535852		78	1245		78	880
						79	1217		79	792
						80	1200		80	782
						81	1109		81	767
						82	1129		82	797
						83	1213		83	765
						84	1105		84	825
						85	1075		85	777
						86	1059		86	714
						87	1088		87	608
						88	1018		88	721
						89	1004		89	661
						90	927		90	678
						91	895		91	632
						92	1016		92	648
						93	855		93	658
						94	875		94	583
						95	837		95	580
						96	888		96	614
						97	829		97	545
						98	885		98	553
						99	874		99	521
						100	726		100	531
						101	750		101	529
						102	811		102	551
						103	732		103	500
						104	799		104	489
						105	769		105	483
						106	728		106	492
						107	689		107	479
						108	659		108	488
						109	720		109	479
						110	679		110	472
						111	681		111	472
						112	624		112	452
						113	623		113	444
						114	717		114	449
						115	598		115	422
						116	613		116	412
						117	596		117	413
						118	572		118	424
						119	572		119	404
						120	570		120	407
						121	538		121	383
						122	547		122	383
						123	464		123	393
						124	476		124	380
						125	524		125	369
						126	440		126	404
						127	534		127	342
						128	474		128	352
						129	521		129	384
						130	525		130	336
						131	472		131	342
						132	485		132	379
						133	513		133	450
						134	457		134	407
						135	472		135	419
						136	497		136	461
						137	518		137	439
						138	548		138	434
						139	508		139	437
						140	474		140	450
						141	458		141	417
						142	535		142	495
						143	518		143	560
						144	560		144	562
						145	623		145	590
						146	621		146	672
						147	728		147	702
						148	676		148	733
						149	677		149	897
						150	801		150	1082
						151	829		151	1110
						152	837		152	1206
						153	1084		153	1356
						154	1029		154	1575
						155	1173		155	1664
						156	1284		156	1785
						157	1373		157	1968
						158	1604		158	2163
						159	1649		159	2299
						160	1725		160	2406
						161	1885		161	2568
						162	1918		162	2584
						163	2046		163	2746
						164	2119		164	2934
						165	2235		165	3122
						166	2394		166	3222
						167	2576		167	3524
						168	2747		168	3603
						169	2842		169	3741
						170	2861		170	3779
						171	2951		171	3644
						172	3132		172	3847
						173	3216		173	3996
						174	3233		174	4026
						175	3331		175	4011
						176	3448		176	4121
						177	3559		177	4140
						178	3494		178	4214
						179	3543		179	4195
						180	3649		180	4249
						181	3638		181	4175
						182	3632		182	4098
						183	3634		183	4183
						184	3580		184	3983
						185	3696		185	4002
						186	3685		186	4032
						187	3749		187	3958
						188	3709		188	4036
						189	3671		189	4072
						190	3632		190	3978
						191	3628		191	3921
						192	3529		192	3808
						193	3463		193	3579
						194	3221		194	3592
						195	3320		195	3442
						196	3242		196	3450
						197	3160		197	3322
						198	3250		198	3309
						199	3082		199	3231
						200	3035		200	3180
						201	3013		201	2978
						202	2795		202	3086
						203	2736		203	2824
						204	2699		204	2745
						205	2471		205	2538
						206	2330		206	2492
						207	2362		207	2492
						208	2337		208	2382
						209	2338		209	2229
						210	2159		210	2302
						211	2157		211	2269
						212	2087		212	2131
						213	1841		213	2046
						214	1865		214	1965
						215	1800		215	1868
						216	1725		216	1736
						217	1676		217	1684
						218	1562		218	1574
						219	1533		219	1579
						220	1531		220	1545
						221	1460		221	1523
						222	1449		222	1477
						223	1299		223	1351
						224	1204		224	1344
						225	1303		225	1282
						226	1152		226	1161
						227	1098		227	1151
						228	1065		228	1078
						229	988		229	1131
						230	995		230	1039
						231	908		231	974
						232	945		232	950
						233	931		233	925
						234	861		234	878
						235	848		235	834
						236	794		236	800
						237	705		237	734
						238	750		238	760
						239	662		239	708
						240	650		240	698
						241	617		241	666
						242	598		242	567
						243	588		243	591
						244	615		244	581
						245	584		245	573
						246	530		246	590
						247	543		247	501
						248	506		248	501
						249	516		249	508
						250	462		250	532
						251	399		251	507
						252	415		252	481
						253	434		253	440
						254	418		254	417
						255	344		255	414
						256	382		256	432
						257	395		257	390
						258	331		258	405
						259	363		259	359
						260	356		260	363
						261	345		261	350
						262	319		262	333
						263	301		263	330
						264	308		264	337
						265	279		265	296
						266	282		266	328
						267	280		267	293
						268	310		268	285
						269	283		269	282
						270	242		270	281
						271	260		271	257
						272	243		272	303
						273	278		273	275
						274	237		274	260
						275	227		275	242
						276	260		276	241
						277	245		277	272
						278	257		278	237
						279	206		279	251
						280	228		280	245
						281	196		281	207
						282	216		282	230
						283	202		283	244
						284	204		284	233
						285	209		285	239
						286	212		286	221
						287	209		287	210
						288	194		288	197
						289	199		289	209
						290	209		290	229
						291	211		291	183
						292	185		292	199
						293	203		293	175
						294	196		294	203
						295	164		295	219
						296	188		296	198
						297	172		297	186
						298	185		298	195
						299	197		299	201
						300	168		300	191

## Sheet: Fig 1C
Fitted Curve						Raw bins
K4me3 KO			K4me3 WT			K4me3 KO			K4me3 WT
X (Fragment Size)	Y (Frequency)		X (Fragment Size)	Y (Frequency)		X (Fragment Size)	Y (Raw Counts)		X (Fragment Size)	Y (Raw Counts)
6.67305	3.7185e-06		10.0172	1.74547e-06		25	2338		25	1402
12.2766	4.71793e-05		15.5603	3.01657e-05		26	2603		26	1552
17.8802	0.000295432		21.1033	0.000269196		27	3089		27	1830
23.4838	0.00102685		26.6463	0.000944688		28	3456		28	1973
29.0874	0.0021531		32.1894	0.00163547		29	3977		29	2211
34.6909	0.00314986		37.7324	0.00209738		30	4428		30	2430
40.2945	0.00383638		43.2754	0.00245045		31	4626		31	2720
45.8981	0.00435389		48.8185	0.00276264		32	4853		32	2743
51.5016	0.00485309		54.3615	0.00315605		33	5115		33	2883
57.1052	0.00526225		59.9045	0.0034125		34	5320		34	3010
62.7088	0.00534088		65.4476	0.00335943		35	5144		35	2916
68.3124	0.00506249		70.9906	0.0031564		36	5217		36	3033
73.9159	0.00458492		76.5337	0.00285666		37	5344		37	3039
79.5195	0.00405023		82.0767	0.00256465		38	5544		38	3239
85.1231	0.00358199		87.6197	0.00231759		39	5938		39	3590
90.7267	0.00318016		93.1628	0.00212059		40	6409		40	3721
96.3302	0.00281802		98.7058	0.00193814		41	6471		41	3757
101.934	0.00249503		104.249	0.00179978		42	6803		42	4021
107.537	0.00221216		109.792	0.00167535		43	6727		43	4018
113.141	0.00198531		115.335	0.00157693		44	6781		44	3956
118.745	0.00183948		120.878	0.00153374		45	6694		45	3850
124.348	0.00180353		126.421	0.00160729		46	6500		46	4014
129.952	0.0018793		131.964	0.0018078		47	6557		47	4000
135.555	0.00203555		137.507	0.00212386		48	6802		48	4049
141.159	0.00230756		143.05	0.00269822		49	7052		49	3999
146.762	0.00277297		148.593	0.00363414		50	7150		50	4377
152.366	0.00339395		154.136	0.00467065		51	7558		51	4665
157.97	0.00404288		159.679	0.00545514		52	7774		52	4656
163.573	0.00464952		165.222	0.0060319		53	7985		53	4920
169.177	0.00519895		170.765	0.00644608		54	8252		54	5146
174.78	0.0056369		176.308	0.00671735		55	8372		55	5116
180.384	0.00591003		181.851	0.00683364		56	8595		56	5301
185.987	0.00598216		187.394	0.00675384		57	8936		57	5349
191.591	0.00583528		192.937	0.00650031		58	8611		58	5325
197.195	0.00552455		198.48	0.00604973		59	8682		59	5391
202.798	0.00509585		204.023	0.00554829		60	8992		60	5696
208.402	0.00457597		209.567	0.00495344		61	8939		61	5756
214.005	0.0040161		215.11	0.00433712		62	9247		62	5679
219.609	0.00346359		220.653	0.00372943		63	8868		63	5659
225.212	0.00296967		226.196	0.00322098		64	8739		64	5419
230.816	0.0025426		231.739	0.00278903		65	8433		65	5281
236.42	0.00218016		237.282	0.00242361		66	8322		66	5355
242.023	0.00187114		242.825	0.00209462		67	7990		67	5299
247.627	0.00161336		248.368	0.0018021		68	7975		68	4890
253.23	0.00140157		253.911	0.00156177		69	8132		69	5057
258.834	0.00122443		259.454	0.00139089		70	7740		70	4938
264.437	0.00108203		264.997	0.00125496		71	7902		71	4973
270.041	0.000970129		270.54	0.00112311		72	7642		72	5000
275.645	0.000886756		276.083	0.00102388		73	7535		73	5137
281.248	0.000827155		281.626	0.000953198		74	7423		74	4908
286.852	0.000781146		287.169	0.000919491		75	7124		75	4699
292.455	0.00074976		292.712	0.000910925		76	6903		76	4622
298.059	0.000733284		298.255	0.000904608		77	6659		77	4358
303.662	0.000723915		303.798	0.000908487		78	6452		78	4197
						79	6268		79	4069
						80	5806		80	4113
						81	6071		81	4047
						82	5825		82	3952
						83	5701		83	4068
						84	5884		84	3830
						85	5742		85	3909
						86	5597		86	3787
						87	5358		87	3640
						88	5142		88	3435
						89	4999		89	3581
						90	4975		90	3452
						91	4972		91	3459
						92	4816		92	3272
						93	4849		93	3534
						94	4847		94	3283
						95	4569		95	3231
						96	4340		96	3131
						97	4293		97	3085
						98	4237		98	3075
						99	4104		99	2974
						100	4002		100	2916
						101	3803		101	2826
						102	3906		102	2898
						103	3901		103	2930
						104	3695		104	2899
						105	3650		105	2745
						106	3556		106	2818
						107	3457		107	2724
						108	3433		108	2796
						109	3322		109	2624
						110	3398		110	2550
						111	3037		111	2430
						112	3072		112	2564
						113	2957		113	2634
						114	2993		114	2484
						115	2959		115	2356
						116	3002		116	2503
						117	2867		117	2543
						118	2957		118	2416
						119	2754		119	2256
						120	2653		120	2381
						121	2563		121	2268
						122	2780		122	2261
						123	2688		123	2392
						124	2642		124	2359
						125	2753		125	2359
						126	2727		126	2427
						127	2736		127	2502
						128	2809		128	2599
						129	2875		129	2610
						130	2900		130	2601
						131	2920		131	2738
						132	3053		132	2796
						133	3067		133	2903
						134	3096		134	2834
						135	3157		135	3068
						136	3155		136	3082
						137	3239		137	3251
						138	3229		138	3401
						139	3303		139	3304
						140	3284		140	3405
						141	3293		141	3516
						142	3342		142	3570
						143	3504		143	3828
						144	3569		144	4288
						145	3912		145	4521
						146	3997		146	4733
						147	4218		147	5156
						148	4438		148	5344
						149	4676		149	5776
						150	4873		150	6277
						151	4929		151	6583
						152	5190		152	6727
						153	5483		153	7072
						154	5941		154	7616
						155	5988		155	7812
						156	6230		156	8112
						157	6297		157	8441
						158	6415		158	8225
						159	6351		159	8881
						160	6682		160	8640
						161	6718		161	8685
						162	6909		162	9049
						163	7234		163	9044
						164	7393		164	9123
						165	7665		165	9456
						166	7940		166	9928
						167	8159		167	9865
						168	8236		168	10279
						169	8213		169	10283
						170	8292		170	9827
						171	8352		171	10090
						172	8517		172	10175
						173	8740		173	10665
						174	9095		174	10366
						175	9187		175	10304
						176	9071		176	10668
						177	9278		177	11048
						178	9336		178	10652
						179	9322		179	10673
						180	9468		180	10831
						181	9604		181	10749
						182	9421		182	10756
						183	9600		183	10955
						184	9890		184	10943
						185	9664		185	10624
						186	9685		186	11155
						187	9474		187	10470
						188	9343		188	10353
						189	9412		189	10773
						190	9556		190	10902
						191	9275		191	10700
						192	9637		192	10406
						193	9228		193	10268
						194	9213		194	10326
						195	8728		195	9683
						196	8734		196	9912
						197	8718		197	9722
						198	8881		198	9249
						199	8477		199	9397
						200	8442		200	9748
						201	8655		201	9310
						202	8112		202	9147
						203	8167		203	9094
						204	8046		204	8693
						205	7706		205	8426
						206	7341		206	8071
						207	7684		207	8506
						208	7259		208	8072
						209	6880		209	7726
						210	7075		210	7937
						211	6838		211	7532
						212	6769		212	7576
						213	6543		213	6858
						214	6406		214	7353
						215	6004		215	6651
						216	6018		216	6755
						217	5572		217	6422
						218	5529		218	6140
						219	5425		219	6248
						220	5270		220	5692
						221	5103		221	5705
						222	5159		222	5707
						223	5004		223	5444
						224	4844		224	5277
						225	4652		225	5153
						226	4551		226	5032
						227	4409		227	4981
						228	4210		228	4854
						229	4074		229	4690
						230	3964		230	4440
						231	3725		231	4352
						232	3817		232	4324
						233	3710		233	4030
						234	3644		234	4314
						235	3571		235	4205
						236	3510		236	3732
						237	3425		237	3867
						238	3240		238	3700
						239	3116		239	3915
						240	3085		240	3223
						241	2918		241	3332
						242	2857		242	3431
						243	2681		243	3342
						244	2765		244	3037
						245	2591		245	3064
						246	2659		246	2996
						247	2531		247	3068
						248	2533		248	2897
						249	2399		249	2701
						250	2332		250	2660
						251	2267		251	2593
						252	2272		252	2561
						253	2183		253	2361
						254	2209		254	2335
						255	2102		255	2412
						256	1949		256	2293
						257	2064		257	2218
						258	1908		258	2265
						259	1835		259	2173
						260	1754		260	2029
						261	1779		261	2224
						262	1770		262	2168
						263	1731		263	2134
						264	1695		264	2058
						265	1694		265	1872
						266	1656		266	1900
						267	1631		267	1888
						268	1568		268	1838
						269	1547		269	1722
						270	1450		270	1759
						271	1459		271	1824
						272	1394		272	1665
						273	1397		273	1709
						274	1371		274	1565
						275	1338		275	1648
						276	1335		276	1631
						277	1406		277	1505
						278	1353		278	1646
						279	1415		279	1503
						280	1357		280	1459
						281	1220		281	1414
						282	1320		282	1502
						283	1288		283	1473
						284	1205		284	1458
						285	1181		285	1488
						286	1273		286	1540
						287	1230		287	1361
						288	1198		288	1346
						289	1116		289	1366
						290	1171		290	1415
						291	1187		291	1513
						292	1141		292	1457
						293	1199		293	1424
						294	1155		294	1480
						295	1193		295	1421
						296	1110		296	1409
						297	1146		297	1380
						298	1151		298	1468
						299	1101		299	1390
						300	1215		300	1325
