# Supplementary material for: Biparental contributions of the H2A.B histone variant control embryonic development in mice
Source: PLoS Biol. 2020 Dec 23;18(12):e3001001. doi: 10.1371/journal.pbio.3001001 (PMC7757805; doi:10.1371/journal.pbio.3001001)
Supplement: S2 Data — (XLSX) [file pbio.3001001.s017.xlsx]

## Sheet: Fig. 2A
Individual litter sizes (number of live animals at weaning) for WT and KO males use in the fertility assay
WT	KO
8	10
8	0
7	7
6	8
5	2
2	7
8	9
7	0
9	8
10	6
5	6
10	10
8	10
4	10
9	8
10	2
11	5
6	8
7	2
6	7
3	9
9	9
11	0
9	8
7	9
7	9
9	8
11	9
	1
	6
	10
	11
	9
	11
	9
	7
	6

## Sheet: Fig 2C
Embryo progression following IVFs
	Total embryos	No progression	2-cell	3-8cell	Blastocyst
1WT	126	48	78	66	53
2WT	134	54	80	79	54
3WT	108	22	86	83	81
1KO	144	53	91	89	69
2KO	141	31	110	105	94
3KO	137	37	100	93	65
