# Supplementary material for: Biparental contributions of the H2A.B histone variant control embryonic development in mice
Source: PLoS Biol. 2020 Dec 23;18(12):e3001001. doi: 10.1371/journal.pbio.3001001 (PMC7757805; doi:10.1371/journal.pbio.3001001)
Supplement: S3 Data — (XLSX) [file pbio.3001001.s018.xlsx]

## Sheet: Fig3A
	WTxWT	WTxKO	KOxWT	KOxKO
Total live	50	51	68	56
Total resorbed or delayed	1	2	1	6
fraction of total	0.0196078	0.0377358	0.0144928	0.0967742

## Sheet: Fig 3B
Fetal weights								placenta weights
XY (WTxWT)	XX (WTxWT)	XY (WTxKO)	XkoX (WTxKO)	XkoY (KOxWT)	XkoX (KOxWT)	XkoY (KOxKO)	XkoXko (KOxKO)	XY (WTxWT)	XX (WTxWT)	XY (WTxKO)	XkoX (WTxKO)	XkoY (KOxWT)	XkoX (KOxWT)	XkoY (KOxKO)	XkoXko (KOxKO)
0.268	0.257	0.24	0.262	0.142	0.248	0.208	0.242	0.089	0.113	0.185	0.184	0.099	0.062	0.127	0.114
0.29	0.34	0.276	0.308	0.214	0.317	0.224	0.223	0.116	0.125	0.131	0.129	0.072	0.14	0.095	0.096
0.202	0.282	0.29	0.248	0.24	0.279	0.252	0.178	0.098	0.095	0.133	0.147	0.1	0.137	0.157	0.086
0.254	0.27	0.294	0.306	0.257	0.205	0.281	0.21	0.113	0.127	0.121	0.128	0.075	0.125	0.119	0.1
0.257	0.245	0.273	0.226	0.282	0.243	0.251	0.165	0.125	0.111	0.139	0.108	0.094	0.138	0.095	0.05
0.278	0.256	0.242	0.246	0.234	0.261	0.188	0.202	0.126	0.132	0.115	0.118	0.12	0.131	0.045	0.075
0.274	0.228	0.268	0.236	0.241	0.258	0.212	0.244	0.127	0.113	0.141	0.116	0.098	0.135	0.073	0.085
0.262	0.286	0.309	0.238	0.291	0.213	0.184	0.244	0.127	0.134	0.137	0.127	0.152	0.117	0.109	0.118
0.304	0.296	0.288	0.255	0.282	0.259	0.268	0.265	0.132	0.13	0.149	0.121	0.129	0.147	0.133	0.123
0.264	0.27	0.289	0.234	0.286	0.261	0.247	0.266	0.139	0.125	0.126	0.126	0.16	0.12	0.107	0.134
0.215	0.289	0.263	0.258	0.269	0.288	0.28	0.254	0.12	0.118	0.131	0.127	0.149	0.148	0.123	0.127
0.256	0.331	0.265	0.286	0.298	0.275	0.229	0.226	0.142	0.139	0.126	0.128	0.15	0.128	0.102	0.113
0.243	0.289	0.294	0.272	0.311	0.205	0.228	0.247	0.129	0.128	0.113	0.138	0.136	0.119	0.102	0.132
0.311	0.283	0.291	0.259	0.233	0.289	0.262	0.255	0.161	0.14	0.143	0.107	0.133	0.15	0.114	0.139
0.32	0.258	0.262	0.26	0.256	0.242	0.223	0.253	0.162	0.116	0.145	0.107	0.107	0.131	0.111	0.129
0.295	0.226	0.276	0.241	0.32	0.273	0.226	0.217	0.161	0.122	0.113	0.144	0.154	0.118	0.117	0.1
0.271	0.215	0.371	0.244	0.277	0.254	0.25	0.209	0.172	0.12	0.128	0.109	0.133	0.13	0.134	0.103
0.317	0.238	0.308	0.261	0.312	0.245	0.266	0.228	0.137	0.111	0.12	0.11	0.156	0.14	0.151	0.077
0.262	0.28	0.302	0.29	0.311	0.252	0.264	0.243	0.125	0.138	0.127	0.113	0.146	0.127	0.135	0.094
0.255	0.213	0.237	0.255	0.254	0.271	0.259	0.138	0.119	0.13	0.105	0.135	0.126	0.112	0.132	0.089
0.243	0.334	0.255	0.357	0.299	0.298	0.264	0.224	0.103	0.138	0.122	0.117	0.124	0.147	0.143	0.112
0.26	0.241	0.333	0.279	0.292		0.236	0.2	0.111	0.117	0.12	0.103	0.15		0.118	0.105
0.244	0.247	0.297	0.317	0.295		0.231	0.218	0.085	0.1	0.122	0.118	0.148		0.097	0.087
0.266	0.201	0.261	0.346	0.295		0.23	0.217	0.094	0.09	0.087	0.115	0.14		0.072	0.1
0.243		0.282	0.228	0.249		0.245	0.266	0.1		0.119	0.086	0.122		0.095	0.124
0.208			0.242	0.288		0.23		0.08			0.098	0.116		0.096
				0.256		0.252						0.128		0.103
				0.27		0.276						0.129		0.104
				0.257		0.236						0.138		0.093
				0.286		0.228						0.132		0.09
						0.242								0.089
