# Supplementary material for: Biparental contributions of the H2A.B histone variant control embryonic development in mice
Source: PLoS Biol. 2020 Dec 23;18(12):e3001001. doi: 10.1371/journal.pbio.3001001 (PMC7757805; doi:10.1371/journal.pbio.3001001)
Supplement: S4 Data — RPKM, reads per kb per million. (XLSX) [file pbio.3001001.s019.xlsx]

## Sheet: Fig 4A
Fetal weights								Placenta weights
XY (HETxWT)	XkoY (HETxWT)	XX (HETxWT)	XkoX (HETxWT)	XY (HETxKO)	XkoY (HETxKO)	XkoX (HETxKO)	XkoXko (HETxKO)	XY (HETxWT)	XkoY (HETxWT)	XX (HETxWT)	XkoX (HETxWT)	XY (HETxKO)	XkoY (HETxKO)	XkoX (HETxKO)	XkoXko (HETxKO)
0.226	0.215	0.169	0.28	0.244	0.258	0.242	0.282	0.152	0.148	0.128	0.14	0.124	0.161	0.117	0.192
0.3	0.197	0.184	0.28	0.233	0.249	0.248	0.259	0.08	0.141	0.135	0.14	0.13	0.155	0.126	0.115
0.27	0.205	0.155	0.293	0.242	0.223	0.243	0.215	0.1	0.156	0.217	0.107	0.123	0.113	0.11	0.138
0.26	0.236	0.3	0.28	0.283	0.225	0.258	0.208	0.098	0.175	0.11	0.12	0.14	0.115	0.117	0.142
0.3	0.24	0.3	0.28	0.237	0.22	0.247	0.264	0.11	0.1	0.14	0.07	0.131	0.113	0.12	0.149
0.27	0.3	0.27	0.35	0.261	0.235	0.247	0.237	0.089	0.11	0.061	0.15	0.099	0.121	0.134	0.158
0.33	0.31	0.288	0.35	0.269	0.24	0.223	0.168	0.14	0.16	0.077	0.159	0.126	0.15	0.108	0.094
0.35	0.269	0.31	0.28	0.224	0.242	0.304	0.275	0.17	0.177	0.179	0.153	0.148	0.144	0.129	0.142
0.35	0.245	0.3	0.329	0.242	0.156	0.192	0.178	0.17	0.13	0.123	0.125	0.123	0.068	0.149	0.059
0.3	0.285	0.362	0.223	0.266	0.229	0.235	0.247	0.144	0.159	0.143	0.1	0.125	0.132	0.139	0.106
0.268	0.288	0.256	0.239	0.245	0.2	0.225	0.211	0.136	0.096	0.122	0.13	0.175	0.113	0.121	0.095
0.235	0.313	0.26	0.258	0.261	0.219	0.199	0.226	0.103	0.151	0.122	0.118	0.112	0.123	0.111	0.117
0.234	0.345	0.199	0.29	0.24	0.276	0.225	0.264	0.105	0.133	0.113	0.138	0.105	0.138	0.098	0.115
0.254	0.261	0.268	0.251	0.22	0.25	0.169	0.254	0.116	0.128	0.105	0.131	0.097	0.123	0.071	0.119
0.245	0.26	0.22	0.242	0.216	0.232	0.222	0.264	0.108	0.127	0.103	0.136	0.139	0.094	0.116	0.094
0.25	0.255	0.249	0.34	0.228	0.218	0.237	0.265	0.093	0.111	0.088	0.113	0.104	0.126	0.116	0.142
0.209	0.269	0.232	0.378	0.253	0.234	0.226	0.258	0.117	0.152	0.15	0.113	0.103	0.126	0.091	0.147
0.288	0.263	0.23	0.338	0.266	0.254	0.271	0.271	0.126	0.097	0.113	0.133	0.116	0.152	0.128	0.104
0.205	0.276	0.328	0.207	0.268	0.255	0.225		0.122	0.141	0.125	0.125	0.155	0.132	0.102
0.262	0.275		0.262	0.228	0.286	0.205		0.142	0.143		0.128	0.105	0.152	0.081
0.261	0.196		0.275	0.224	0.244	0.197		0.108	0.099		0.139	0.098	0.101	0.062
0.353			0.284			0.215		0.118			0.126			0.072
0.316								0.111
0.325								0.124
0.322								0.128
0.357								0.133
0.28								0.115

## Sheet: Fig 4C
RNA-seq data from Sangrithi et al. 2017
RPKM vlaues of idividual female gonads all H2afb paralogs						RPKM values of individual gonads Prdm9
E11.5	E12.5	E14.5	E15.5	E16.5	E18.5	E11.5	E12.5	E14.5	E15.5	E16.5	E18.5
0	0	0.7	0.1	0.6	0	0	1.6	131	101	85.8	7.2
0	0	0.3	0.4	0.8	0	0	1.7	106	91.6	30.5	4.1
0	0.2	0	0.1	0	0	0.6	0	10.5		100
0	0	0.9	0.1	0	0	0.6	0.3	59.7
0	0	0.4	0	0	0			101
0	0	0.1	0	0	0
0	0	1.2		0
0	0	0.4		0
0	0	0.6		0
0	0	0.3
0	0	0.3
0	0	0.5
		0
		0
		0.5
