# Supplementary material for: Biparental contributions of the H2A.B histone variant control embryonic development in mice
Source: PLoS Biol. 2020 Dec 23;18(12):e3001001. doi: 10.1371/journal.pbio.3001001 (PMC7757805; doi:10.1371/journal.pbio.3001001)
Supplement: S5 Data — chrX, X chromosome; chrY, Y chromosome. (XLSX) [file pbio.3001001.s020.xlsx]

## Sheet: Sheet1
Fration of total reads mapped to each chromosome	chrX	chrY	Autosomes
IgG KO	0.0523107	0.0699428	0.877746
IgG_WT	0.0507965	0.075972	0.873232
K27m3 KO	0.00842316	0.00470555	0.986871
K27m3 WT	0.00755555	0.00302532	0.989419
K4m3 KO	0.0299204	0.0262985	0.943781
K4m3 WT	0.0356114	0.0364277	0.927961
K9m3 KO	0.216046	0.174482	0.609472
K9m3 WT	0.193409	0.188324	0.618267
