# Supplementary material for: Biparental contributions of the H2A.B histone variant control embryonic development in mice
Source: PLoS Biol. 2020 Dec 23;18(12):e3001001. doi: 10.1371/journal.pbio.3001001 (PMC7757805; doi:10.1371/journal.pbio.3001001)
Supplement: S6 Data — (XLSX) [file pbio.3001001.s021.xlsx]

## Sheet: H3K9me3
H3K9me3 replicate fragment counts and ratios of 120bp/150bp for each peaks
chrom	start	end	KO_Rep1_120bp	KO_Rep1_150bp	ratio 120/150	WT_Rep1_120bp	WT_Rep1_150bp	ratio 120/150	KO_Rep2_120bp	KO_Rep2_150bp	ratio 120/150	WT_Rep2_120bp	WT_Rep2_150bp	ratio 120/150	Rko/Rwt Rep1	Rko/Rwt Rep2
chr1	31547976	31552013	7.11598	9.22456	0.771416	0	12.5476	0	4.21395	3.75915	1.12099	8.09542	7.59745	1.06554	#DIV/0!	1.05203
chr1	35115837	35118785	1.58133	7.30278	0.216538	0	6.57253	0	2.40797	4.69893	0.512451	1.61908	5.84419	0.277041	#DIV/0!	1.84973
chr1	56772630	56775245	1.58133	5.76535	0.274281	0	5.97503	0	2.40797	4.38567	0.549055	0.809542	3.79872	0.213109	#DIV/0!	2.57641
chr1	70237019	70240191	3.16266	6.91842	0.457136	0	10.755	0	2.40797	8.77134	0.274527	1.61908	5.55198	0.291623	#DIV/0!	0.941379
chr1	96749177	96752236	4.74399	5.18882	0.914271	0	6.97086	0	3.00997	3.13262	0.960846	4.85725	5.25977	0.923471	#DIV/0!	1.04047
chr1	112801269	112803619	7.90664	6.91842	1.14284	0	7.3692	0	4.81595	4.38567	1.09811	3.23817	4.09093	0.791547	#DIV/0!	1.3873
chr10	14292190	14295840	4.74399	5.76535	0.822844	0	6.17419	0	1.20399	4.69893	0.256226	2.42862	6.42861	0.377784	#DIV/0!	0.678233
chr10	29437813	29441166	4.74399	9.8011	0.484026	0	9.75921	0	2.40797	4.38567	0.549055	3.23817	3.79872	0.852435	#DIV/0!	0.644102
chr10	29959108	29962266	5.53465	6.34189	0.872714	0	7.76753	0	0.601993	6.57851	0.0915091	4.04771	8.47408	0.477658	#DIV/0!	0.191579
chr10	81177675	81179235	0.790664	1.53743	0.514278	0	2.78835	0	4.81595	4.69893	1.0249	4.04771	2.62989	1.53912	#DIV/0!	0.665902
chr10	129590509	129594087	7.90664	7.87932	1.00347	0	9.95838	0	3.61196	3.75915	0.960846	4.85725	5.55198	0.874868	#DIV/0!	1.09828
chr11	10759158	10763174	7.11598	8.84021	0.804956	0	11.9501	0	2.40797	7.83156	0.307471	2.42862	7.01303	0.346302	#DIV/0!	0.887869
chr11	13215291	13218240	5.53465	6.53407	0.847045	0	5.17836	0	4.81595	4.38567	1.09811	3.23817	4.09093	0.791547	#DIV/0!	1.3873
chr11	31450525	31455044	8.69731	12.2994	0.707132	0	12.3484	0	5.41794	7.83156	0.691809	5.66679	9.35071	0.606028	#DIV/0!	1.14155
chr11	73679632	73681947	4.74399	6.14971	0.771416	0	5.37752	0	3.00997	4.38567	0.686318	1.61908	3.50652	0.461736	#DIV/0!	1.48639
chr11	86845639	86848584	4.74399	5.18882	0.914271	0	8.76337	0	2.40797	3.13262	0.768677	0.809542	6.1364	0.131924	#DIV/0!	5.82664
chr11	92098732	92101544	3.16266	7.87932	0.401387	0	8.16587	0	3.61196	5.63872	0.640564	2.42862	4.09093	0.59366	#DIV/0!	1.07901
chr11	99886721	99890084	4.74399	6.53407	0.726039	0	8.56421	0	1.20399	3.75915	0.320282	3.23817	6.42861	0.503712	#DIV/0!	0.635844
chr12	14938159	14942924	7.90664	7.68714	1.02856	0	10.9542	0	3.61196	3.75915	0.960846	5.66679	3.50652	1.61607	#DIV/0!	0.594555
chr12	19998029	20000985	2.37199	6.34189	0.37402	0	4.78002	0	3.00997	5.32546	0.565203	4.85725	4.38314	1.10817	#DIV/0!	0.510035
chr12	23470362	23473468	3.16266	6.91842	0.457136	0	7.9667	0	2.40797	2.5061	0.960846	4.85725	5.25977	0.923471	#DIV/0!	1.04047
chr12	38955571	38958993	4.74399	7.68714	0.617133	0	6.97086	0	5.41794	4.07241	1.3304	7.28587	4.96756	1.46669	#DIV/0!	0.907078
chr12	42627073	42629914	4.74399	9.99328	0.474718	0	10.9542	0	1.80598	4.69893	0.384338	4.85725	5.25977	0.923471	#DIV/0!	0.416189
chr12	69654023	69654347	2.37199	0	#DIV/0!	171.792	10.3567	16.5875	1.80598	0	#DIV/0!	3.23817	0.29221	11.0817	#DIV/0!	#DIV/0!
chr12	94091268	94094864	4.74399	6.53407	0.726039	0	5.57669	0	2.40797	2.81936	0.854085	4.04771	5.84419	0.692604	#DIV/0!	1.23315
chr13	8810762	8814087	5.53465	5.57317	0.993088	0	6.37336	0	2.40797	2.81936	0.854085	4.04771	5.25977	0.769559	#DIV/0!	1.10984
chr13	13867786	13869731	0.790664	6.34189	0.124673	0	4.58085	0	1.20399	7.20503	0.167104	0	3.50652	0	#DIV/0!	#DIV/0!
chr13	26521349	26524827	6.32532	8.45585	0.74804	0	7.9667	0	1.80598	3.75915	0.480423	7.28587	4.67535	1.55836	#DIV/0!	0.308288
chr13	53042479	53045664	7.11598	5.57317	1.27683	0	9.16171	0	1.80598	4.69893	0.384338	4.85725	4.67535	1.03891	#DIV/0!	0.369945
chr13	60025054	60028713	1.58133	9.22456	0.171426	0	11.7509	0	4.81595	5.32546	0.904325	4.85725	6.42861	0.755567	#DIV/0!	1.19688
chr13	60948239	60951251	2.37199	8.07149	0.293873	0	6.97086	0	4.21395	3.44588	1.22289	3.23817	5.55198	0.583245	#DIV/0!	2.09671
chr13	68053532	68057249	8.69731	5.95753	1.45988	0	3.78418	0	10.2339	8.14482	1.25649	5.66679	4.67535	1.21206	#DIV/0!	1.03666
chr13	68233413	68236138	5.53465	5.76535	0.959985	0	4.18252	0	3.61196	6.89177	0.524098	3.23817	4.67535	0.692604	#DIV/0!	0.756707
chr13	79757298	79760596	8.69731	7.68714	1.13141	0	7.56837	0	3.61196	3.13262	1.15301	4.85725	4.67535	1.03891	#DIV/0!	1.10984
chr13	86131016	86133986	11.0693	8.07149	1.37141	0	5.97503	0	3.00997	2.5061	1.20106	4.85725	4.67535	1.03891	#DIV/0!	1.15608
chr13	111499216	111502181	0.790664	4.22793	0.18701	0	7.56837	0	3.61196	3.44588	1.0482	3.23817	3.50652	0.923471	#DIV/0!	1.13506
chr13	115959445	115962352	6.32532	6.14971	1.02856	0	7.3692	0	4.81595	4.69893	1.0249	3.23817	4.38314	0.738777	#DIV/0!	1.3873
chr14	17495785	17498466	7.11598	6.72624	1.05794	0	6.57253	0	4.21395	2.5061	1.68148	4.04771	5.84419	0.692604	#DIV/0!	2.42777
chr14	36018965	36022877	0.790664	5.57317	0.14187	0	6.7717	0	1.80598	3.75915	0.480423	4.04771	4.67535	0.865754	#DIV/0!	0.554918
chr14	43979345	43983007	4.74399	4.03575	1.17549	0	4.58085	0	3.61196	6.26524	0.576507	4.04771	4.38314	0.923471	#DIV/0!	0.624283
chr14	75425320	75428546	1.58133	8.07149	0.195915	0	8.36504	0	4.81595	5.0122	0.960846	0.809542	3.50652	0.230868	#DIV/0!	4.16189
chr14	76590945	76593766	0.790664	5.95753	0.132717	0	5.57669	0	4.21395	7.51829	0.560493	4.04771	3.50652	1.15434	#DIV/0!	0.485553
chr14	84729065	84732503	5.53465	7.1106	0.778366	0	11.5517	0	4.21395	4.38567	0.960846	4.85725	6.72082	0.722717	#DIV/0!	1.32949
chr14	110360768	110362963	1.58133	5.57317	0.283739	0	7.3692	0	0.601993	1.25305	0.480423	1.61908	4.09093	0.395773	#DIV/0!	1.21388
chr15	12059774	12063030	4.74399	5.57317	0.851218	0	8.56421	0	3.61196	3.13262	1.15301	1.61908	6.72082	0.240906	#DIV/0!	4.78617
chr15	18783249	18786605	4.74399	7.30278	0.649614	0	6.57253	0	1.80598	5.0122	0.360317	4.04771	6.42861	0.62964	#DIV/0!	0.572259
chr15	33171609	33174162	5.53465	7.1106	0.778366	0	7.56837	0	4.21395	4.38567	0.960846	4.85725	5.25977	0.923471	#DIV/0!	1.04047
chr15	43880818	43884605	1.58133	6.14971	0.257139	0	7.76753	0	3.61196	4.38567	0.823582	3.23817	2.33768	1.38521	#DIV/0!	0.594555
chr16	42983252	42985749	3.16266	4.4201	0.715517	0	5.17836	0	2.40797	3.44588	0.698797	2.42862	5.25977	0.461736	#DIV/0!	1.51341
chr16	57083955	57087965	1.58133	7.49496	0.210986	0	7.76753	0	5.41794	4.07241	1.3304	1.61908	7.01303	0.230868	#DIV/0!	5.76261
chr17	6675578	6679096	3.16266	4.99664	0.632957	0	5.17836	0	7.82591	9.39787	0.832733	4.04771	7.59745	0.532772	#DIV/0!	1.56302
chr17	53755136	53758892	1.58133	3.65139	0.433076	0	3.38585	0	4.81595	7.51829	0.640564	0.809542	3.79872	0.213109	#DIV/0!	3.00581
chr17	57915754	57919172	3.16266	5.381	0.587746	0	5.77586	0	3.61196	4.07241	0.886935	8.09542	5.55198	1.45811	#DIV/0!	0.608276
chr17	89751585	89755092	8.69731	9.41674	0.923601	0	6.97086	0	3.61196	3.13262	1.15301	4.85725	4.38314	1.10817	#DIV/0!	1.04047
chr18	10230285	10233848	6.32532	8.64803	0.731417	0	7.76753	0	3.00997	3.75915	0.800705	7.28587	6.42861	1.13335	#DIV/0!	0.706493
chr18	33021491	33024615	8.69731	8.07149	1.07753	0	9.75921	0	4.21395	5.63872	0.747324	4.85725	5.55198	0.874868	#DIV/0!	0.854214
chr18	45846163	45849567	2.37199	10.1855	0.23288	0	6.7717	0	3.00997	3.44588	0.873496	4.04771	5.55198	0.729056	#DIV/0!	1.19812
chr18	55939474	55939631	56.1372	0	#DIV/0!	57.2641	0.199168	287.517	37.3236	0	#DIV/0!	30.7626	0.29221	105.276	#DIV/0!	#DIV/0!
chr18	86831526	86834430	4.74399	5.76535	0.822844	0	8.96254	0	2.40797	3.13262	0.768677	4.85725	4.96756	0.977793	#DIV/0!	0.786134
chr19	8008062	8012274	3.95332	7.30278	0.541345	0	5.97503	0	1.20399	3.44588	0.349398	2.42862	8.18187	0.29683	#DIV/0!	1.1771
chr19	23357424	23358168	83.8104	0.192178	436.107	86.5053	0	#DIV/0!	55.3834	0.939787	58.9319	59.9061	1.16884	51.2527	#DIV/0!	1.14983
chr19	52834612	52835603	3.16266	6.34189	0.498693	0	5.77586	0	1.80598	6.26524	0.288254	3.23817	9.0585	0.357473	#DIV/0!	0.806366
chr2	22736804	22737615	4.74399	3.84357	1.23427	0	2.39001	0	1.80598	3.75915	0.480423	1.61908	1.75326	0.923471	#DIV/0!	0.520236
chr2	36391484	36395629	0.790664	7.30278	0.108269	0	5.77586	0	4.81595	5.32546	0.904325	3.23817	6.1364	0.527698	#DIV/0!	1.71372
chr2	36592881	36596796	7.11598	9.22456	0.771416	0	7.9667	0	2.40797	4.69893	0.512451	5.66679	4.38314	1.29286	#DIV/0!	0.39637
chr2	37340708	37343085	1.58133	4.99664	0.316479	0	8.16587	0	4.21395	4.07241	1.03476	2.42862	4.67535	0.519453	#DIV/0!	1.99201
chr2	47723438	47727206	6.32532	6.91842	0.914271	0	5.17836	0	1.80598	3.13262	0.576507	4.85725	5.25977	0.923471	#DIV/0!	0.624283
chr2	50679512	50683566	1.58133	9.8011	0.161342	0	10.755	0	1.80598	5.0122	0.360317	6.47633	4.67535	1.38521	#DIV/0!	0.260118
chr2	81154051	81158237	3.16266	8.84021	0.357758	0	8.96254	0	1.20399	4.69893	0.256226	3.23817	6.1364	0.527698	#DIV/0!	0.485553
chr2	84208064	84211295	6.32532	8.07149	0.783661	0	9.56004	0	4.81595	5.32546	0.904325	7.28587	7.30524	0.997349	#DIV/0!	0.906729
chr2	99164352	99167608	14.232	7.1106	2.00151	0	8.76337	0	3.00997	3.44588	0.873496	2.42862	6.42861	0.377784	#DIV/0!	2.31216
chr2	124828623	124830887	3.16266	5.76535	0.548563	0	7.56837	0	1.80598	5.32546	0.339122	0.809542	3.50652	0.230868	#DIV/0!	1.4689
chr2	160635526	160638031	6.32532	6.72624	0.940393	0	7.3692	0	4.21395	4.69893	0.896789	1.61908	4.38314	0.369389	#DIV/0!	2.42777
chr3	5663419	5665950	1.58133	6.14971	0.257139	0	3.58502	0	3.61196	5.32546	0.678244	2.42862	4.96756	0.488897	#DIV/0!	1.3873
chr3	18555250	18557271	0	4.22793	0	0	2.98751	0	0	3.13262	0	0.809542	5.25977	0.153912	#DIV/0!	0
chr3	60667562	60670549	6.32532	8.45585	0.74804	0	9.16171	0	3.00997	2.5061	1.20106	4.04771	4.38314	0.923471	#DIV/0!	1.30059
chr3	70687861	70690619	5.53465	5.95753	0.929018	0	6.37336	0	1.80598	2.19284	0.823582	2.42862	4.67535	0.519453	#DIV/0!	1.58548
chr3	113330014	113333040	4.74399	4.80446	0.987413	0	8.96254	0	3.00997	3.13262	0.960846	6.47633	3.50652	1.84694	#DIV/0!	0.520236
chr3	130508960	130512402	11.86	5.95753	1.99075	0	7.3692	0	2.40797	5.0122	0.480423	2.42862	6.42861	0.377784	#DIV/0!	1.27169
chr3	134881024	134884691	4.74399	8.64803	0.548563	0	10.755	0	4.21395	3.75915	1.12099	4.04771	6.1364	0.659622	#DIV/0!	1.69944
chr3	151956690	151958204	1.58133	3.65139	0.433076	0	1.79251	0	0	3.44588	0	3.23817	2.9221	1.10817	#DIV/0!	0
chr4	5187673	5191902	9.48797	9.60892	0.987413	0	11.3526	0	3.61196	4.07241	0.886935	7.28587	8.76629	0.831124	#DIV/0!	1.06715
chr4	9924276	9928383	7.11598	8.45585	0.841545	0	8.56421	0	4.81595	4.69893	1.0249	4.85725	4.67535	1.03891	#DIV/0!	0.986521
chr4	21579350	21583704	8.69731	7.49496	1.16042	0	9.16171	0	1.80598	4.38567	0.411791	2.42862	4.38314	0.554083	#DIV/0!	0.743194
chr4	31775718	31779133	1.58133	6.14971	0.257139	0	6.37336	0	0.601993	5.95198	0.101142	0	4.38314	0	#DIV/0!	#DIV/0!
chr4	69310316	69313249	7.90664	7.68714	1.02856	0	8.76337	0	3.00997	4.07241	0.739112	4.04771	6.42861	0.62964	#DIV/0!	1.17387
chr4	70377492	70378725	207.945	0.192178	1082.04	246.114	0	#DIV/0!	189.628	0.626524	302.666	159.48	1.16884	136.443	#DIV/0!	2.21826
chr4	90198462	90201394	8.69731	5.95753	1.45988	0	4.58085	0	3.61196	4.07241	0.886935	3.23817	3.21431	1.00742	#DIV/0!	0.880399
chr4	143923915	143927105	2.37199	9.99328	0.237359	0	6.7717	0	2.40797	5.95198	0.404567	1.61908	5.55198	0.291623	#DIV/0!	1.3873
chr5	8169699	8172881	5.53465	3.65139	1.51577	0	7.56837	0	0.601993	1.87957	0.320282	7.28587	4.67535	1.55836	#DIV/0!	0.205525
chr5	27362503	27365148	6.32532	7.68714	0.822844	0	8.56421	0	2.40797	3.44588	0.698797	1.61908	4.38314	0.369389	#DIV/0!	1.89177
chr5	52898817	52902634	5.53465	6.91842	0.799987	0	9.56004	0	0.601993	4.69893	0.128113	3.23817	7.01303	0.461736	#DIV/0!	0.277459
chr5	60723163	60727362	7.11598	9.41674	0.755673	0	7.3692	0	4.21395	5.0122	0.84074	4.85725	5.84419	0.831124	#DIV/0!	1.01157
chr5	68218985	68222331	0	5.381	0	0	5.97503	0	0	4.07241	0	0.809542	3.21431	0.251856	#DIV/0!	0
chr5	72072932	72077079	6.32532	7.87932	0.802775	0	8.56421	0	3.00997	3.44588	0.873496	4.04771	4.96756	0.814828	#DIV/0!	1.072
chr5	80105220	80108810	4.74399	8.64803	0.548563	0	8.16587	0	1.80598	3.13262	0.576507	7.28587	7.30524	0.997349	#DIV/0!	0.57804
chr5	114922446	114922607	82.2291	0	#DIV/0!	103.563	0	#DIV/0!	71.6372	0	#DIV/0!	62.3347	0	#DIV/0!	#DIV/0!	#DIV/0!
chr5	127275386	127278093	7.90664	6.53407	1.21006	0	7.56837	0	5.41794	3.75915	1.44127	1.61908	3.50652	0.461736	#DIV/0!	3.12141
chr5	149859929	149864239	0.790664	6.34189	0.124673	0	4.58085	0	0	3.44588	0	2.42862	4.38314	0.554083	#DIV/0!	0
chr5	149989062	149992232	0.790664	4.03575	0.195915	0	3.18668	0	2.40797	7.51829	0.320282	0.809542	4.96756	0.162966	#DIV/0!	1.96534
chr6	12366487	12369979	8.69731	7.49496	1.16042	0	8.76337	0	4.21395	4.38567	0.960846	4.04771	4.38314	0.923471	#DIV/0!	1.04047
chr6	42070903	42073587	9.48797	6.34189	1.49608	0	6.37336	0	3.00997	4.07241	0.739112	4.85725	5.55198	0.874868	#DIV/0!	0.844827
chr6	48001499	48003182	3.95332	7.87932	0.501734	0	7.56837	0	1.80598	2.81936	0.640564	0.809542	2.62989	0.307824	#DIV/0!	2.08094
chr6	60314022	60316968	3.95332	6.72624	0.587746	0	7.3692	0	3.61196	3.44588	1.0482	2.42862	2.9221	0.831124	#DIV/0!	1.26118
chr6	67004832	67009590	3.16266	9.8011	0.322684	0	10.755	0	1.80598	6.89177	0.262049	0.809542	8.76629	0.0923471	#DIV/0!	2.83765
chr6	107865264	107868556	5.53465	8.45585	0.654535	0	7.17003	0	2.40797	3.13262	0.768677	1.61908	5.84419	0.277041	#DIV/0!	2.77459
chr6	116576505	116579323	3.95332	6.14971	0.642847	0	7.3692	0	2.40797	4.07241	0.59129	1.61908	3.50652	0.461736	#DIV/0!	1.28058
chr6	118212462	118215600	5.53465	8.84021	0.626077	0	10.5559	0	4.81595	4.38567	1.09811	3.23817	7.30524	0.443266	#DIV/0!	2.47731
chr7	4208498	4212258	6.32532	3.26703	1.9361	0	3.18668	0	6.01993	7.20503	0.835518	5.66679	5.55198	1.02068	#DIV/0!	0.818591
chr7	12794228	12797965	4.74399	4.61228	1.02856	0	1.79251	0	3.00997	5.63872	0.533803	3.23817	6.42861	0.503712	#DIV/0!	1.05974
chr7	12959027	12961836	4.74399	9.41674	0.503782	0	7.3692	0	3.00997	6.89177	0.436748	3.23817	4.09093	0.791547	#DIV/0!	0.551765
chr7	14018961	14022520	4.74399	4.99664	0.949436	0	4.18252	0	3.61196	4.69893	0.768677	2.42862	2.62989	0.923471	#DIV/0!	0.832377
chr7	50968557	50972757	2.37199	5.57317	0.425609	0	7.3692	0	1.80598	1.25305	1.44127	5.66679	5.25977	1.07738	#DIV/0!	1.33775
chr7	72650217	72654949	3.16266	10.1855	0.310507	0	11.7509	0	2.40797	9.71113	0.24796	2.42862	6.1364	0.395773	#DIV/0!	0.626521
chr7	86706917	86710029	8.69731	7.87932	1.10382	0	7.17003	0	1.80598	2.81936	0.640564	4.04771	6.1364	0.659622	#DIV/0!	0.971107
chr7	104267129	104271049	7.11598	4.99664	1.42415	0	6.97086	0	4.21395	4.69893	0.896789	4.04771	3.21431	1.25928	#DIV/0!	0.712145
chr8	6305009	6308020	3.16266	9.03239	0.350146	0	7.3692	0	3.00997	2.81936	1.06761	4.04771	5.25977	0.769559	#DIV/0!	1.3873
chr8	52303561	52307185	0.790664	5.381	0.146936	0	3.38585	0	0	2.81936	0	1.61908	4.09093	0.395773	#DIV/0!	0
chr8	54846247	54849314	7.90664	5.95753	1.32717	0	8.96254	0	3.00997	1.56631	1.92169	4.85725	5.55198	0.874868	#DIV/0!	2.19655
chr8	113560865	113564646	4.74399	8.84021	0.536638	0	10.3567	0	3.61196	6.26524	0.576507	7.28587	6.42861	1.13335	#DIV/0!	0.508675
chr9	18154258	18159346	8.69731	12.1072	0.718356	0	9.56004	0	5.41794	6.26524	0.864761	6.47633	9.35071	0.692604	#DIV/0!	1.24857
chr9	22198918	22201664	1.58133	9.8011	0.161342	0	6.57253	0	1.80598	5.32546	0.339122	2.42862	6.42861	0.377784	#DIV/0!	0.897662
chrX	6159530	6163489	7.90664	5.76535	1.37141	0	2.78835	0	2.40797	5.32546	0.452163	4.85725	6.42861	0.755567	#DIV/0!	0.598441
chrX	7472857	7476641	4.74399	7.87932	0.602081	0	5.77586	0	3.61196	5.63872	0.640564	6.47633	5.84419	1.10817	#DIV/0!	0.57804
chrX	7990928	7994812	4.74399	9.03239	0.52522	0	7.17003	0	4.21395	5.0122	0.84074	2.42862	6.1364	0.395773	#DIV/0!	2.1243
chrX	11763916	11766721	4.74399	4.99664	0.949436	0	2.98751	0	2.40797	4.07241	0.59129	1.61908	4.96756	0.325931	#DIV/0!	1.81416
chrX	11846952	11849720	4.74399	6.72624	0.705295	0	2.58918	0	4.81595	3.44588	1.39759	2.42862	4.96756	0.488897	#DIV/0!	2.85867
chrX	11969854	11973930	5.53465	6.53407	0.847045	0	5.17836	0	7.82591	5.95198	1.31484	4.04771	5.25977	0.769559	#DIV/0!	1.70856
chrX	12259895	12263762	7.11598	10.3776	0.685703	0	7.56837	0	2.40797	5.63872	0.427043	8.09542	7.30524	1.10817	#DIV/0!	0.38536
chrX	17464756	17468525	7.90664	4.99664	1.58239	0	3.58502	0	5.41794	5.32546	1.01737	4.04771	5.55198	0.729056	#DIV/0!	1.39546
chrX	17657882	17660467	3.95332	6.34189	0.623367	0	5.57669	0	2.40797	5.95198	0.404567	3.23817	2.62989	1.2313	#DIV/0!	0.32857
chrX	20997129	20999984	3.95332	6.91842	0.57142	0	6.17419	0	2.40797	4.07241	0.59129	4.04771	5.25977	0.769559	#DIV/0!	0.768348
chrX	21578081	21580974	3.16266	5.95753	0.530867	0	4.18252	0	6.01993	3.75915	1.60141	3.23817	5.25977	0.615648	#DIV/0!	2.60118
chrX	23917946	23920583	3.16266	4.99664	0.632957	0	5.17836	0	6.01993	5.0122	1.20106	3.23817	3.50652	0.923471	#DIV/0!	1.30059
chrX	36911616	36915320	7.11598	8.07149	0.881619	0	3.98335	0	3.61196	5.95198	0.60685	5.66679	4.96756	1.14076	#DIV/0!	0.53197
chrX	37540285	37543436	2.37199	9.60892	0.246853	0	5.97503	0	5.41794	4.07241	1.3304	4.85725	6.42861	0.755567	#DIV/0!	1.7608
chrX	37557181	37559585	3.95332	5.95753	0.663584	0	5.97503	0	5.41794	3.75915	1.44127	4.85725	3.21431	1.51113	#DIV/0!	0.953766
chrX	38019573	38025250	5.53465	7.87932	0.702428	0	5.37752	0	3.61196	6.89177	0.524098	5.66679	4.67535	1.21206	#DIV/0!	0.432404
chrX	38971285	38974587	5.53465	5.76535	0.959985	0	6.17419	0	4.81595	6.26524	0.768677	3.23817	5.84419	0.554083	#DIV/0!	1.3873
chrX	39046656	39049769	3.16266	4.4201	0.715517	0	5.17836	0	3.61196	3.44588	1.0482	4.85725	6.1364	0.791547	#DIV/0!	1.32424
chrX	42588650	42591995	2.37199	5.18882	0.457136	0	6.37336	0	8.42791	5.32546	1.58257	1.61908	4.09093	0.395773	#DIV/0!	3.99868
chrX	44203604	44208235	3.16266	7.30278	0.433076	0	3.98335	0	7.82591	5.95198	1.31484	5.66679	4.38314	1.29286	#DIV/0!	1.017
chrX	48382666	48387631	3.16266	8.26367	0.382718	0	6.37336	0	3.00997	6.26524	0.480423	8.09542	7.01303	1.15434	#DIV/0!	0.416189
chrX	52685826	52691757	7.11598	9.8011	0.726039	0	5.17836	0	8.42791	10.3377	0.815263	4.85725	7.30524	0.664899	#DIV/0!	1.22615
chrX	53696981	53700919	6.32532	7.30278	0.866152	0	5.17836	0	4.21395	3.44588	1.22289	8.09542	4.96756	1.62966	#DIV/0!	0.750401
chrX	57764343	57768765	10.2786	5.381	1.91017	0	4.38169	0	6.62193	5.32546	1.24345	6.47633	5.25977	1.2313	#DIV/0!	1.00987
chrX	57903020	57905820	1.58133	5.18882	0.304757	0	2.19084	0	5.41794	5.63872	0.960846	2.42862	4.09093	0.59366	#DIV/0!	1.61851
chrX	58117627	58120921	1.58133	5.18882	0.304757	0	3.58502	0	4.81595	4.38567	1.09811	2.42862	3.21431	0.755567	#DIV/0!	1.45336
chrX	62006735	62010001	3.95332	5.57317	0.709348	0	2.19084	0	6.01993	4.69893	1.28113	4.04771	2.04547	1.97887	#DIV/0!	0.647405
chrX	62154366	62157114	3.95332	5.381	0.734682	0	3.38585	0	3.61196	4.38567	0.823582	2.42862	3.79872	0.639326	#DIV/0!	1.2882
chrX	65963012	65967502	11.0693	8.64803	1.27998	0	10.1575	0	6.01993	3.44588	1.74699	5.66679	6.42861	0.881495	#DIV/0!	1.98185
chrX	66748952	66752165	7.90664	4.03575	1.95915	0	2.58918	0	6.01993	6.89177	0.873496	7.28587	3.79872	1.91798	#DIV/0!	0.455425
chrX	68077577	68082199	5.53465	8.84021	0.626077	0	6.57253	0	3.61196	6.26524	0.576507	4.04771	7.01303	0.57717	#DIV/0!	0.998853
chrX	68448583	68452242	4.74399	5.57317	0.851218	0	7.17003	0	4.21395	3.75915	1.12099	6.47633	4.96756	1.30372	#DIV/0!	0.859834
chrX	69130378	69134546	11.0693	4.99664	2.21535	0	3.18668	0	8.42791	6.26524	1.34518	6.47633	4.96756	1.30372	#DIV/0!	1.0318
chrX	70433032	70437247	7.90664	9.60892	0.822844	0	6.7717	0	3.61196	5.95198	0.60685	7.28587	6.42861	1.13335	#DIV/0!	0.535447
chrX	70994524	70998256	2.37199	5.57317	0.425609	0	7.3692	0	0.601993	2.19284	0.274527	2.42862	4.96756	0.488897	#DIV/0!	0.561524
chrX	72862848	72866424	3.95332	5.95753	0.663584	0	6.97086	0	2.40797	2.19284	1.09811	2.42862	4.96756	0.488897	#DIV/0!	2.2461
chrX	74421693	74424638	2.37199	7.68714	0.308567	0	3.58502	0	4.81595	2.81936	1.70817	4.04771	3.50652	1.15434	#DIV/0!	1.47978
chrX	77644658	77648333	4.74399	4.4201	1.07328	0	2.98751	0	6.62193	5.63872	1.17437	1.61908	4.67535	0.346302	#DIV/0!	3.39117
chrX	79163088	79166128	7.90664	5.381	1.46936	0	3.38585	0	6.62193	3.75915	1.76155	1.61908	4.09093	0.395773	#DIV/0!	4.45091
chrX	79797916	79801820	7.90664	6.53407	1.21006	0	5.17836	0	6.01993	5.63872	1.06761	4.85725	3.50652	1.38521	#DIV/0!	0.77072
chrX	84511647	84515409	7.11598	5.95753	1.19445	0	8.56421	0	4.21395	4.07241	1.03476	5.66679	7.30524	0.775716	#DIV/0!	1.33394
chrX	84727469	84730616	3.16266	4.4201	0.715517	0	3.38585	0	4.81595	6.26524	0.768677	4.04771	5.25977	0.769559	#DIV/0!	0.998853
chrX	87833713	87836821	3.95332	4.99664	0.791196	0	4.38169	0	5.41794	4.69893	1.15301	3.23817	2.62989	1.2313	#DIV/0!	0.936424
chrX	88478964	88483461	10.2786	5.95753	1.72532	0	4.38169	0	6.62193	4.38567	1.5099	9.7145	4.38314	2.21633	#DIV/0!	0.681261
chrX	89062521	89066593	2.37199	8.26367	0.287039	0	5.57669	0	6.01993	2.5061	2.40211	1.61908	4.96756	0.325931	#DIV/0!	7.37001
chrX	89582591	89586424	7.11598	5.76535	1.23427	0	4.58085	0	4.81595	6.57851	0.732073	4.04771	5.55198	0.729056	#DIV/0!	1.00414
chrX	90561868	90565588	4.74399	7.30278	0.649614	0	7.9667	0	4.81595	4.07241	1.18258	1.61908	4.96756	0.325931	#DIV/0!	3.62831
chrX	92588458	92591725	3.16266	4.80446	0.658275	0	4.38169	0	6.62193	3.75915	1.76155	4.85725	1.75326	2.77041	#DIV/0!	0.635844
chrX	93601395	93604844	6.32532	6.91842	0.914271	0	4.97919	0	3.61196	4.07241	0.886935	3.23817	4.67535	0.692604	#DIV/0!	1.28058
chrX	94520255	94524606	6.32532	6.72624	0.940393	0	5.37752	0	8.42791	4.69893	1.79358	7.28587	7.30524	0.997349	#DIV/0!	1.79835
chrX	95870170	95874104	5.53465	6.91842	0.799987	0	5.97503	0	1.80598	4.07241	0.443467	4.04771	7.01303	0.57717	#DIV/0!	0.768348
chrX	97136232	97141963	12.6506	11.9151	1.06173	0	9.56004	0	10.8359	12.8438	0.843669	4.85725	8.18187	0.59366	#DIV/0!	1.42113
chrX	98101167	98105776	9.48797	9.60892	0.987413	0	10.9542	0	5.41794	6.89177	0.786147	5.66679	7.30524	0.775716	#DIV/0!	1.01345
chrX	99966824	99969836	2.37199	6.14971	0.385708	0	5.17836	0	4.21395	6.26524	0.672592	4.04771	4.38314	0.923471	#DIV/0!	0.72833
chrX	101759571	101762560	3.95332	7.1106	0.555976	0	6.17419	0	4.81595	4.69893	1.0249	1.61908	4.38314	0.369389	#DIV/0!	2.77459
chrX	102034636	102037682	3.16266	5.57317	0.567479	0	3.58502	0	4.21395	4.07241	1.03476	4.04771	4.67535	0.865754	#DIV/0!	1.19521
chrX	109077757	109081167	3.95332	7.30278	0.541345	0	3.18668	0	10.2339	5.32546	1.92169	2.42862	4.96756	0.488897	#DIV/0!	3.93067
chrX	113509354	113514258	4.74399	8.45585	0.56103	0	7.56837	0	4.21395	4.69893	0.896789	4.04771	6.72082	0.602264	#DIV/0!	1.48903
chrX	115925596	115929822	3.95332	4.99664	0.791196	0	4.38169	0	9.0299	4.69893	1.92169	8.90496	3.79872	2.3442	#DIV/0!	0.819766
chrX	116993590	116997237	6.32532	4.61228	1.37141	0	3.78418	0	9.0299	8.14482	1.10867	2.42862	2.33768	1.03891	#DIV/0!	1.06715
chrX	122503764	122506859	3.95332	5.95753	0.663584	0	1.79251	0	7.22392	4.07241	1.77387	3.23817	2.04547	1.58309	#DIV/0!	1.12051
chrX	124057431	124060708	1.58133	6.34189	0.249347	0	2.19084	0	8.42791	5.95198	1.41598	6.47633	3.21431	2.01485	#DIV/0!	0.702775
chrX	126031544	126035929	3.16266	6.91842	0.457136	0	6.97086	0	3.61196	5.95198	0.60685	9.7145	6.1364	1.58309	#DIV/0!	0.383332
chrX	126288638	126292723	2.37199	5.18882	0.457136	0	2.98751	0	7.82591	7.20503	1.08617	5.66679	3.50652	1.61607	#DIV/0!	0.672106
chrX	133472335	133475643	4.74399	8.84021	0.536638	0	4.58085	0	3.00997	6.26524	0.480423	4.04771	6.42861	0.62964	#DIV/0!	0.763013
chrX	135469886	135474145	9.48797	12.4916	0.759548	0	7.9667	0	5.41794	8.45808	0.640564	7.28587	7.30524	0.997349	#DIV/0!	0.642266
chrX	137693469	137696267	6.32532	4.22793	1.49608	0	6.7717	0	4.21395	4.38567	0.960846	0.809542	7.01303	0.115434	#DIV/0!	8.32377
chrX	139641061	139644415	2.37199	5.95753	0.39815	0	5.57669	0	3.61196	4.07241	0.886935	3.23817	4.67535	0.692604	#DIV/0!	1.28058
chrX	140231908	140235515	7.11598	4.99664	1.42415	0	6.7717	0	3.61196	3.44588	1.0482	8.90496	4.96756	1.79262	#DIV/0!	0.584728
chrX	140348408	140350971	5.53465	4.61228	1.19998	0	3.78418	0	3.00997	5.63872	0.533803	3.23817	4.09093	0.791547	#DIV/0!	0.67438
chrX	140550569	140553961	4.74399	7.30278	0.649614	0	5.57669	0	4.81595	4.38567	1.09811	4.85725	4.96756	0.977793	#DIV/0!	1.12305
chrX	140629490	140632628	7.11598	5.76535	1.23427	0	2.58918	0	3.00997	3.75915	0.800705	3.23817	3.79872	0.852435	#DIV/0!	0.939315
chrX	141291679	141295695	9.48797	7.87932	1.20416	0	4.18252	0	6.01993	8.14482	0.739112	7.28587	4.96756	1.46669	#DIV/0!	0.503932
chrX	141505687	141509534	4.74399	4.99664	0.949436	0	2.19084	0	6.01993	4.69893	1.28113	5.66679	2.33768	2.42411	#DIV/0!	0.528494
chrX	142689211	142692564	4.74399	4.22793	1.12206	0	3.18668	0	7.22392	5.0122	1.44127	5.66679	5.55198	1.02068	#DIV/0!	1.41207
chrX	143019616	143022244	3.16266	4.80446	0.658275	0	4.97919	0	3.61196	3.75915	0.960846	3.23817	4.09093	0.791547	#DIV/0!	1.21388
chrX	144894674	144898785	2.37199	5.381	0.440809	0	5.37752	0	4.21395	6.26524	0.672592	2.42862	4.38314	0.554083	#DIV/0!	1.21388
chrX	145023689	145027226	11.0693	7.1106	1.55673	0	7.76753	0	5.41794	6.57851	0.823582	3.23817	5.25977	0.615648	#DIV/0!	1.33775
chrX	146946977	146950512	8.69731	4.99664	1.74063	0	3.18668	0	5.41794	4.69893	1.15301	4.04771	8.47408	0.477658	#DIV/0!	2.41389
chrX	147502306	147505627	3.16266	6.53407	0.484026	0	3.98335	0	4.81595	5.0122	0.960846	3.23817	3.79872	0.852435	#DIV/0!	1.12718
chrX	148858647	148860679	3.16266	5.95753	0.530867	0	2.78835	0	6.01993	4.69893	1.28113	0.809542	3.21431	0.251856	#DIV/0!	5.08675
chrX	149079630	149082922	5.53465	7.1106	0.778366	0	6.97086	0	6.62193	5.0122	1.32116	8.90496	6.1364	1.45117	#DIV/0!	0.910413
chrX	150572872	150576209	6.32532	5.57317	1.13496	0	3.38585	0	2.40797	8.14482	0.295645	3.23817	4.67535	0.692604	#DIV/0!	0.42686
chrX	150685977	150689545	4.74399	6.72624	0.705295	0	3.18668	0	4.21395	3.75915	1.12099	4.85725	5.25977	0.923471	#DIV/0!	1.21388
chrX	152866507	152870363	4.74399	5.381	0.881619	0	6.17419	0	2.40797	5.32546	0.452163	4.85725	5.55198	0.874868	#DIV/0!	0.516836
chrX	154816587	154819439	2.37199	5.57317	0.425609	0	4.78002	0	3.00997	5.63872	0.533803	1.61908	3.21431	0.503712	#DIV/0!	1.05974
chrX	158534299	158539822	12.6506	9.41674	1.34342	0	7.3692	0	11.4379	7.20503	1.58748	11.3336	8.76629	1.29286	#DIV/0!	1.22789
chrX	158843566	158847535	7.90664	6.53407	1.21006	0	2.78835	0	5.41794	6.26524	0.864761	0.809542	3.79872	0.213109	#DIV/0!	4.05784
chrX	159032634	159036851	10.2786	8.07149	1.27345	0	4.38169	0	7.22392	3.75915	1.92169	4.85725	4.67535	1.03891	#DIV/0!	1.84973
chrX	160757523	160760817	3.95332	6.53407	0.605032	0	4.18252	0	4.21395	3.13262	1.34518	1.61908	5.55198	0.291623	#DIV/0!	4.61276
chrX	161840638	161843804	3.16266	6.53407	0.484026	0	4.18252	0	5.41794	5.95198	0.910275	3.23817	4.96756	0.651862	#DIV/0!	1.39642
chrX	162285174	162287928	3.16266	5.57317	0.567479	0	5.77586	0	4.81595	3.75915	1.28113	3.23817	4.38314	0.738777	#DIV/0!	1.73412
chrX	163200234	163203273	8.69731	4.80446	1.81026	0	2.58918	0	4.81595	4.69893	1.0249	3.23817	2.9221	1.10817	#DIV/0!	0.924864
chrX	163498366	163502146	4.74399	6.53407	0.726039	0	5.37752	0	3.61196	5.32546	0.678244	1.61908	5.55198	0.291623	#DIV/0!	2.32576
chrX	163615784	163619124	7.11598	5.95753	1.19445	0	4.97919	0	7.22392	5.32546	1.35649	3.23817	7.88966	0.410432	#DIV/0!	3.30503
chrX	165261373	165263916	3.95332	6.72624	0.587746	0	4.38169	0	3.61196	4.07241	0.886935	3.23817	5.84419	0.554083	#DIV/0!	1.60073
chrX	166668317	166672682	9.48797	7.68714	1.23427	0	6.17419	0	9.63189	4.38567	2.19622	2.42862	6.72082	0.361358	#DIV/0!	6.07768
chrX	166825595	166828334	3.16266	6.72624	0.470197	0	7.17003	0	4.81595	1.87957	2.56226	2.42862	5.84419	0.415562	#DIV/0!	6.16576
chrX	166857631	166861730	3.16266	5.381	0.587746	0	5.77586	0	3.00997	5.95198	0.505708	2.42862	8.47408	0.286595	#DIV/0!	1.76454
chrX	167213287	167216083	6.32532	5.76535	1.09713	0	7.3692	0	0	3.13262	0	5.66679	6.1364	0.923471	#DIV/0!	0
chrX	167745212	167748119	7.90664	4.03575	1.95915	0	3.98335	0	3.00997	5.32546	0.565203	0	5.25977	0	#DIV/0!	#DIV/0!
chrY	3902940	3906917	5.53465	5.95753	0.929018	0	2.58918	0	3.00997	6.57851	0.457546	1.61908	4.38314	0.369389	#DIV/0!	1.23866
chrY	5078817	5082333	11.0693	5.76535	1.91997	0	3.98335	0	7.22392	5.0122	1.44127	5.66679	5.55198	1.02068	#DIV/0!	1.41207
chrY	6253910	6257519	11.0693	7.49496	1.4769	0	5.17836	0	9.63189	7.20503	1.33683	6.47633	8.76629	0.738777	#DIV/0!	1.80952
chrY	11567326	11571250	7.90664	5.76535	1.37141	0	5.97503	0	7.22392	5.95198	1.2137	3.23817	2.9221	1.10817	#DIV/0!	1.09523
chrY	28550748	28553861	3.95332	4.99664	0.791196	0	5.37752	0	3.61196	2.19284	1.64716	4.04771	6.72082	0.602264	#DIV/0!	2.73495
chrY	31337453	31340564	3.16266	10.5698	0.299216	0	7.76753	0	4.81595	3.13262	1.53735	3.23817	3.79872	0.852435	#DIV/0!	1.80348
chrY	32224037	32226603	1.58133	4.99664	0.316479	0	3.38585	0	3.61196	4.69893	0.768677	3.23817	4.67535	0.692604	#DIV/0!	1.10984
chrY	45135892	45139009	3.16266	5.18882	0.609514	0	2.98751	0	3.00997	4.07241	0.739112	3.23817	3.21431	1.00742	#DIV/0!	0.733666
chr2	7918052	7921726	12.6506	7.30278	1.7323	1.21838	14.3401	0.0849637	5.41794	4.38567	1.23537	3.23817	5.25977	0.615648	20.3888	2.00662
chr7	109367514	109371244	10.2786	3.65139	2.81499	1.21838	7.3692	0.165335	2.40797	1.25305	1.92169	1.61908	6.72082	0.240906	17.026	7.97695
chr9	52381372	52384529	9.48797	6.14971	1.54283	1.21838	10.9542	0.111225	3.00997	2.81936	1.06761	3.23817	5.25977	0.615648	13.8713	1.73412
chr9	10158421	10162664	7.90664	4.22793	1.8701	1.21838	8.96254	0.135942	1.80598	2.81936	0.640564	3.23817	4.09093	0.791547	13.7566	0.809256
chr16	62707434	62710152	7.90664	4.4201	1.78879	1.21838	9.16171	0.132987	3.00997	3.75915	0.800705	4.85725	5.25977	0.923471	13.4509	0.86706
chr7	86567927	86572246	11.0693	9.41674	1.17549	1.21838	13.9417	0.0873912	3.00997	4.38567	0.686318	6.47633	7.30524	0.886532	13.4509	0.77416
chr3	31675684	31680236	12.6506	4.99664	2.53183	2.43677	12.5476	0.194203	5.41794	2.81936	1.92169	3.23817	5.55198	0.583245	13.037	3.29483
chr15	85082481	85085330	6.32532	3.84357	1.64569	1.21838	9.56004	0.127446	1.80598	5.32546	0.339122	3.23817	4.67535	0.692604	12.9129	0.489634
chrX	62929071	62936589	10.2786	12.1072	0.848966	1.21838	18.1242	0.067224	6.01993	7.83156	0.768677	9.7145	11.3962	0.852435	12.6289	0.901742
chr1	147592279	147594361	7.90664	4.4201	1.78879	1.21838	8.56421	0.142265	1.80598	2.81936	0.640564	4.04771	4.96756	0.814828	12.5737	0.786134
chr1	18078061	18082856	7.11598	4.80446	1.48112	1.21838	10.1575	0.119949	2.40797	5.0122	0.480423	4.85725	3.50652	1.38521	12.3479	0.346824
chr10	122236336	122239263	11.86	7.1106	1.66793	1.21838	8.96254	0.135942	2.40797	3.13262	0.768677	5.66679	4.38314	1.29286	12.2694	0.594555
chrY	19094075	19097154	10.2786	4.80446	2.13939	1.21838	6.97086	0.174782	4.21395	3.75915	1.12099	8.09542	6.1364	1.31924	12.2403	0.849719
chr17	41914346	41918221	10.2786	6.72624	1.52814	1.21838	9.56004	0.127446	7.22392	5.63872	1.28113	7.28587	3.79872	1.91798	11.9905	0.667957
chr18	33044469	33047906	11.0693	7.68714	1.43998	1.21838	9.95838	0.122348	3.00997	2.5061	1.20106	5.66679	6.42861	0.881495	11.7696	1.36252
chrY	25461102	25464283	10.2786	4.61228	2.22854	1.21838	6.37336	0.191168	3.61196	1.56631	2.30603	6.47633	5.25977	1.2313	11.6575	1.87285
chr1	13472305	13475937	7.90664	5.95753	1.32717	1.21838	10.5559	0.115422	4.21395	3.13262	1.34518	4.04771	5.25977	0.769559	11.4984	1.74799
chr5	64117753	64121113	7.90664	5.95753	1.32717	1.21838	10.5559	0.115422	2.40797	4.07241	0.59129	6.47633	7.30524	0.886532	11.4984	0.666969
chr14	15090961	15093948	9.48797	5.57317	1.70244	1.21838	8.16587	0.149204	3.00997	2.5061	1.20106	4.04771	3.50652	1.15434	11.4101	1.04047
chr1	13734504	13737020	10.2786	6.34189	1.62075	1.21838	8.56421	0.142265	0.601993	3.44588	0.174699	4.04771	3.21431	1.25928	11.3925	0.13873
chrX	6021675	6026936	11.86	9.41674	1.25946	1.21838	10.9542	0.111225	7.22392	6.57851	1.09811	2.42862	9.35071	0.259726	11.3235	4.22795
chr13	40052670	40055967	7.11598	4.4201	1.60991	1.21838	8.56421	0.142265	4.81595	4.07241	1.18258	3.23817	7.30524	0.443266	11.3163	2.66788
chr6	126260621	126262800	7.11598	4.03575	1.76324	1.21838	7.76753	0.156856	3.00997	3.75915	0.800705	4.85725	4.38314	1.10817	11.2411	0.72255
chr14	81793532	81797797	10.2786	8.07149	1.27345	1.21838	10.755	0.113285	1.80598	5.0122	0.360317	4.04771	6.42861	0.62964	11.2411	0.572259
chr4	128436968	128439715	6.32532	4.4201	1.43103	1.21838	9.56004	0.127446	0	4.07241	0	1.61908	2.62989	0.615648	11.2286	0
chr14	79189980	79194152	11.86	8.45585	1.40258	1.21838	9.36088	0.130157	3.00997	5.32546	0.565203	3.23817	8.47408	0.382126	10.776	1.4791
chr9	81064297	81068958	10.2786	6.72624	1.52814	1.21838	8.56421	0.142265	3.61196	4.69893	0.768677	6.47633	7.88966	0.820863	10.7415	0.936424
chr2	47124463	47129289	10.2786	8.84021	1.16271	1.21838	11.1534	0.109239	4.21395	5.63872	0.747324	4.04771	7.59745	0.532772	10.6438	1.40271
chr10	35351712	35356009	9.48797	6.72624	1.41059	1.21838	9.16171	0.132987	2.40797	3.44588	0.698797	7.28587	4.38314	1.66225	10.607	0.420393
chr1	148880927	148883978	7.90664	6.34189	1.24673	1.21838	10.3567	0.117642	4.21395	3.75915	1.12099	5.66679	4.96756	1.14076	10.5977	0.982668
chr12	19183298	19188271	9.48797	5.76535	1.64569	1.21838	7.76753	0.156856	5.41794	6.26524	0.864761	11.3336	7.59745	1.49176	10.4917	0.579691
chr3	17977351	17982145	11.86	9.8011	1.21006	1.21838	10.5559	0.115422	5.41794	3.75915	1.44127	2.42862	7.88966	0.307824	10.4838	4.68212
chrX	9737088	9743585	13.4413	9.22456	1.45712	1.21838	8.56421	0.142265	9.63189	11.2774	0.854085	11.3336	9.0585	1.25115	10.2423	0.682637
chr17	63247645	63250599	11.0693	7.30278	1.51577	1.21838	8.16587	0.149204	2.40797	5.0122	0.480423	3.23817	4.96756	0.651862	10.159	0.737001
chr6	95411122	95414290	6.32532	4.4201	1.43103	1.21838	8.56421	0.142265	2.40797	4.07241	0.59129	5.66679	4.38314	1.29286	10.0589	0.45735
chrX	100370205	100374095	11.0693	3.65139	3.03153	2.43677	7.9667	0.305869	6.62193	3.75915	1.76155	9.7145	4.38314	2.21633	9.9112	0.794805
chrY	26224759	26227805	8.69731	5.76535	1.50855	1.21838	7.9667	0.152935	6.01993	6.89177	0.873496	5.66679	4.96756	1.14076	9.86401	0.765715
chrY	23078137	23082587	11.0693	4.4201	2.50431	1.21838	4.78002	0.254891	3.61196	8.14482	0.443467	7.28587	3.50652	2.07781	9.82502	0.21343
chr10	7396569	7399019	7.90664	6.34189	1.24673	1.21838	9.56004	0.127446	3.00997	2.19284	1.37264	4.85725	2.04547	2.37464	9.78248	0.57804
chr4	105680097	105683104	7.11598	4.99664	1.42415	1.21838	8.36504	0.145652	1.80598	3.13262	0.576507	3.23817	4.09093	0.791547	9.77778	0.72833
chr1	47106034	47108771	8.69731	4.80446	1.81026	1.21838	6.57253	0.185375	1.80598	2.19284	0.823582	2.42862	5.55198	0.437434	9.76537	1.88276
chr18	72490384	72494061	9.48797	7.49496	1.26591	1.21838	9.36088	0.130157	4.21395	4.38567	0.960846	1.61908	4.38314	0.369389	9.72605	2.60118
chrX	167737297	167740766	10.2786	5.57317	1.84431	1.21838	6.37336	0.191168	4.21395	4.69893	0.896789	0.809542	4.67535	0.173151	9.64755	5.17924
chr6	128955515	128960088	8.69731	9.03239	0.962903	1.21838	12.1492	0.100285	6.01993	6.89177	0.873496	5.66679	9.35071	0.606028	9.60166	1.44135
chr13	26241863	26246018	7.11598	7.49496	0.949436	1.21838	12.1492	0.100285	1.80598	2.19284	0.823582	3.23817	6.72082	0.481811	9.46738	1.70935
chr14	43787810	43790080	4.74399	2.30614	2.05711	1.21838	5.57669	0.218478	5.41794	5.63872	0.960846	11.3336	5.25977	2.15477	9.41564	0.445916
chr5	41566187	41570301	10.2786	9.99328	1.02856	1.21838	11.1534	0.109239	1.80598	5.32546	0.339122	4.04771	5.55198	0.729056	9.41564	0.465152
chr12	43968006	43970836	7.90664	6.34189	1.24673	1.21838	9.16171	0.132987	7.22392	4.07241	1.77387	2.42862	4.67535	0.519453	9.37488	3.41488
chrX	156346811	156350087	7.90664	5.381	1.46936	1.21838	7.76753	0.156856	6.01993	4.69893	1.28113	8.09542	5.55198	1.45811	9.3676	0.878621
chr11	40416625	40420460	7.90664	8.84021	0.894396	1.21838	12.5476	0.0971013	5.41794	5.32546	1.01737	4.85725	8.18187	0.59366	9.21095	1.71372
chr16	54504150	54507976	7.11598	5.95753	1.19445	1.21838	9.36088	0.130157	4.81595	5.32546	0.904325	5.66679	4.67535	1.21206	9.177	0.746109
chrY	35265317	35269544	10.2786	9.03239	1.13798	1.21838	9.75921	0.124845	8.42791	5.0122	1.68148	9.7145	7.30524	1.3298	9.11514	1.26446
chr3	64575105	64580085	8.69731	11.3385	0.767058	1.21838	14.3401	0.0849637	5.41794	4.69893	1.15301	5.66679	9.35071	0.606028	9.02807	1.90258
chrX	94477600	94481243	8.69731	5.381	1.6163	1.21838	6.7717	0.179923	5.41794	4.69893	1.15301	4.04771	4.38314	0.923471	8.98329	1.24857
chr13	65402166	65405311	9.48797	8.64803	1.09713	1.21838	9.95838	0.122348	4.81595	3.75915	1.28113	4.85725	3.21431	1.51113	8.96728	0.847792
chr3	45156671	45161943	11.86	11.1463	1.06402	1.21838	10.1575	0.119949	4.81595	7.51829	0.640564	4.04771	10.5195	0.38478	8.87065	1.66475
chr5	4460348	4463683	7.90664	5.57317	1.4187	1.21838	7.56837	0.160984	3.61196	4.38567	0.823582	2.42862	4.96756	0.488897	8.81267	1.68457
chr1	80984006	80987527	7.90664	7.1106	1.11195	1.21838	9.56004	0.127446	3.00997	3.13262	0.960846	1.61908	4.96756	0.325931	8.72492	2.948
chr1	162117750	162120521	6.32532	7.30278	0.866152	1.21838	12.1492	0.100285	4.81595	2.81936	1.70817	4.04771	3.21431	1.25928	8.6369	1.35647
chr14	40342995	40346257	5.53465	4.22793	1.30907	1.21838	7.9667	0.152935	4.81595	5.0122	0.960846	7.28587	4.38314	1.66225	8.55967	0.57804
chrX	128223310	128226374	7.90664	7.87932	1.00347	1.21838	10.3567	0.117642	4.81595	2.5061	1.92169	0.809542	4.09093	0.197887	8.52985	9.71107
chr5	126167813	126172033	9.48797	7.49496	1.26591	1.21838	8.16587	0.149204	7.22392	3.75915	1.92169	4.85725	5.84419	0.831124	8.48442	2.31216
chrX	8737645	8743634	11.0693	12.876	0.859688	1.21838	11.9501	0.101956	9.0299	9.71113	0.929851	5.66679	10.8118	0.524132	8.43192	1.77408
chr9	26509439	26512580	7.11598	5.381	1.32243	1.21838	7.76753	0.156856	3.61196	4.38567	0.823582	6.47633	5.25977	1.2313	8.43084	0.668875
chrX	123974551	123977294	12.6506	3.84357	3.29138	3.65515	9.36088	0.390471	4.81595	5.32546	0.904325	5.66679	6.1364	0.923471	8.42924	0.979267
chrX	151890521	151894753	11.0693	5.381	2.05711	1.21838	4.97919	0.244695	9.0299	4.07241	2.21734	4.85725	4.09093	1.18732	8.40682	1.86751
chr4	17777201	17780190	7.11598	6.14971	1.15712	1.21838	8.76337	0.139031	3.61196	3.75915	0.960846	4.85725	6.1364	0.791547	8.32275	1.21388
chrY	17084929	17088111	8.69731	6.14971	1.41426	1.21838	7.17003	0.169927	6.62193	6.57851	1.0066	4.04771	5.84419	0.692604	8.32275	1.45336
chr3	65755907	65758927	9.48797	6.34189	1.49608	1.21838	6.7717	0.179923	3.00997	2.81936	1.06761	3.23817	5.25977	0.615648	8.31511	1.73412
chrX	123863360	123867565	9.48797	6.34189	1.49608	1.21838	6.7717	0.179923	7.22392	7.51829	0.960846	6.47633	8.18187	0.791547	8.31511	1.21388
chrX	145241456	145245417	9.48797	6.72624	1.41059	1.21838	7.17003	0.169927	4.81595	3.44588	1.39759	2.42862	4.67535	0.519453	8.30114	2.69051
chr4	29022121	29025875	10.2786	7.1106	1.44554	1.21838	6.97086	0.174782	1.20399	4.07241	0.295645	5.66679	4.38314	1.29286	8.2705	0.228675
chr1	158645961	158648653	7.90664	6.91842	1.14284	1.21838	8.76337	0.139031	2.40797	4.69893	0.512451	6.47633	3.79872	1.70487	8.22	0.300581
chr10	3319643	3322664	7.90664	5.18882	1.52379	1.21838	6.57253	0.185375	3.00997	4.69893	0.640564	4.85725	6.1364	0.791547	8.22	0.809256
chrX	6763092	6767866	11.86	8.26367	1.43519	1.21838	6.97086	0.174782	5.41794	8.14482	0.665201	8.90496	5.25977	1.69303	8.21132	0.392905
chr1	19622233	19626126	7.11598	6.53407	1.08906	1.21838	9.16171	0.132987	6.01993	5.32546	1.13041	3.23817	5.84419	0.554083	8.18923	2.04014
chr3	71676846	71680271	10.2786	8.64803	1.18855	1.21838	8.36504	0.145652	3.61196	4.69893	0.768677	2.42862	6.72082	0.361358	8.16022	2.12719
chrX	20792830	20796324	7.11598	4.99664	1.42415	1.21838	6.97086	0.174782	6.01993	4.07241	1.47822	7.28587	4.38314	1.66225	8.14815	0.889292
chr9	94784074	94787539	7.11598	5.57317	1.27683	1.21838	7.76753	0.156856	3.61196	3.13262	1.15301	1.61908	5.84419	0.277041	8.14012	4.16189
chr15	64449569	64452877	5.53465	4.22793	1.30907	1.21838	7.56837	0.160984	1.80598	1.87957	0.960846	2.42862	5.25977	0.461736	8.13169	2.08094
chrY	21958957	21962298	7.90664	5.57317	1.4187	1.21838	6.97086	0.174782	4.21395	4.69893	0.896789	5.66679	9.0585	0.625577	8.11693	1.43354
chr13	32350723	32356513	7.90664	12.6838	0.623367	1.21838	15.7342	0.0774352	3.00997	5.95198	0.505708	4.85725	9.93513	0.488897	8.05017	1.03439
chrY	90517960	90521418	10.2786	7.1106	1.44554	1.21838	6.7717	0.179923	10.8359	4.07241	2.6608	10.524	6.42861	1.63706	8.0342	1.62535
chr19	24830888	24833359	7.90664	5.95753	1.32717	1.21838	7.3692	0.165335	5.41794	3.75915	1.44127	7.28587	2.33768	3.11672	8.02716	0.462432
chr1	40698067	40701530	6.32532	5.95753	1.06173	1.21838	9.16171	0.132987	3.61196	3.75915	0.960846	4.85725	7.01303	0.692604	7.98377	1.3873
chr4	56728798	56732747	8.69731	7.30278	1.19096	1.21838	8.16587	0.149204	3.00997	3.44588	0.873496	3.23817	5.84419	0.554083	7.98206	1.57647
chr9	8357288	8359987	11.0693	4.99664	2.21535	2.43677	8.76337	0.278063	3.61196	3.44588	1.0482	2.42862	3.21431	0.755567	7.96708	1.3873
chr11	56229274	56231896	10.2786	4.99664	2.05711	2.43677	9.36088	0.260314	3.00997	2.81936	1.06761	6.47633	4.96756	1.30372	7.90241	0.81889
chrX	9749439	9753104	7.90664	5.57317	1.4187	1.21838	6.7717	0.179923	6.01993	5.32546	1.13041	4.04771	6.42861	0.62964	7.88502	1.79532
chr1	48671047	48674397	7.11598	5.95753	1.19445	1.21838	7.9667	0.152935	3.61196	4.07241	0.886935	4.04771	4.67535	0.865754	7.81021	1.02446
chr7	13228456	13232286	11.86	7.1106	1.66793	2.43677	11.3526	0.214645	6.01993	5.63872	1.06761	6.47633	6.42861	1.00742	7.77063	1.05974
chrX	100188403	100192112	9.48797	4.99664	1.89887	1.21838	4.97919	0.244695	3.00997	5.32546	0.565203	4.85725	6.1364	0.791547	7.76014	0.714049
chr9	94310644	94315210	10.2786	4.4201	2.32543	3.65515	12.1492	0.300855	3.00997	3.44588	0.873496	4.04771	5.25977	0.769559	7.7294	1.13506
chrX	161223793	161227557	9.48797	8.84021	1.07328	1.21838	8.76337	0.139031	3.61196	4.38567	0.823582	5.66679	6.42861	0.881495	7.71966	0.934301
chr8	72925809	72928576	6.32532	4.4201	1.43103	1.21838	6.57253	0.185375	1.20399	3.44588	0.349398	2.42862	5.25977	0.461736	7.71966	0.756707
chr13	53959771	53963082	7.11598	6.34189	1.12206	1.21838	8.36504	0.145652	1.20399	5.95198	0.202283	4.85725	7.30524	0.664899	7.70371	0.304231
chrX	41435710	41441428	12.6506	9.41674	1.34342	1.21838	6.97086	0.174782	12.0399	7.20503	1.67104	8.09542	8.18187	0.989434	7.68624	1.68888
chr12	23717271	23722408	3.95332	3.45921	1.14284	1.21838	8.16587	0.149204	4.21395	4.38567	0.960846	6.47633	7.30524	0.886532	7.65955	1.08382
chr13	10602452	10606401	11.0693	6.53407	1.69409	2.43677	10.9542	0.22245	6.62193	4.69893	1.40924	4.85725	8.18187	0.59366	7.61559	2.37382
chr7	47439582	47442590	7.90664	5.95753	1.32717	1.21838	6.97086	0.174782	3.61196	3.44588	1.0482	5.66679	4.67535	1.21206	7.59326	0.864808
chr3	56904461	56907681	10.2786	8.64803	1.18855	1.21838	7.76753	0.156856	3.61196	3.44588	1.0482	4.04771	4.96756	0.814828	7.57735	1.2864
chr7	75810528	75813297	7.90664	6.34189	1.24673	1.21838	7.3692	0.165335	4.21395	2.81936	1.49465	1.61908	4.96756	0.325931	7.54067	4.58578
chr4	82188614	82193158	7.11598	9.60892	0.74056	1.21838	12.3484	0.0986675	4.81595	7.20503	0.668414	2.42862	5.84419	0.415562	7.50561	1.60846
chr4	79486887	79491483	6.32532	8.45585	0.74804	1.21838	12.1492	0.100285	6.62193	4.38567	1.5099	4.04771	6.1364	0.659622	7.45914	2.28904
chr2	116471739	116474705	10.2786	9.03239	1.13798	1.21838	7.9667	0.152935	4.21395	5.0122	0.84074	3.23817	6.42861	0.503712	7.44093	1.66909
chr1	138868508	138872740	7.90664	9.22456	0.857129	1.21838	10.5559	0.115422	3.61196	1.87957	1.92169	4.04771	8.76629	0.461736	7.42603	4.16189
chrX	145930291	145933349	5.53465	4.99664	1.10767	1.21838	8.16587	0.149204	2.40797	4.07241	0.59129	0.809542	4.96756	0.162966	7.42387	3.62831
chr3	44666457	44669884	11.0693	9.03239	1.22551	1.21838	7.3692	0.165335	2.40797	2.81936	0.854085	6.47633	4.96756	1.30372	7.41231	0.655112
chr10	118080583	118083803	8.69731	4.61228	1.88568	1.21838	4.78002	0.254891	4.21395	7.83156	0.538074	4.85725	3.50652	1.38521	7.398	0.388443
chrY	2092974	2096881	7.90664	7.87932	1.00347	1.21838	8.96254	0.135942	4.81595	6.57851	0.732073	5.66679	5.25977	1.07738	7.3816	0.679492
chr16	52517503	52520417	15.8133	8.26367	1.91359	2.43677	9.36088	0.260314	1.80598	3.44588	0.524098	4.85725	2.62989	1.84694	7.35108	0.283765
chr4	113716952	113720250	7.90664	6.34189	1.24673	1.21838	7.17003	0.169927	4.81595	4.38567	1.09811	6.47633	6.1364	1.0554	7.33686	1.04047
chr7	25934008	25937698	7.90664	6.53407	1.21006	1.21838	7.3692	0.165335	1.20399	5.32546	0.226081	2.42862	5.25977	0.461736	7.31888	0.489634
chrX	72571573	72575913	15.8133	10.762	1.46936	2.43677	11.9501	0.203913	4.21395	5.95198	0.707992	7.28587	7.01303	1.03891	7.20585	0.681479
chr5	93310483	93313927	9.48797	5.18882	1.82854	2.43677	9.56004	0.254891	3.00997	2.5061	1.20106	4.85725	7.59745	0.639326	7.17382	1.87863
chrX	6122675	6125619	10.2786	6.34189	1.62075	1.21838	5.37752	0.22657	6.62193	5.32546	1.24345	3.23817	3.21431	1.00742	7.15344	1.23429
chr18	58853555	58857441	7.90664	9.22456	0.857129	1.21838	10.1575	0.119949	3.00997	2.5061	1.20106	5.66679	7.88966	0.718255	7.1458	1.67219
chrX	43208654	43212911	11.0693	5.95753	1.85804	2.43677	9.36088	0.260314	1.20399	4.07241	0.295645	1.61908	7.01303	0.230868	7.13766	1.28058
chrX	163391904	163396063	11.86	6.53407	1.8151	1.21838	4.78002	0.254891	7.22392	2.81936	2.56226	4.04771	6.42861	0.62964	7.12107	4.0694
chr13	19314558	19317508	10.2786	9.03239	1.13798	1.21838	7.56837	0.160984	4.81595	4.38567	1.09811	4.85725	6.1364	0.791547	7.06889	1.3873
chrX	162709097	162712508	7.11598	4.61228	1.54283	1.21838	5.57669	0.218478	7.22392	6.57851	1.09811	7.28587	3.50652	2.07781	7.06173	0.528494
chrX	130999193	131002816	4.74399	3.07485	1.54283	1.21838	5.57669	0.218478	6.01993	7.20503	0.835518	4.04771	4.09093	0.989434	7.06173	0.844441
chr4	87306994	87309899	9.48797	6.14971	1.54283	1.21838	5.57669	0.218478	1.20399	4.38567	0.274527	5.66679	3.79872	1.49176	7.06173	0.184029
chrX	64644926	64652260	16.604	12.2994	1.34998	2.43677	12.7467	0.191168	12.0399	9.71113	1.2398	5.66679	5.55198	1.02068	7.06173	1.21468
chr15	33488510	33493473	11.86	7.49496	1.58239	2.43677	10.755	0.22657	2.40797	6.26524	0.384338	4.85725	7.01303	0.692604	6.98413	0.554918
chr1	61364994	61368659	6.32532	9.03239	0.700293	1.21838	12.1492	0.100285	3.00997	5.0122	0.600529	9.7145	5.25977	1.84694	6.98303	0.325147
chrX	13507023	13512685	10.2786	7.49496	1.37141	1.21838	6.17419	0.197335	6.01993	6.89177	0.873496	9.7145	10.8118	0.898513	6.94964	0.972158
chr2	123880305	123884129	7.90664	11.9151	0.663584	1.21838	12.7467	0.0955841	5.41794	3.75915	1.44127	8.90496	4.67535	1.90466	6.94241	0.756707
chr10	122422022	122425400	6.32532	7.30278	0.866152	1.21838	9.75921	0.124845	3.61196	6.26524	0.576507	5.66679	7.30524	0.775716	6.93784	0.743194
chr13	79802541	79804905	5.53465	5.76535	0.959985	1.21838	8.76337	0.139031	2.40797	4.07241	0.59129	4.04771	3.50652	1.15434	6.9048	0.512232
chr16	86975881	86978431	7.90664	3.84357	2.05711	2.43677	8.16587	0.298409	4.81595	2.81936	1.70817	4.04771	4.67535	0.865754	6.89359	1.97304
chr15	10350880	10354071	5.53465	4.99664	1.10767	1.21838	7.56837	0.160984	0.601993	2.81936	0.213521	5.66679	3.79872	1.49176	6.88066	0.143134
chr15	45994749	45997939	4.74399	5.57317	0.851218	1.21838	9.75921	0.124845	4.21395	1.87957	2.24197	1.61908	3.50652	0.461736	6.81822	4.85553
chr6	104261034	104264417	7.11598	6.34189	1.12206	1.21838	7.3692	0.165335	1.20399	2.5061	0.480423	1.61908	2.62989	0.615648	6.7866	0.780354
chr4	112058209	112061571	8.69731	5.57317	1.56057	2.43677	10.5559	0.230845	3.00997	3.44588	0.873496	4.04771	7.59745	0.532772	6.76024	1.63953
chr16	19078017	19083576	13.4413	12.6838	1.05972	2.43677	15.5351	0.156856	7.22392	5.95198	1.2137	8.09542	11.9806	0.675711	6.75603	1.79618
chr2	56757848	56760922	7.90664	6.53407	1.21006	1.21838	6.7717	0.179923	1.80598	3.44588	0.524098	5.66679	6.42861	0.881495	6.72546	0.594555
chr7	39427813	39432005	12.6506	9.99328	1.26591	2.43677	12.9459	0.188227	3.61196	5.63872	0.640564	6.47633	7.01303	0.923471	6.72546	0.693648
chrX	16867468	16871581	13.4413	7.87932	1.7059	2.43677	9.56004	0.254891	3.00997	3.44588	0.873496	8.90496	6.42861	1.38521	6.69265	0.630589
chr6	131594653	131597147	6.32532	5.57317	1.13496	1.21838	7.17003	0.169927	3.00997	4.38567	0.686318	4.85725	4.09093	1.18732	6.67908	0.57804
chr5	78198942	78202575	7.11598	7.49496	0.949436	1.21838	8.56421	0.142265	3.00997	4.07241	0.739112	3.23817	6.1364	0.527698	6.67372	1.40063
chr3	78334424	78339875	10.2786	8.84021	1.16271	2.43677	13.9417	0.174782	4.21395	4.38567	0.960846	3.23817	4.67535	0.692604	6.65236	1.3873
chr4	90032037	90035570	7.11598	4.99664	1.42415	2.43677	11.3526	0.214645	1.80598	4.07241	0.443467	1.61908	7.01303	0.230868	6.63492	1.92087
chr10	109083640	109086724	10.2786	7.49496	1.37141	2.43677	11.7509	0.207369	4.81595	4.38567	1.09811	5.66679	4.96756	1.14076	6.61337	0.962613
chr14	41233494	41237057	9.48797	5.18882	1.82854	2.43677	8.76337	0.278063	7.82591	8.77134	0.892214	8.09542	9.93513	0.814828	6.576	1.09497
chrY	25662065	25667460	7.90664	8.26367	0.956796	1.21838	8.36504	0.145652	6.01993	5.32546	1.13041	9.7145	8.76629	1.10817	6.56905	1.02007
chr3	56372351	56375652	5.53465	6.34189	0.872714	1.21838	9.16171	0.132987	1.80598	3.44588	0.524098	7.28587	4.09093	1.78098	6.56242	0.294275
chr7	18435429	18440855	9.48797	12.2994	0.771416	1.21838	10.3567	0.117642	12.0399	11.5907	1.03875	12.9527	8.76629	1.47755	6.55732	0.703021
chr2	54893509	54896376	4.74399	5.57317	0.851218	1.21838	9.36088	0.130157	3.61196	3.44588	1.0482	1.61908	3.79872	0.426218	6.53993	2.4593
chrY	17769318	17772588	4.74399	5.57317	0.851218	1.21838	9.36088	0.130157	4.21395	4.07241	1.03476	2.42862	6.72082	0.361358	6.53993	2.86352
chr3	61856613	61859400	3.95332	3.45921	1.14284	1.21838	6.97086	0.174782	3.61196	2.19284	1.64716	4.85725	7.01303	0.692604	6.53864	2.37822
chr13	26843035	26846168	12.6506	8.07149	1.56732	2.43677	10.1575	0.239897	3.00997	4.38567	0.686318	6.47633	4.96756	1.30372	6.5333	0.526429
chrY	24184800	24188737	5.53465	4.03575	1.37141	1.21838	5.77586	0.210944	5.41794	6.57851	0.823582	7.28587	6.42861	1.13335	6.50128	0.726679
chr14	124693163	124695952	5.53465	5.57317	0.993088	1.21838	7.9667	0.152935	2.40797	3.13262	0.768677	4.85725	6.72082	0.722717	6.49355	1.06359
chr16	57589545	57592740	10.2786	10.3776	0.990461	1.21838	7.9667	0.152935	3.00997	5.95198	0.505708	3.23817	6.1364	0.527698	6.47637	0.958329
chrX	38486120	38491205	7.90664	10.1855	0.776268	1.21838	10.1575	0.119949	4.81595	5.63872	0.854085	3.23817	5.84419	0.554083	6.47167	1.54144
chr4	7743579	7746727	7.90664	9.8011	0.80671	1.21838	9.75921	0.124845	2.40797	4.07241	0.59129	5.66679	3.50652	1.61607	6.46171	0.36588
chrX	113042991	113047017	9.48797	4.80446	1.97483	1.21838	3.98335	0.305869	8.42791	4.38567	1.92169	7.28587	4.96756	1.46669	6.45644	1.31022
chrX	64033023	64037410	4.74399	6.72624	0.705295	1.21838	11.1534	0.109239	4.81595	5.95198	0.809133	5.66679	6.72082	0.843169	6.45644	0.959633
chr12	38047638	38051309	10.2786	6.14971	1.6714	2.43677	9.36088	0.260314	6.62193	4.69893	1.40924	8.09542	7.01303	1.15434	6.42071	1.22082
chr14	39283178	39286026	4.74399	4.22793	1.12206	1.21838	6.97086	0.174782	3.00997	2.81936	1.06761	1.61908	4.67535	0.346302	6.41976	3.08288
chrX	11234762	11237726	10.2786	5.76535	1.78283	1.21838	4.38169	0.278063	3.61196	5.32546	0.678244	4.04771	4.67535	0.865754	6.4116	0.783414
chr8	3910286	3917688	15.0226	14.7977	1.0152	2.43677	15.3359	0.158893	8.42791	9.39787	0.896789	7.28587	12.2728	0.59366	6.38919	1.51061
chr15	5378616	5381713	4.74399	5.95753	0.796301	1.21838	9.75921	0.124845	4.81595	4.38567	1.09811	5.66679	5.25977	1.07738	6.37834	1.01924
chrY	67969373	67973302	10.2786	8.07149	1.27345	2.43677	12.1492	0.20057	8.42791	9.39787	0.896789	2.42862	7.88966	0.307824	6.34915	2.91332
chrY	6431452	6435206	6.32532	5.381	1.17549	1.21838	6.57253	0.185375	7.82591	6.26524	1.2491	6.47633	7.30524	0.886532	6.34115	1.40897
chrY	21500410	21503637	7.11598	4.22793	1.68309	1.21838	4.58085	0.265973	5.41794	5.32546	1.01737	4.85725	6.72082	0.722717	6.32804	1.4077
chrX	97497099	97501560	5.53465	6.14971	0.899986	1.21838	8.56421	0.142265	3.00997	2.81936	1.06761	6.47633	5.55198	1.16649	6.32613	0.91523
chrX	159544835	159548489	7.90664	6.14971	1.28569	1.21838	5.97503	0.203913	6.62193	4.38567	1.5099	4.04771	7.01303	0.57717	6.30512	2.61604
chrX	108677464	108681439	9.48797	6.14971	1.54283	1.21838	4.97919	0.244695	9.0299	7.83156	1.15301	4.04771	4.09093	0.989434	6.30512	1.16533
chrX	113925302	113928654	9.48797	6.14971	1.54283	1.21838	4.97919	0.244695	4.21395	4.69893	0.896789	4.04771	4.38314	0.923471	6.30512	0.971107
chr2	138844924	138848807	8.69731	9.03239	0.962903	1.21838	7.9667	0.152935	2.40797	5.32546	0.452163	6.47633	8.76629	0.738777	6.29617	0.612042
chrX	53028117	53032287	11.0693	5.18882	2.1333	1.21838	3.58502	0.339855	7.22392	4.38567	1.64716	5.66679	4.67535	1.21206	6.27709	1.35898
chrX	55509724	55515362	15.8133	10.9542	1.44359	2.43677	10.5559	0.230845	12.0399	6.57851	1.83018	11.3336	9.35071	1.21206	6.2535	1.50998
chr8	39246053	39250455	12.6506	9.60892	1.31655	2.43677	11.5517	0.210944	4.21395	4.38567	0.960846	4.85725	8.18187	0.59366	6.24123	1.61851
chr6	57286955	57290605	5.53465	7.1106	0.778366	1.21838	9.75921	0.124845	4.21395	4.69893	0.896789	4.85725	4.96756	0.977793	6.23468	0.917156
chrX	155977869	155981138	7.90664	5.18882	1.52379	1.21838	4.97919	0.244695	6.62193	4.69893	1.40924	4.04771	4.38314	0.923471	6.22728	1.52603
chrX	150180538	150184840	7.11598	6.72624	1.05794	1.21838	7.17003	0.169927	3.61196	8.14482	0.443467	5.66679	3.50652	1.61607	6.22585	0.27441
chrY	10406111	10410618	12.6506	6.34189	1.99477	2.43677	7.56837	0.321968	12.6419	6.57851	1.92169	12.1431	6.1364	1.97887	6.19557	0.971107
chr18	3586814	3590591	8.69731	8.26367	1.05248	1.21838	7.17003	0.169927	5.41794	4.38567	1.23537	8.90496	3.50652	2.53955	6.19368	0.486454
chr6	131805364	131808202	7.90664	7.1106	1.11195	1.21838	6.7717	0.179923	6.01993	3.75915	1.60141	6.47633	3.21431	2.01485	6.18015	0.794805
chr12	19915799	19918529	3.95332	4.61228	0.857129	1.21838	8.76337	0.139031	1.80598	4.07241	0.443467	3.23817	4.09093	0.791547	6.165	0.560254
chrY	60441017	60444171	11.86	5.18882	2.28568	2.43677	6.57253	0.370751	6.62193	6.26524	1.05693	4.04771	6.1364	0.659622	6.165	1.60233
chrX	160564589	160568180	13.4413	4.99664	2.69007	2.43677	5.57669	0.436956	8.42791	4.38567	1.92169	9.7145	6.1364	1.58309	6.15638	1.21388
chr14	51833703	51838247	12.6506	9.60892	1.31655	2.43677	11.3526	0.214645	4.21395	5.95198	0.707992	6.47633	7.30524	0.886532	6.13362	0.798608
chrX	103139987	103143926	7.90664	8.45585	0.93505	1.21838	7.9667	0.152935	3.00997	7.83156	0.384338	8.90496	5.25977	1.69303	6.11405	0.227012
chr8	56174863	56182095	12.6506	10.3776	1.21903	3.65515	18.3234	0.19948	5.41794	7.51829	0.720634	7.28587	7.88966	0.923471	6.11103	0.780354
chr16	21939075	21943439	11.0693	9.22456	1.19998	2.43677	12.3484	0.197335	4.81595	4.38567	1.09811	4.04771	5.25977	0.769559	6.08093	1.42693
chrX	73424886	73429582	7.11598	7.87932	0.903122	1.21838	8.16587	0.149204	6.01993	5.32546	1.13041	8.90496	6.42861	1.38521	6.05291	0.816056
chr7	57928711	57931098	7.11598	6.91842	1.02856	1.21838	7.17003	0.169927	4.21395	2.19284	1.92169	2.42862	4.09093	0.59366	6.05291	3.23702
chrY	46980463	46984452	14.232	7.68714	1.8514	2.43677	7.9667	0.305869	10.8359	6.26524	1.72952	9.7145	5.55198	1.74974	6.05291	0.988448
chr15	11047940	11051638	14.232	7.30278	1.94884	3.65515	11.3526	0.321968	6.01993	5.63872	1.06761	6.47633	7.88966	0.820863	6.05291	1.30059
chr3	28066849	28069967	5.53465	6.14971	0.899986	1.21838	8.16587	0.149204	1.20399	3.75915	0.320282	4.85725	4.67535	1.03891	6.0319	0.308288
chr4	71320576	71323344	5.53465	6.14971	0.899986	1.21838	8.16587	0.149204	3.00997	3.75915	0.800705	4.04771	7.88966	0.51304	6.0319	1.56071
chrX	90929363	90932240	5.53465	3.45921	1.59997	1.21838	4.58085	0.265973	6.62193	6.57851	1.0066	3.23817	2.33768	1.38521	6.01555	0.726679
chr15	65402958	65406165	6.32532	6.72624	0.940393	1.21838	7.76753	0.156856	5.41794	5.32546	1.01737	7.28587	5.84419	1.24669	5.99527	0.816056
chrX	77211901	77215081	7.90664	5.18882	1.52379	1.21838	4.78002	0.254891	1.80598	5.32546	0.339122	4.04771	5.84419	0.692604	5.97818	0.489634
chr13	50293686	50296701	5.53465	5.76535	0.959985	1.21838	7.56837	0.160984	3.00997	3.44588	0.873496	4.85725	4.67535	1.03891	5.96324	0.840785
chr12	47027278	47030452	10.2786	8.45585	1.21557	2.43677	11.9501	0.203913	0.601993	4.07241	0.147822	6.47633	6.72082	0.963622	5.9612	0.153403
chr5	10820777	10823806	4.74399	7.30278	0.649614	1.21838	11.1534	0.109239	1.80598	4.69893	0.384338	4.85725	7.30524	0.664899	5.94672	0.57804
chr13	27261222	27265280	11.0693	7.30278	1.51577	2.43677	9.56004	0.254891	2.40797	3.75915	0.640564	3.23817	5.84419	0.554083	5.94672	1.15608
chrX	128710330	128716423	8.69731	11.3385	0.767058	1.21838	9.36088	0.130157	6.62193	5.32546	1.24345	4.04771	7.59745	0.532772	5.89333	2.33392
chrX	8003632	8006836	7.90664	6.14971	1.28569	1.21838	5.57669	0.218478	3.61196	4.38567	0.823582	3.23817	6.1364	0.527698	5.88478	1.56071
chrY	17504559	17508778	7.11598	6.91842	1.02856	1.21838	6.97086	0.174782	10.2339	6.89177	1.48494	9.7145	7.88966	1.2313	5.88478	1.206
chr1	22078384	22081279	6.32532	6.14971	1.02856	1.21838	6.97086	0.174782	3.00997	2.81936	1.06761	1.61908	1.46105	1.10817	5.88478	0.9634
chrY	24465875	24468933	6.32532	6.14971	1.02856	1.21838	6.97086	0.174782	3.00997	4.38567	0.686318	3.23817	4.67535	0.692604	5.88478	0.990925
chr17	58520389	58523523	5.53465	5.381	1.02856	1.21838	6.97086	0.174782	4.81595	5.0122	0.960846	2.42862	4.67535	0.519453	5.88478	1.84973
chr2	63606913	63609116	7.11598	6.14971	1.15712	1.21838	6.17419	0.197335	1.80598	1.56631	1.15301	0	4.96756	0	5.86376	#DIV/0!
chr4	156143543	156147038	5.53465	7.87932	0.702428	1.21838	10.1575	0.119949	2.40797	3.75915	0.640564	0.809542	7.88966	0.102608	5.85607	6.24283
chr18	19862698	19865600	9.48797	5.57317	1.70244	2.43677	8.36504	0.291304	3.61196	3.75915	0.960846	2.42862	5.25977	0.461736	5.84419	2.08094
chrY	23887922	23891176	6.32532	6.72624	0.940393	1.21838	7.56837	0.160984	6.01993	2.19284	2.74527	3.23817	6.42861	0.503712	5.84154	5.45009
chrX	130597967	130601459	8.69731	3.65139	2.38192	1.21838	2.98751	0.407826	5.41794	6.26524	0.864761	4.04771	3.79872	1.06554	5.84053	0.811568
chr2	99548800	99553966	6.32532	11.3385	0.55786	1.21838	12.7467	0.0955841	2.40797	7.83156	0.307471	1.61908	7.88966	0.205216	5.83633	1.49828
chr1	142723331	142726937	5.53465	8.07149	0.685703	1.21838	10.3567	0.117642	6.01993	4.38567	1.37264	8.09542	6.72082	1.20453	5.82873	1.13956
chr3	68724871	68729010	13.4413	5.381	2.49792	4.87354	11.3526	0.42929	6.01993	3.75915	1.60141	5.66679	5.84419	0.969645	5.81872	1.65154
chr2	134506144	134509131	4.74399	6.53407	0.726039	1.21838	9.75921	0.124845	2.40797	4.38567	0.549055	4.85725	3.79872	1.27865	5.81554	0.429401
chrX	59283474	59287777	5.53465	7.49496	0.73845	1.21838	9.56004	0.127446	3.00997	5.63872	0.533803	2.42862	5.55198	0.437434	5.79424	1.22031
chr14	59983652	59987012	10.2786	7.68714	1.33712	2.43677	10.5559	0.230845	3.61196	2.81936	1.28113	4.85725	5.84419	0.831124	5.7923	1.54144
chr13	33233467	33235995	9.48797	5.18882	1.82854	3.65515	11.5517	0.316416	2.40797	3.75915	0.640564	4.85725	2.04547	2.37464	5.77891	0.269752
chr4	29749348	29751999	11.86	5.381	2.20405	3.65515	9.56004	0.382337	1.80598	3.44588	0.524098	3.23817	4.38314	0.738777	5.76468	0.709412
chr10	85715233	85720667	5.53465	11.3385	0.488128	1.21838	14.3401	0.0849637	3.61196	6.57851	0.549055	6.47633	5.55198	1.16649	5.74514	0.47069
chr14	75438311	75440976	5.53465	6.14971	0.899986	1.21838	7.76753	0.156856	4.81595	2.5061	1.92169	4.85725	3.50652	1.38521	5.73766	1.3873
chr1	68468960	68471951	14.232	7.30278	1.94884	3.65515	10.755	0.339855	3.61196	4.69893	0.768677	1.61908	4.96756	0.325931	5.73434	2.3584
chr14	112131094	112134499	7.11598	9.22456	0.771416	1.21838	8.96254	0.135942	1.80598	3.75915	0.480423	4.04771	4.38314	0.923471	5.67461	0.520236
chr4	23110294	23114185	9.48797	8.07149	1.17549	2.43677	11.7509	0.207369	3.00997	5.95198	0.505708	4.04771	8.76629	0.461736	5.6686	1.09523
chrX	60007087	60011036	7.11598	5.95753	1.19445	1.21838	5.77586	0.210944	4.21395	5.95198	0.707992	7.28587	6.1364	1.18732	5.6624	0.596294
chr15	40095656	40099273	6.32532	7.68714	0.822844	1.21838	8.36504	0.145652	5.41794	4.07241	1.3304	3.23817	5.84419	0.554083	5.64938	2.40109
chr4	56570445	56573506	6.32532	7.68714	0.822844	1.21838	8.36504	0.145652	3.00997	4.38567	0.686318	5.66679	6.1364	0.923471	5.64938	0.743194
chr11	74223422	74227313	5.53465	6.72624	0.822844	1.21838	8.36504	0.145652	3.00997	5.32546	0.565203	2.42862	7.88966	0.307824	5.64938	1.83613
chr4	14313684	14317562	10.2786	9.22456	1.11427	1.21838	6.17419	0.197335	4.81595	5.0122	0.960846	2.42862	6.72082	0.361358	5.64658	2.65898
chrX	119993591	119997069	6.32532	4.03575	1.56732	1.21838	4.38169	0.278063	4.81595	5.63872	0.854085	4.04771	4.09093	0.989434	5.63657	0.863206
chr1	48287397	48291105	8.69731	8.84021	0.983835	1.21838	6.97086	0.174782	3.00997	6.89177	0.436748	0.809542	5.55198	0.145811	5.62892	2.9953
chr12	15869054	15871774	4.74399	6.34189	0.74804	1.21838	9.16171	0.132987	2.40797	1.87957	1.28113	4.04771	5.25977	0.769559	5.62493	1.66475
chrX	94751809	94757604	14.232	13.2603	1.07328	1.21838	6.37336	0.191168	4.81595	9.39787	0.512451	6.47633	8.76629	0.738777	5.6143	0.693648
chrX	132379841	132383348	8.69731	6.34189	1.37141	1.21838	4.97919	0.244695	8.42791	2.5061	3.36296	3.23817	4.38314	0.738777	5.60455	4.55206
chr7	23348629	23352096	9.48797	6.91842	1.37141	1.21838	4.97919	0.244695	4.81595	4.38567	1.09811	3.23817	4.96756	0.651862	5.60455	1.68457
chrX	167050187	167054587	15.8133	6.91842	2.28568	2.43677	5.97503	0.407826	7.82591	8.14482	0.960846	7.28587	7.88966	0.923471	5.60455	1.04047
chr8	85916878	85920427	5.53465	7.1106	0.778366	1.21838	8.76337	0.139031	1.20399	2.5061	0.480423	3.23817	7.59745	0.426218	5.59849	1.12718
chr12	37844198	37847709	4.74399	5.95753	0.796301	1.21838	8.56421	0.142265	1.80598	5.95198	0.303425	4.04771	4.09093	0.989434	5.59732	0.306665
chrX	102962320	102966212	7.11598	4.99664	1.42415	1.21838	4.78002	0.254891	2.40797	5.0122	0.480423	4.04771	2.9221	1.38521	5.5873	0.346824
chr14	41230944	41232868	4.74399	4.99664	0.949436	1.21838	7.17003	0.169927	6.01993	5.63872	1.06761	2.42862	7.59745	0.319663	5.5873	3.33979
chr7	53211358	53214040	14.232	3.65139	3.89768	4.87354	6.97086	0.69913	3.61196	3.13262	1.15301	4.04771	4.67535	0.865754	5.57505	1.3318
chrX	47936556	47939454	7.11598	4.61228	1.54283	1.21838	4.38169	0.278063	4.21395	3.75915	1.12099	4.85725	3.50652	1.38521	5.5485	0.809256
chr11	27611163	27616212	10.2786	9.99328	1.02856	2.43677	13.1451	0.185375	6.01993	6.57851	0.915091	4.04771	7.30524	0.554083	5.5485	1.65154
chr7	31225695	31228524	6.32532	6.34189	0.997387	1.21838	6.7717	0.179923	4.21395	3.75915	1.12099	4.04771	5.25977	0.769559	5.54341	1.45666
chr7	32022746	32027209	6.32532	6.53407	0.968052	1.21838	6.97086	0.174782	10.8359	10.9642	0.988298	12.1431	9.64292	1.25928	5.53861	0.784813
chr14	104707877	104712389	9.48797	9.8011	0.968052	2.43677	13.9417	0.174782	2.40797	3.44588	0.698797	5.66679	8.47408	0.668721	5.53861	1.04498
chr12	48341230	48343030	3.16266	3.45921	0.914271	1.21838	7.3692	0.165335	4.21395	2.5061	1.68148	3.23817	4.09093	0.791547	5.52982	2.1243
chrX	122304884	122308993	7.90664	5.381	1.46936	1.21838	4.58085	0.265973	6.01993	10.3377	0.582331	3.23817	4.96756	0.651862	5.52448	0.893334
chr11	13924963	13929649	6.32532	7.68714	0.822844	1.21838	8.16587	0.149204	6.01993	4.69893	1.28113	5.66679	7.01303	0.808037	5.51488	1.58548
chr3	33768122	33771299	3.95332	5.76535	0.685703	1.21838	9.75921	0.124845	1.20399	4.38567	0.274527	4.04771	5.84419	0.692604	5.49246	0.39637
chr3	56024226	56026382	5.53465	5.76535	0.959985	1.21838	6.97086	0.174782	4.21395	3.44588	1.22289	0.809542	6.42861	0.125928	5.49246	9.71107
chr9	100073832	100077552	10.2786	7.49496	1.37141	2.43677	9.75921	0.249689	3.61196	2.81936	1.28113	4.04771	7.30524	0.554083	5.49246	2.31216
chr3	73022090	73025892	11.0693	8.07149	1.37141	2.43677	9.75921	0.249689	1.80598	1.87957	0.960846	5.66679	5.55198	1.02068	5.49246	0.941379
chr7	52558994	52562886	4.74399	4.80446	0.987413	1.21838	6.7717	0.179923	4.21395	3.44588	1.22289	4.04771	4.67535	0.865754	5.48797	1.41252
chrX	8675989	8679301	8.69731	4.4201	1.96767	2.43677	6.7717	0.359846	3.61196	3.75915	0.960846	2.42862	4.96756	0.488897	5.46809	1.96534
chr2	90272627	90275760	10.2786	7.68714	1.33712	2.43677	9.95838	0.244695	4.21395	1.87957	2.24197	1.61908	5.84419	0.277041	5.46443	8.09256
chrX	100114377	100118195	14.232	3.84357	3.7028	2.43677	3.58502	0.679709	7.22392	5.0122	1.44127	5.66679	3.50652	1.61607	5.44762	0.891833
chr2	177094783	177098014	8.69731	6.91842	1.25712	2.43677	10.5559	0.230845	2.40797	2.81936	0.854085	2.42862	7.30524	0.33245	5.44575	2.56907
chr7	39375262	39378536	5.53465	6.14971	0.899986	1.21838	7.3692	0.165335	6.62193	5.32546	1.24345	9.7145	7.01303	1.38521	5.44342	0.897662
chr6	51232235	51235074	11.86	7.30278	1.62403	2.43677	8.16587	0.298409	1.20399	3.13262	0.384338	4.04771	3.50652	1.15434	5.44231	0.332951
chrX	92069397	92073475	7.90664	5.95753	1.32717	1.21838	4.97919	0.244695	4.21395	3.75915	1.12099	4.04771	4.96756	0.814828	5.42376	1.37573
chr9	20012193	20017410	15.0226	16.5273	0.908956	2.43677	14.5392	0.1676	11.4379	9.71113	1.17781	13.7622	9.35071	1.47178	5.42338	0.800262
chr6	101138363	101143664	10.2786	8.84021	1.16271	2.43677	11.3526	0.214645	2.40797	5.0122	0.480423	3.23817	7.88966	0.410432	5.41692	1.17053
chrX	137810142	137816001	22.1386	11.7229	1.88849	2.43677	6.97086	0.349565	6.01993	10.6509	0.565203	7.28587	4.96756	1.46669	5.40242	0.38536
chrX	94270149	94274425	8.69731	7.1106	1.22315	1.21838	5.37752	0.22657	7.82591	2.5061	3.12275	3.23817	4.67535	0.692604	5.39854	4.50871
chr1	48545797	48549867	11.0693	9.22456	1.19998	2.43677	10.9542	0.22245	3.00997	5.0122	0.600529	5.66679	6.72082	0.843169	5.39438	0.712228
chrX	129024267	129027682	4.74399	4.61228	1.02856	1.21838	6.37336	0.191168	6.01993	4.69893	1.28113	5.66679	5.55198	1.02068	5.38037	1.25517
chr15	75301060	75304036	3.95332	5.76535	0.685703	1.21838	9.56004	0.127446	2.40797	2.5061	0.960846	1.61908	4.67535	0.346302	5.38037	2.77459
chrX	168062809	168066715	6.32532	9.22456	0.685703	1.21838	9.56004	0.127446	6.01993	7.20503	0.835518	5.66679	5.84419	0.969645	5.38037	0.861674
chrX	103795662	103798597	5.53465	5.381	1.02856	1.21838	6.37336	0.191168	4.21395	5.32546	0.791285	4.04771	5.25977	0.769559	5.38037	1.02823
chr7	119413087	119417311	4.74399	5.76535	0.822844	1.21838	7.9667	0.152935	4.81595	5.0122	0.960846	4.04771	5.25977	0.769559	5.38037	1.24857
chr1	185303910	185306362	3.16266	3.45921	0.914271	1.21838	7.17003	0.169927	2.40797	2.5061	0.960846	1.61908	3.50652	0.461736	5.38037	2.08094
chr6	16253289	16255721	6.32532	4.4201	1.43103	1.21838	4.58085	0.265973	2.40797	6.57851	0.366036	3.23817	3.21431	1.00742	5.38037	0.363339
chr12	56581805	56584601	5.53465	6.72624	0.822844	1.21838	7.9667	0.152935	4.81595	3.13262	1.53735	0.809542	4.09093	0.197887	5.38037	7.76886
chrY	59826397	59829820	6.32532	5.18882	1.21903	1.21838	5.37752	0.22657	3.61196	6.57851	0.549055	5.66679	7.01303	0.808037	5.38037	0.679492
chr7	6002819	6009551	12.6506	12.876	0.982501	2.43677	13.3442	0.182608	7.82591	7.83156	0.99928	8.90496	9.64292	0.923471	5.38037	1.08209
chrX	12015487	12021606	13.4413	12.2994	1.09284	2.43677	11.9501	0.203913	10.2339	9.0846	1.12651	7.28587	6.42861	1.13335	5.35935	0.993963
chrX	97670094	97674853	5.53465	5.57317	0.993088	1.21838	6.57253	0.185375	3.61196	6.26524	0.576507	8.09542	5.25977	1.53912	5.35718	0.37457
chrX	90437859	90441294	11.0693	7.1106	1.55673	2.43677	8.36504	0.291304	4.81595	3.44588	1.39759	2.42862	4.67535	0.519453	5.34401	2.69051
chr10	129925303	129928392	4.74399	6.53407	0.726039	1.21838	8.96254	0.135942	2.40797	5.0122	0.480423	5.66679	5.55198	1.02068	5.3408	0.47069
chr13	86349118	86354103	10.2786	7.87932	1.30451	2.43677	9.95838	0.244695	3.00997	4.38567	0.686318	3.23817	6.72082	0.481811	5.33116	1.42446
chrX	20081509	20088679	16.604	10.1855	1.63016	2.43677	7.9667	0.305869	15.6518	8.45808	1.85052	7.28587	8.18187	0.89049	5.32961	2.07809
chr16	77189114	77193438	4.74399	7.87932	0.602081	1.21838	10.755	0.113285	4.21395	5.95198	0.707992	3.23817	8.18187	0.395773	5.31475	1.78888
chrX	160284684	160288781	9.48797	7.87932	1.20416	2.43677	10.755	0.22657	4.81595	5.32546	0.904325	6.47633	8.18187	0.791547	5.31475	1.14248
chrX	127374744	127377687	8.69731	7.49496	1.16042	1.21838	5.57669	0.218478	2.40797	2.19284	1.09811	1.61908	8.18187	0.197887	5.31139	5.54918
chr8	37480901	37485397	6.32532	6.34189	0.997387	2.43677	12.9459	0.188227	4.21395	3.75915	1.12099	4.04771	4.38314	0.923471	5.29885	1.21388
chr15	20171607	20174676	4.74399	6.14971	0.771416	1.21838	8.36504	0.145652	2.40797	5.0122	0.480423	4.85725	4.09093	1.18732	5.2963	0.404628
chr16	93616947	93620648	11.0693	7.87932	1.40486	2.43677	9.16171	0.265973	5.41794	4.69893	1.15301	5.66679	5.25977	1.07738	5.28195	1.0702
chrX	20560890	20565432	7.11598	7.49496	0.949436	1.21838	6.7717	0.179923	7.82591	5.0122	1.56137	4.04771	4.96756	0.814828	5.2769	1.9162
chr3	24021200	24024042	5.53465	6.53407	0.847045	1.21838	7.56837	0.160984	5.41794	1.25305	4.32381	3.23817	4.67535	0.692604	5.26168	6.24283
chrY	37695044	37698004	7.90664	6.14971	1.28569	1.21838	4.97919	0.244695	3.00997	3.75915	0.800705	4.85725	2.04547	2.37464	5.25426	0.33719
chrY	1944493	1947164	5.53465	4.99664	1.10767	1.21838	5.77586	0.210944	4.81595	3.75915	1.28113	4.04771	5.55198	0.729056	5.25103	1.75724
chr16	66241239	66247455	4.74399	11.5307	0.411422	1.21838	15.5351	0.078428	3.61196	6.57851	0.549055	4.85725	7.30524	0.664899	5.24586	0.825771
chr10	94284569	94285257	4.74399	1.92178	2.46853	1.21838	2.58918	0.470568	4.81595	4.69893	1.0249	3.23817	2.9221	1.10817	5.24586	0.924864
chr7	120506103	120511157	9.48797	7.68714	1.23427	2.43677	10.3567	0.235284	4.81595	4.38567	1.09811	5.66679	5.55198	1.02068	5.24586	1.07586
chrX	134608231	134612874	7.90664	5.18882	1.52379	1.21838	4.18252	0.291304	6.62193	5.63872	1.17437	3.23817	5.55198	0.583245	5.23091	2.01351
chrX	9626848	9630206	4.74399	6.53407	0.726039	1.21838	8.76337	0.139031	3.00997	3.75915	0.800705	3.23817	4.67535	0.692604	5.22212	1.15608
chrY	52388355	52391586	9.48797	6.53407	1.45208	2.43677	8.76337	0.278063	2.40797	5.63872	0.427043	8.09542	6.1364	1.31924	5.22212	0.323702
chrY	12428787	12431423	7.11598	5.57317	1.27683	1.21838	4.97919	0.244695	3.00997	4.38567	0.686318	2.42862	7.01303	0.346302	5.21803	1.98185
chr4	144773634	144777101	3.95332	5.57317	0.709348	1.21838	8.96254	0.135942	2.40797	5.63872	0.427043	4.85725	6.1364	0.791547	5.21803	0.539504
chr3	44288439	44292576	15.0226	12.4916	1.20262	2.43677	10.5559	0.230845	9.0299	9.71113	0.929851	7.28587	8.47408	0.859784	5.20964	1.08149
chr1	43226132	43230262	4.74399	7.30278	0.649614	1.21838	9.75921	0.124845	3.61196	3.44588	1.0482	2.42862	5.84419	0.415562	5.20338	2.52236
chrX	148082502	148088338	6.32532	8.64803	0.731417	2.43677	17.3276	0.14063	7.82591	5.95198	1.31484	1.61908	11.3962	0.142073	5.20102	9.25472
chrX	69638798	69642303	7.11598	5.381	1.32243	1.21838	4.78002	0.254891	5.41794	4.07241	1.3304	1.61908	2.9221	0.554083	5.18821	2.40109
chr16	58565738	58568797	3.95332	4.61228	0.857129	1.21838	7.3692	0.165335	3.61196	2.5061	1.44127	2.42862	7.30524	0.33245	5.18421	4.3353
chrY	12722340	12725951	3.95332	4.99664	0.791196	1.21838	7.9667	0.152935	7.22392	4.69893	1.53735	6.47633	4.67535	1.38521	5.17343	1.10984
chrX	100375255	100379600	11.0693	9.8011	1.12939	1.21838	5.57669	0.218478	7.22392	7.83156	0.922412	4.04771	5.25977	0.769559	5.16937	1.19862
chr1	20486351	20491262	5.53465	9.99328	0.553837	1.21838	11.3526	0.107323	4.81595	4.69893	1.0249	2.42862	7.59745	0.319663	5.1605	3.20619
chrX	150911795	150914279	6.32532	4.4201	1.43103	1.21838	4.38169	0.278063	4.81595	5.95198	0.809133	3.23817	3.50652	0.923471	5.14644	0.876187
chrY	68492378	68495042	7.11598	3.84357	1.8514	2.43677	6.7717	0.359846	3.61196	4.38567	0.823582	5.66679	5.55198	1.02068	5.14498	0.806896
chrX	53195401	53205932	13.4413	20.3709	0.659828	2.43677	18.9209	0.128787	10.2339	15.0366	0.680599	8.09542	12.8572	0.62964	5.1234	1.08093
chr2	67272016	67274919	7.90664	4.4201	1.78879	2.43677	6.97086	0.349565	3.00997	2.19284	1.37264	3.23817	6.42861	0.503712	5.1172	2.72504
chr6	20547413	20550605	7.90664	4.4201	1.78879	2.43677	6.97086	0.349565	5.41794	4.07241	1.3304	4.85725	4.96756	0.977793	5.1172	1.36062
chr7	11272022	11275856	19.7666	8.84021	2.23599	3.65515	8.36504	0.436956	7.22392	9.0846	0.795183	10.524	8.47408	1.24191	5.1172	0.64029
chrX	46740537	46743654	6.32532	3.84357	1.64569	1.21838	3.78418	0.321968	1.80598	6.89177	0.262049	3.23817	4.38314	0.738777	5.11135	0.354706
chr6	130508287	130515057	20.5573	12.4916	1.64569	3.65515	11.3526	0.321968	12.0399	10.0244	1.20106	9.7145	8.18187	1.18732	5.11135	1.01157
chr18	18991269	18995181	4.74399	9.41674	0.503782	1.21838	12.3484	0.0986675	4.81595	5.0122	0.960846	5.66679	7.88966	0.718255	5.10586	1.33775
chrX	165356130	165359043	7.90664	5.57317	1.4187	1.21838	4.38169	0.278063	7.82591	4.07241	1.92169	3.23817	6.42861	0.503712	5.10207	3.81506
chr10	104229009	104232092	5.53465	6.91842	0.799987	1.21838	7.76753	0.156856	4.21395	2.5061	1.68148	3.23817	3.50652	0.923471	5.10014	1.82083
chrY	83460610	83464363	11.86	5.95753	1.99075	3.65515	9.36088	0.390471	6.01993	3.75915	1.60141	2.42862	5.55198	0.437434	5.09833	3.66092
chr1	110347279	110350227	9.48797	7.30278	1.29923	2.43677	9.56004	0.254891	10.8359	4.07241	2.6608	10.524	4.09093	2.57253	5.09719	1.03432
chr8	15653211	15655796	6.32532	5.381	1.17549	2.43677	10.5559	0.230845	1.80598	2.19284	0.823582	5.66679	4.96756	1.14076	5.09213	0.72196
chr9	25790839	25795159	7.11598	13.2603	0.536638	1.21838	11.5517	0.105472	3.61196	3.44588	1.0482	0.809542	3.79872	0.213109	5.08796	4.91859
chrX	157636773	157640745	6.32532	6.91842	0.914271	1.21838	6.7717	0.179923	4.21395	6.89177	0.611447	5.66679	7.88966	0.718255	5.08146	0.851295
chrX	145060731	145064116	10.2786	5.95753	1.72532	1.21838	3.58502	0.339855	9.0299	5.0122	1.80159	0.809542	5.25977	0.153912	5.07664	11.7053
chrX	61439921	61443710	8.69731	7.87932	1.10382	2.43677	11.1534	0.218478	4.21395	2.5061	1.68148	11.3336	4.09093	2.77041	5.0523	0.606942
chrX	10207741	10212498	7.90664	3.84357	2.05711	1.21838	2.98751	0.407826	6.01993	7.51829	0.800705	4.85725	5.25977	0.923471	5.04409	0.86706
chrY	675096	677748	7.11598	5.76535	1.23427	1.21838	4.97919	0.244695	7.82591	5.32546	1.46953	7.28587	7.88966	0.923471	5.04409	1.59131
chr13	67642581	67646306	6.32532	6.14971	1.02856	1.21838	5.97503	0.203913	4.81595	4.07241	1.18258	1.61908	4.38314	0.369389	5.04409	3.20145
chr9	51568236	51571152	10.2786	7.49496	1.37141	2.43677	8.96254	0.271884	3.00997	4.07241	0.739112	5.66679	4.09093	1.38521	5.04409	0.533575
chrX	85534974	85540287	10.2786	9.03239	1.13798	1.21838	5.37752	0.22657	8.42791	6.26524	1.34518	4.85725	2.9221	1.66225	5.02263	0.809256
chr14	91803663	91807385	8.69731	8.07149	1.07753	2.43677	11.3526	0.214645	0.601993	4.69893	0.128113	4.04771	5.25977	0.769559	5.02007	0.166475
chr5	41464753	41468365	4.74399	7.87932	0.602081	1.21838	10.1575	0.119949	4.21395	2.5061	1.68148	4.85725	6.1364	0.791547	5.01949	2.1243
chr1	20318112	20321705	9.48797	7.1106	1.33434	2.43677	9.16171	0.265973	4.81595	3.44588	1.39759	5.66679	5.84419	0.969645	5.01683	1.44135
chrX	118453692	118457015	7.11598	5.57317	1.27683	1.21838	4.78002	0.254891	6.01993	4.07241	1.47822	5.66679	2.33768	2.42411	5.00931	0.6098
chr15	23801189	23804392	7.11598	5.57317	1.27683	2.43677	9.56004	0.254891	1.20399	4.07241	0.295645	4.04771	4.96756	0.814828	5.00931	0.362831
chr4	144725389	144730248	16.604	9.03239	1.83827	3.65515	9.95838	0.367043	4.81595	4.69893	1.0249	1.61908	6.1364	0.263849	5.00832	3.88443
chrX	126137496	126141198	7.11598	4.99664	1.42415	2.43677	8.56421	0.284529	4.81595	4.38567	1.09811	4.04771	5.84419	0.692604	5.00529	1.58548
chrX	119345599	119350375	7.90664	6.72624	1.17549	1.21838	5.17836	0.235284	7.82591	7.20503	1.08617	7.28587	4.38314	1.66225	4.99605	0.653436
chr5	16070730	16073171	9.48797	6.53407	1.45208	2.43677	8.36504	0.291304	1.80598	3.44588	0.524098	0.809542	2.9221	0.277041	4.98475	1.89177
chrX	114685762	114688914	6.32532	5.18882	1.21903	1.21838	4.97919	0.244695	4.81595	5.95198	0.809133	2.42862	3.79872	0.639326	4.98182	1.2656
chrX	22478007	22482588	10.2786	8.26367	1.24383	2.43677	9.75921	0.249689	5.41794	6.26524	0.864761	8.09542	7.30524	1.10817	4.98153	0.780354
chr15	29350181	29353446	3.16266	3.84357	0.822844	1.21838	7.3692	0.165335	3.00997	2.19284	1.37264	4.85725	5.25977	0.923471	4.97684	1.48639
chr2	146002458	146005730	5.53465	6.91842	0.799987	1.21838	7.56837	0.160984	6.01993	3.13262	1.92169	2.42862	5.84419	0.415562	4.96937	4.62432
chrX	99393976	99397523	6.32532	4.99664	1.26591	1.21838	4.78002	0.254891	2.40797	5.63872	0.427043	1.61908	6.42861	0.251856	4.96649	1.69558
chrX	21811446	21815814	9.48797	7.49496	1.26591	1.21838	4.78002	0.254891	6.01993	6.26524	0.960846	5.66679	5.84419	0.969645	4.96649	0.990925
chr11	13615308	13620100	7.90664	11.7229	0.674462	1.21838	8.96254	0.135942	2.40797	5.32546	0.452163	3.23817	6.42861	0.503712	4.9614	0.897662
chr18	11186119	11189937	5.53465	7.49496	0.73845	1.21838	8.16587	0.149204	1.80598	4.38567	0.411791	1.61908	5.84419	0.277041	4.94925	1.48639
chr5	39062081	39068455	18.1853	9.41674	1.93116	3.65515	9.36088	0.390471	11.4379	11.2774	1.01423	8.09542	10.5195	0.769559	4.94573	1.31793
chr1	124085543	124089407	5.53465	7.87932	0.702428	1.21838	8.56421	0.142265	1.20399	3.75915	0.320282	3.23817	4.96756	0.651862	4.93747	0.491334
chrX	132471336	132475289	6.32532	4.61228	1.37141	1.21838	4.38169	0.278063	4.81595	4.69893	1.0249	4.04771	6.42861	0.62964	4.932	1.62776
chrY	13518516	13522073	4.74399	5.18882	0.914271	1.21838	6.57253	0.185375	7.82591	6.89177	1.13554	10.524	5.55198	1.89555	4.932	0.599059
chr14	6648447	6651571	8.69731	6.34189	1.37141	2.43677	8.76337	0.278063	3.61196	5.63872	0.640564	8.09542	5.84419	1.38521	4.932	0.462432
chr7	4189173	4193147	8.69731	8.64803	1.0057	2.43677	11.9501	0.203913	1.80598	4.07241	0.443467	4.85725	7.01303	0.692604	4.932	0.64029
chr11	18807534	18814223	10.2786	8.07149	1.27345	3.65515	14.1409	0.258481	5.41794	7.83156	0.691809	4.04771	11.6884	0.346302	4.92666	1.99771
chr6	6503731	6506808	7.11598	6.14971	1.15712	1.21838	5.17836	0.235284	1.80598	3.75915	0.480423	4.85725	6.42861	0.755567	4.91799	0.635844
chr3	158113254	158115730	10.2786	3.84357	2.67424	4.87354	8.96254	0.543767	1.20399	2.81936	0.427043	6.47633	3.21431	2.01485	4.91799	0.211948
chr2	66056162	66058779	3.95332	4.99664	0.791196	1.21838	7.56837	0.160984	1.80598	3.75915	0.480423	1.61908	4.67535	0.346302	4.91476	1.3873
chrX	70809876	70818950	12.6506	13.0681	0.968052	2.43677	12.3484	0.197335	11.4379	13.4703	0.84912	5.66679	18.7014	0.303014	4.90563	2.80224
chr7	119052143	119056480	8.69731	7.68714	1.13141	2.43677	10.5559	0.230845	4.21395	4.38567	0.960846	4.85725	8.18187	0.59366	4.90118	1.61851
chr8	68407728	68411645	3.95332	6.72624	0.587746	1.21838	10.1575	0.119949	4.21395	3.13262	1.34518	0	6.72082	0	4.89998	#DIV/0!
chr17	53803905	53806609	6.32532	8.45585	0.74804	1.21838	7.9667	0.152935	4.81595	4.38567	1.09811	4.04771	4.67535	0.865754	4.89124	1.26838
chr9	32080152	32083470	7.11598	4.99664	1.42415	2.43677	8.36504	0.291304	1.80598	3.75915	0.480423	1.61908	5.84419	0.277041	4.88889	1.73412
chrX	74011399	74017741	12.6506	10.3776	1.21903	2.43677	9.75921	0.249689	3.00997	10.0244	0.300264	4.04771	9.0585	0.446841	4.88218	0.671971
chr4	74929783	74933391	7.11598	5.95753	1.19445	1.21838	4.97919	0.244695	2.40797	4.69893	0.512451	6.47633	3.50652	1.84694	4.88138	0.277459
chr18	4471061	4474103	4.74399	4.61228	1.02856	1.21838	5.77586	0.210944	2.40797	3.44588	0.698797	4.85725	5.55198	0.874868	4.87596	0.798746
chr7	42578578	42580838	3.95332	3.84357	1.02856	1.21838	5.77586	0.210944	3.00997	3.13262	0.960846	0	4.67535	0	4.87596	#DIV/0!
chr8	49072844	49075555	5.53465	5.57317	0.993088	1.21838	5.97503	0.203913	1.20399	3.13262	0.384338	0.809542	4.67535	0.173151	4.87016	2.21967
chrX	160784642	160788849	11.86	5.57317	2.12805	2.43677	5.57669	0.436956	6.62193	5.32546	1.24345	1.61908	7.59745	0.213109	4.87016	5.8348
chr1	84700465	84704605	7.11598	4.4201	1.60991	2.43677	7.3692	0.330669	3.00997	4.38567	0.686318	6.47633	4.38314	1.47755	4.86865	0.464496
chr11	41101150	41104534	11.0693	8.07149	1.37141	3.65515	12.9459	0.282341	4.81595	4.38567	1.09811	9.7145	6.42861	1.51113	4.85728	0.726679
chr8	52426687	52429696	4.74399	5.76535	0.822844	1.21838	7.17003	0.169927	0.601993	6.89177	0.0873496	3.23817	5.84419	0.554083	4.84233	0.157647
chrX	164145126	164149014	7.11598	6.72624	1.05794	1.21838	5.57669	0.218478	4.81595	7.20503	0.668414	4.85725	6.72082	0.722717	4.84233	0.924864
chrX	164053296	164056881	6.32532	5.76535	1.09713	1.21838	5.37752	0.22657	3.00997	4.69893	0.640564	6.47633	4.38314	1.47755	4.84233	0.43353
chr15	70656640	70659473	7.11598	5.76535	1.23427	2.43677	9.56004	0.254891	0.601993	4.38567	0.137264	1.61908	5.55198	0.291623	4.84233	0.47069
chr16	63440714	63443218	5.53465	7.1106	0.778366	1.21838	7.56837	0.160984	4.21395	1.87957	2.24197	3.23817	4.38314	0.738777	4.83506	3.03471
chrX	11020527	11024335	6.32532	5.57317	1.13496	1.21838	5.17836	0.235284	4.81595	3.75915	1.28113	4.85725	4.38314	1.10817	4.82378	1.15608
chrX	60487141	60490639	6.32532	5.57317	1.13496	1.21838	5.17836	0.235284	3.61196	4.07241	0.886935	4.04771	2.62989	1.53912	4.82378	0.576261
chr7	135730502	135733797	5.53465	8.07149	0.685703	1.21838	8.56421	0.142265	1.20399	5.32546	0.226081	3.23817	6.72082	0.481811	4.81991	0.469232
chr10	87994088	87998481	11.86	7.1106	1.66793	3.65515	10.5559	0.346267	3.00997	3.75915	0.800705	4.04771	5.55198	0.729056	4.81688	1.09828
chr17	13512581	13515900	4.74399	5.95753	0.796301	1.21838	7.3692	0.165335	8.42791	6.57851	1.28113	8.09542	7.59745	1.06554	4.8163	1.20232
chrX	133313213	133316326	11.86	4.22793	2.80515	2.43677	4.18252	0.582608	5.41794	4.69893	1.15301	3.23817	4.38314	0.738777	4.81482	1.56071
chrX	164010703	164015305	9.48797	9.03239	1.05044	1.21838	5.57669	0.218478	1.80598	5.63872	0.320282	4.04771	5.55198	0.729056	4.80799	0.43931
chrX	11354720	11358852	7.90664	8.07149	0.979576	1.21838	5.97503	0.203913	4.21395	5.63872	0.747324	5.66679	4.96756	1.14076	4.8039	0.655112
chr1	8653639	8656291	10.2786	9.8011	1.04872	1.21838	5.57669	0.218478	3.00997	3.13262	0.960846	2.42862	5.84419	0.415562	4.80013	2.31216
chrX	7226869	7230956	8.69731	7.1106	1.22315	1.21838	4.78002	0.254891	9.63189	5.63872	1.70817	7.28587	5.84419	1.24669	4.79871	1.37017
chrX	8373364	8379154	13.4413	10.762	1.24896	2.43677	9.36088	0.260314	7.82591	9.39787	0.832733	4.85725	10.8118	0.449256	4.79789	1.85358
chr3	7481250	7483771	7.11598	5.95753	1.19445	2.43677	9.75921	0.249689	4.21395	2.81936	1.49465	2.42862	6.1364	0.395773	4.78375	3.77653
chr16	15228245	15230463	6.32532	6.91842	0.914271	1.21838	6.37336	0.191168	3.61196	1.25305	2.88254	3.23817	2.04547	1.58309	4.78255	1.82083
chr19	13954613	13957588	6.32532	6.91842	0.914271	1.21838	6.37336	0.191168	6.01993	2.5061	2.40211	2.42862	5.55198	0.437434	4.78255	5.49138
chr2	116493945	116498066	7.90664	8.26367	0.956796	2.43677	12.1492	0.20057	4.81595	4.07241	1.18258	3.23817	3.50652	0.923471	4.77038	1.28058
chr7	62667052	62670115	7.90664	8.26367	0.956796	2.43677	12.1492	0.20057	3.00997	2.19284	1.37264	0.809542	6.72082	0.120453	4.77038	11.3956
chr7	104638364	104641026	7.11598	6.34189	1.12206	1.21838	5.17836	0.235284	3.00997	3.44588	0.873496	6.47633	4.38314	1.47755	4.76896	0.591177
chr3	159798108	159800786	6.32532	6.72624	0.940393	1.21838	6.17419	0.197335	1.20399	1.56631	0.768677	1.61908	4.38314	0.369389	4.76547	2.08094
chrX	99415961	99419624	3.95332	3.26703	1.21006	1.21838	4.78002	0.254891	3.00997	4.69893	0.640564	6.47633	7.01303	0.923471	4.74738	0.693648
chrX	75771578	75775369	6.32532	6.53407	0.968052	1.21838	5.97503	0.203913	4.21395	5.63872	0.747324	4.04771	7.01303	0.57717	4.74738	1.29481
chrX	165055849	165060280	10.2786	6.72624	1.52814	1.21838	3.78418	0.321968	6.01993	6.26524	0.960846	7.28587	5.84419	1.24669	4.74625	0.77072
chr1	103013935	103017423	14.232	8.84021	1.60991	1.21838	3.58502	0.339855	3.61196	4.07241	0.886935	4.04771	4.09093	0.989434	4.73706	0.896406
chr5	127875176	127880180	8.69731	8.26367	1.05248	2.43677	10.9542	0.22245	3.61196	5.0122	0.720634	4.04771	5.25977	0.769559	4.73128	0.936424
chr7	89818583	89821722	3.95332	6.14971	0.642847	1.21838	8.96254	0.135942	1.80598	6.89177	0.262049	4.04771	7.01303	0.57717	4.72884	0.454024
chrX	8220720	8225398	9.48797	6.72624	1.41059	2.43677	8.16587	0.298409	7.22392	3.13262	2.30603	5.66679	8.76629	0.64643	4.72704	3.56733
chr6	63697927	63701316	7.90664	7.1106	1.11195	2.43677	10.3567	0.235284	5.41794	5.0122	1.08095	2.42862	5.55198	0.437434	4.726	2.47112
chr6	25072994	25076974	9.48797	7.87932	1.20416	2.43677	9.56004	0.254891	7.22392	3.44588	2.09639	5.66679	4.38314	1.29286	4.72422	1.62151
chrX	29650040	29656651	18.9759	15.5665	1.21903	3.65515	14.1409	0.258481	13.8458	10.6509	1.29997	12.1431	13.4416	0.903396	4.71612	1.43898
chrX	92414136	92427183	25.3013	19.6022	1.29074	3.65515	13.3442	0.273913	21.0698	17.8559	1.17999	21.8576	13.1494	1.66225	4.71222	0.709873
chr14	100402607	100405617	5.53465	7.1106	0.778366	1.21838	7.3692	0.165335	4.21395	2.5061	1.68148	5.66679	5.55198	1.02068	4.70782	1.64741
chrY	41475853	41478934	5.53465	5.76535	0.959985	1.21838	5.97503	0.203913	3.61196	4.69893	0.768677	8.90496	6.42861	1.38521	4.70782	0.554918
chr5	55650763	55654719	4.74399	6.91842	0.685703	1.21838	8.36504	0.145652	5.41794	5.32546	1.01737	4.04771	4.09093	0.989434	4.70782	1.02823
chr17	17554454	17557989	7.90664	6.72624	1.17549	2.43677	9.75921	0.249689	2.40797	3.13262	0.768677	2.42862	2.9221	0.831124	4.70782	0.924864
chrY	66103492	66106816	10.2786	4.99664	2.05711	3.65515	8.36504	0.436956	9.0299	4.38567	2.05896	8.09542	3.21431	2.51856	4.70782	0.817513
chr9	36521710	36526024	11.0693	10.9542	1.01051	2.43677	11.3526	0.214645	3.00997	7.51829	0.400352	7.28587	5.55198	1.3123	4.70782	0.305077
chrX	164525485	164531253	11.0693	10.9542	1.01051	2.43677	11.3526	0.214645	9.0299	10.3377	0.873496	5.66679	8.47408	0.668721	4.70782	1.30622
chr8	55742893	55747111	11.0693	6.53407	1.69409	3.65515	10.1575	0.359846	2.40797	3.44588	0.698797	3.23817	4.09093	0.791547	4.70782	0.882824
chr13	67884712	67895219	14.232	24.4067	0.583118	3.65515	29.4768	0.124001	10.2339	20.6753	0.494981	8.90496	19.2858	0.461736	4.70253	1.072
chrX	28322111	28330228	28.4639	19.6022	1.45208	6.09192	19.7176	0.308959	12.0399	16.6029	0.725167	18.6195	21.9157	0.849594	4.69991	0.853545
chr2	116454135	116457180	7.11598	5.57317	1.27683	2.43677	8.96254	0.271884	4.21395	2.19284	1.92169	3.23817	6.1364	0.527698	4.69623	3.64165
chrX	99315570	99319971	7.90664	5.381	1.46936	2.43677	7.76753	0.313712	3.00997	4.38567	0.686318	3.23817	6.72082	0.481811	4.6838	1.42446
chrX	142437294	142442231	4.74399	7.30278	0.649614	1.21838	8.76337	0.139031	7.22392	6.89177	1.0482	7.28587	8.18187	0.89049	4.67242	1.1771
chrX	71657294	71661920	7.11598	6.72624	1.05794	1.21838	5.37752	0.22657	6.01993	5.0122	1.20106	3.23817	6.72082	0.481811	4.66939	2.4928
chrX	167338564	167342140	8.69731	4.4201	1.96767	2.43677	5.77586	0.421889	3.00997	4.69893	0.640564	9.7145	4.38314	2.21633	4.66396	0.28902
chrX	103093156	103098365	8.69731	8.84021	0.983835	2.43677	11.5517	0.210944	5.41794	8.45808	0.640564	6.47633	9.64292	0.671616	4.66396	0.953766
chrX	141232796	141236637	10.2786	5.76535	1.78283	2.43677	6.37336	0.382337	4.81595	6.26524	0.768677	5.66679	4.38314	1.29286	4.66298	0.594555
chrX	144905387	144910866	9.48797	8.64803	1.09713	2.43677	10.3567	0.235284	4.81595	6.89177	0.698797	8.90496	5.55198	1.60392	4.66298	0.43568
chr2	163958213	163961946	3.95332	7.49496	0.527464	1.21838	10.755	0.113285	1.20399	5.95198	0.202283	4.04771	6.42861	0.62964	4.65609	0.321268
chr17	57700230	57703204	7.90664	4.99664	1.58239	2.43677	7.17003	0.339855	4.81595	2.5061	1.92169	2.42862	6.1364	0.395773	4.65609	4.85553
chrX	51433080	51439238	15.8133	9.99328	1.58239	3.65515	10.755	0.339855	3.61196	9.0846	0.397591	5.66679	7.59745	0.745881	4.65609	0.53305
chrX	36461224	36464516	8.69731	5.95753	1.45988	2.43677	7.76753	0.313712	4.81595	4.07241	1.18258	4.04771	6.42861	0.62964	4.65358	1.87818
chr3	99003184	99007164	8.69731	7.49496	1.16042	2.43677	9.75921	0.249689	3.00997	4.38567	0.686318	7.28587	4.96756	1.46669	4.64746	0.467937
chr1	95783125	95786610	10.2786	7.1106	1.44554	3.65515	11.7509	0.311053	7.82591	5.95198	1.31484	5.66679	6.72082	0.843169	4.64723	1.5594
chrX	15555052	15557787	7.11598	5.76535	1.23427	1.21838	4.58085	0.265973	3.61196	2.81936	1.28113	3.23817	2.33768	1.38521	4.64057	0.924864
chrX	103690658	103694601	7.11598	5.76535	1.23427	1.21838	4.58085	0.265973	3.61196	4.38567	0.823582	6.47633	4.67535	1.38521	4.64057	0.594555
chrX	161954095	161959120	6.32532	6.91842	0.914271	1.21838	6.17419	0.197335	7.22392	7.20503	1.00262	5.66679	5.55198	1.02068	4.63309	0.982309
chrX	10307691	10311708	7.90664	6.14971	1.28569	1.21838	4.38169	0.278063	4.21395	6.26524	0.672592	5.66679	4.38314	1.29286	4.62375	0.520236
chrX	87930391	87933244	3.95332	4.61228	0.857129	1.21838	6.57253	0.185375	3.00997	5.95198	0.505708	2.42862	5.84419	0.415562	4.62375	1.21693
chrX	141830284	141836465	16.604	10.5698	1.57088	4.87354	14.3401	0.339855	7.22392	6.57851	1.09811	7.28587	8.47408	0.859784	4.62222	1.27719
chr2	36661796	36667238	11.0693	10.3776	1.06665	2.43677	10.5559	0.230845	6.01993	6.57851	0.915091	7.28587	11.3962	0.639326	4.62064	1.43134
chrX	156941687	156945912	9.48797	5.381	1.76324	2.43677	6.37336	0.382337	7.22392	6.89177	1.0482	4.85725	3.21431	1.51113	4.61174	0.693648
chr4	71594040	71597661	4.74399	9.41674	0.503782	1.21838	11.1534	0.109239	4.81595	6.57851	0.732073	1.61908	8.18187	0.197887	4.61174	3.69945
chr10	112600646	112604803	5.53465	8.64803	0.63999	1.21838	8.76337	0.139031	4.81595	5.32546	0.904325	3.23817	5.55198	0.583245	4.6032	1.55051
chr18	87780641	87783492	3.95332	5.76535	0.685703	1.21838	8.16587	0.149204	1.80598	2.5061	0.720634	2.42862	4.67535	0.519453	4.59573	1.3873
chr17	75400158	75402746	8.69731	6.34189	1.37141	2.43677	8.16587	0.298409	5.41794	2.19284	2.47075	4.85725	3.79872	1.27865	4.59573	1.9323
chrX	69912348	69915646	7.11598	5.57317	1.27683	1.21838	4.38169	0.278063	6.01993	4.38567	1.37264	2.42862	4.09093	0.59366	4.59186	2.31216
chr4	81400313	81403145	4.74399	5.57317	0.851218	1.21838	6.57253	0.185375	1.20399	2.81936	0.427043	3.23817	4.96756	0.651862	4.59186	0.655112
chr9	114874447	114879035	7.11598	5.95753	1.19445	2.43677	9.36088	0.260314	4.21395	2.81936	1.49465	5.66679	2.62989	2.15477	4.5885	0.693648
chrX	12550454	12553530	7.90664	4.22793	1.8701	2.43677	5.97503	0.407826	5.41794	4.38567	1.23537	1.61908	5.84419	0.277041	4.58554	4.45916
chr12	61967306	61971129	8.69731	8.84021	0.983835	2.43677	11.3526	0.214645	4.81595	5.95198	0.809133	4.85725	5.25977	0.923471	4.58355	0.876187
chr18	85823135	85827379	7.11598	7.1106	1.00076	2.43677	11.1534	0.218478	5.41794	5.32546	1.01737	4.04771	6.1364	0.659622	4.58058	1.54235
chr1	70983336	70986796	7.11598	7.87932	0.903122	1.21838	6.17419	0.197335	2.40797	4.07241	0.59129	5.66679	4.96756	1.14076	4.57659	0.51833
chrX	149383864	149386904	4.74399	5.76535	0.822844	1.21838	6.7717	0.179923	3.61196	3.13262	1.15301	5.66679	4.38314	1.29286	4.57331	0.891833
chr10	83673555	83676893	5.53465	6.72624	0.822844	1.21838	6.7717	0.179923	1.80598	3.44588	0.524098	3.23817	4.09093	0.791547	4.57331	0.662118
chrX	47816195	47819938	6.32532	3.84357	1.64569	1.21838	3.38585	0.359846	2.40797	5.95198	0.404567	5.66679	3.50652	1.61607	4.57331	0.250339
chr17	19272248	19275315	7.90664	4.80446	1.64569	2.43677	6.7717	0.359846	8.42791	5.32546	1.58257	2.42862	3.50652	0.692604	4.57331	2.28496
chr14	44119522	44123239	5.53465	3.26703	1.69409	2.43677	6.57253	0.370751	9.0299	9.71113	0.929851	6.47633	9.0585	0.714946	4.56936	1.30059
chr10	51883617	51886037	3.95332	5.381	0.734682	1.21838	7.56837	0.160984	3.61196	1.56631	2.30603	1.61908	4.38314	0.369389	4.5637	6.24283
chr7	58100469	58104280	8.69731	8.26367	1.05248	2.43677	10.5559	0.230845	9.0299	3.44588	2.62049	5.66679	3.79872	1.49176	4.55923	1.75664
chrX	137159280	137162216	7.90664	5.95753	1.32717	2.43677	8.36504	0.291304	1.80598	3.44588	0.524098	3.23817	3.79872	0.852435	4.55596	0.614824
chrX	69272874	69275808	5.53465	5.76535	0.959985	1.21838	5.77586	0.210944	1.80598	3.44588	0.524098	5.66679	5.55198	1.02068	4.55089	0.51348
chrY	39673067	39676718	10.2786	6.53407	1.57308	3.65515	10.5559	0.346267	7.22392	6.57851	1.09811	6.47633	10.2273	0.633237	4.54298	1.73412
chrX	161751831	161755138	7.90664	7.68714	1.02856	1.21838	5.37752	0.22657	4.81595	6.26524	0.768677	3.23817	4.09093	0.791547	4.53968	0.971107
chr6	96620163	96622813	7.11598	3.84357	1.8514	3.65515	8.96254	0.407826	2.40797	4.38567	0.549055	6.47633	2.04547	3.16619	4.53968	0.173412
chr14	58325694	58329466	13.4413	8.07149	1.66528	3.65515	9.95838	0.367043	1.80598	5.32546	0.339122	7.28587	5.55198	1.3123	4.53702	0.258418
chrX	136873602	136876430	5.53465	5.18882	1.06665	1.21838	5.17836	0.235284	7.82591	4.07241	1.92169	5.66679	4.09093	1.38521	4.53346	1.3873
chr19	9477348	9483537	12.6506	10.9542	1.15487	3.65515	14.3401	0.254891	11.4379	13.7835	0.829821	4.04771	10.2273	0.395773	4.53083	2.09671
chr1	122086386	122090162	4.74399	7.87932	0.602081	1.21838	9.16171	0.132987	1.80598	4.69893	0.384338	4.04771	5.25977	0.769559	4.52738	0.499426
chr3	46462870	46465947	4.74399	6.34189	0.74804	1.21838	7.3692	0.165335	2.40797	3.44588	0.698797	1.61908	3.79872	0.426218	4.5244	1.63953
chr11	55245165	55248178	3.95332	5.57317	0.709348	1.21838	7.76753	0.156856	2.40797	1.87957	1.28113	5.66679	6.1364	0.923471	4.52229	1.3873
chr4	48850631	48853845	8.69731	6.91842	1.25712	2.43677	8.76337	0.278063	4.81595	2.19284	2.19622	4.85725	1.75326	2.77041	4.521	0.79274
chrX	69312007	69315193	5.53465	4.80446	1.15198	1.21838	4.78002	0.254891	5.41794	4.69893	1.15301	2.42862	6.1364	0.395773	4.51951	2.91332
chrX	104847063	104850304	5.53465	4.80446	1.15198	1.21838	4.78002	0.254891	3.61196	5.32546	0.678244	8.90496	3.50652	2.53955	4.51951	0.267073
chr19	13683723	13687581	13.4413	9.41674	1.42738	3.65515	11.5517	0.316416	3.00997	4.69893	0.640564	3.23817	8.76629	0.369389	4.51109	1.73412
chrY	30303047	30308996	17.3946	15.7586	1.10382	3.65515	14.9376	0.244695	13.2439	9.39787	1.40924	9.7145	9.35071	1.03891	4.51098	1.35647
chrY	59618681	59623966	7.90664	7.87932	1.00347	2.43677	10.9542	0.22245	7.82591	9.71113	0.805871	9.7145	11.104	0.874868	4.51098	0.921134
chr5	108861356	108864046	7.11598	7.49496	0.949436	1.21838	5.77586	0.210944	1.20399	3.44588	0.349398	1.61908	4.67535	0.346302	4.50088	1.00894
chrX	62562547	62566227	5.53465	4.22793	1.30907	1.21838	4.18252	0.291304	4.81595	6.26524	0.768677	4.85725	2.33768	2.07781	4.49383	0.369945
chr12	63908929	63911845	7.11598	6.34189	1.12206	2.43677	9.75921	0.249689	1.80598	3.75915	0.480423	0	6.42861	0	4.49383	#DIV/0!
chr6	13567609	13572574	8.69731	8.64803	1.0057	3.65515	16.3317	0.223807	3.61196	6.89177	0.524098	4.04771	7.88966	0.51304	4.4936	1.02155
chr17	39213049	39215816	7.11598	5.95753	1.19445	1.21838	4.58085	0.265973	7.22392	6.57851	1.09811	5.66679	5.84419	0.969645	4.49087	1.13249
chr13	64877409	64881475	6.32532	10.3776	0.609514	1.21838	8.96254	0.135942	1.80598	6.26524	0.288254	4.04771	4.67535	0.865754	4.48364	0.332951
chrX	91060657	91062927	6.32532	4.61228	1.37141	1.21838	3.98335	0.305869	3.00997	6.57851	0.457546	2.42862	4.38314	0.554083	4.48364	0.825771
chrX	64674864	64678733	7.90664	6.34189	1.24673	2.43677	8.76337	0.278063	3.61196	6.57851	0.549055	6.47633	4.96756	1.30372	4.48364	0.421143
chr19	51112084	51115077	9.48797	6.91842	1.37141	2.43677	7.9667	0.305869	4.81595	3.75915	1.28113	4.85725	4.38314	1.10817	4.48364	1.15608
chr18	8248802	8252234	11.86	8.45585	1.40258	2.43677	7.76753	0.313712	3.61196	3.13262	1.15301	4.85725	4.38314	1.10817	4.4709	1.04047
chr14	7590826	7594238	6.32532	7.87932	0.802775	1.21838	6.7717	0.179923	2.40797	4.07241	0.59129	4.85725	5.84419	0.831124	4.46177	0.711434
chrX	80980970	80985271	7.90664	8.84021	0.894396	2.43677	12.1492	0.20057	3.61196	5.32546	0.678244	5.66679	7.01303	0.808037	4.45927	0.839372
chr8	48191779	48196370	7.11598	4.61228	1.54283	3.65515	10.5559	0.346267	1.80598	3.13262	0.576507	5.66679	5.55198	1.02068	4.45562	0.564827
chrX	99713272	99717238	9.48797	5.57317	1.70244	1.21838	3.18668	0.382337	3.00997	7.20503	0.417759	4.04771	5.25977	0.769559	4.45272	0.542855
chr2	151133805	151136456	10.2786	6.91842	1.48569	3.65515	10.9542	0.333675	2.40797	4.69893	0.512451	1.61908	6.1364	0.263849	4.4525	1.94221
chr2	122953857	122956689	7.90664	6.53407	1.21006	2.43677	8.96254	0.271884	2.40797	3.44588	0.698797	4.85725	3.79872	1.27865	4.45067	0.54651
chr5	42662562	42665421	11.86	8.07149	1.46936	2.43677	7.3692	0.330669	4.21395	3.13262	1.34518	3.23817	5.84419	0.554083	4.44361	2.42777
chr10	5959522	5964239	11.0693	10.1855	1.08678	2.43677	9.95838	0.244695	4.81595	7.51829	0.640564	8.09542	8.76629	0.923471	4.44134	0.693648
chrX	74216256	74220295	5.53465	6.72624	0.822844	1.21838	6.57253	0.185375	4.81595	5.0122	0.960846	5.66679	4.09093	1.38521	4.4388	0.693648
chr14	120550638	120554232	12.6506	7.1106	1.77912	4.87354	12.1492	0.40114	6.62193	7.83156	0.845544	6.47633	8.18187	0.791547	4.43517	1.06822
chr5	124107135	124110603	5.53465	6.53407	0.847045	1.21838	6.37336	0.191168	4.21395	4.38567	0.960846	4.04771	3.79872	1.06554	4.43089	0.901742
chr16	58203512	58208212	11.0693	13.0681	0.847045	2.43677	12.7467	0.191168	7.22392	5.63872	1.28113	6.47633	11.9806	0.540569	4.43089	2.36996
chrY	25723166	25725810	4.74399	5.95753	0.796301	1.21838	6.7717	0.179923	6.62193	3.44588	1.92169	6.47633	4.38314	1.47755	4.42579	1.30059
chr8	31048112	31050899	3.95332	7.30278	0.541345	1.21838	9.95838	0.122348	7.22392	2.81936	2.56226	2.42862	5.25977	0.461736	4.42464	5.54918
chrY	2404545	2408176	8.69731	7.87932	1.10382	2.43677	9.75921	0.249689	6.01993	2.81936	2.13521	4.04771	4.09093	0.989434	4.42076	2.15802
chr6	10073770	10077463	3.95332	6.72624	0.587746	1.21838	9.16171	0.132987	4.21395	4.69893	0.896789	1.61908	6.1364	0.263849	4.41959	3.39887
chrX	18095530	18099911	7.90664	6.72624	1.17549	1.21838	4.58085	0.265973	6.62193	4.69893	1.40924	3.23817	7.59745	0.426218	4.41959	3.30639
chrX	14537135	14541405	12.6506	7.49496	1.68789	2.43677	6.37336	0.382337	6.01993	7.20503	0.835518	6.47633	4.96756	1.30372	4.41466	0.64087
chr2	53641166	53643625	7.90664	6.14971	1.28569	2.43677	8.36504	0.291304	2.40797	2.19284	1.09811	4.04771	4.38314	0.923471	4.41358	1.18911
chrX	93870672	93876083	10.2786	7.49496	1.37141	3.65515	11.7509	0.311053	4.81595	5.95198	0.809133	12.1431	9.35071	1.29863	4.40891	0.623066
chr2	46688431	46691239	5.53465	5.95753	0.929018	1.21838	5.77586	0.210944	4.81595	3.75915	1.28113	5.66679	4.38314	1.29286	4.40409	0.990925
chr13	22546920	22550081	7.11598	4.22793	1.68309	3.65515	9.56004	0.382337	2.40797	3.13262	0.768677	4.85725	6.42861	0.755567	4.40212	1.01735
chr16	39562125	39565161	11.0693	8.64803	1.27998	2.43677	8.36504	0.291304	4.21395	3.75915	1.12099	2.42862	4.67535	0.519453	4.39397	2.15802
chrX	102530558	102535807	15.0226	6.14971	2.44282	2.43677	4.38169	0.556126	9.63189	6.89177	1.39759	6.47633	9.35071	0.692604	4.39256	2.01788
chr9	98766494	98770549	5.53465	8.26367	0.669757	1.21838	7.9667	0.152935	0.601993	4.69893	0.128113	3.23817	7.30524	0.443266	4.37937	0.28902
chrX	158735305	158738460	10.2786	8.07149	1.27345	1.21838	4.18252	0.291304	7.82591	3.75915	2.08183	2.42862	7.59745	0.319663	4.37155	6.51258
chr6	37545842	37550026	3.95332	7.68714	0.514278	1.21838	10.3567	0.117642	4.21395	6.57851	0.640564	4.85725	4.96756	0.977793	4.37155	0.655112
chrX	100391817	100396853	10.2786	8.64803	1.18855	2.43677	8.96254	0.271884	4.81595	6.89177	0.698797	1.61908	6.42861	0.251856	4.37155	2.77459
chrX	150072363	150076451	10.2786	7.30278	1.4075	2.43677	7.56837	0.321968	2.40797	4.07241	0.59129	5.66679	5.55198	1.02068	4.37155	0.57931
chrY	61642423	61645692	10.2786	5.18882	1.98092	2.43677	5.37752	0.45314	7.82591	5.0122	1.56137	2.42862	3.21431	0.755567	4.37155	2.06649
chr15	90639536	90643961	11.0693	7.87932	1.40486	3.65515	11.3526	0.321968	4.81595	5.32546	0.904325	4.04771	4.38314	0.923471	4.36335	0.979267
chrY	17154980	17159348	7.90664	7.1106	1.11195	2.43677	9.56004	0.254891	9.63189	8.45808	1.13878	4.85725	9.0585	0.536209	4.36246	2.12376
chr10	16820519	16823411	12.6506	7.1106	1.77912	2.43677	5.97503	0.407826	4.21395	3.44588	1.22289	3.23817	6.1364	0.527698	4.36246	2.31741
chr2	54571017	54574308	7.11598	6.53407	1.08906	2.43677	9.75921	0.249689	4.21395	3.75915	1.12099	4.85725	6.1364	0.791547	4.36166	1.4162
chr7	56512004	56514821	6.32532	5.57317	1.13496	2.43677	9.36088	0.260314	1.20399	2.81936	0.427043	6.47633	4.09093	1.58309	4.35995	0.269752
chr3	99904815	99908022	16.604	10.3776	1.59997	3.65515	9.95838	0.367043	3.00997	6.26524	0.480423	5.66679	6.42861	0.881495	4.35909	0.545009
chr7	62332446	62335425	11.86	6.34189	1.8701	4.87354	11.3526	0.42929	3.61196	4.07241	0.886935	3.23817	5.25977	0.615648	4.35626	1.44065
chrX	69877963	69880906	8.69731	6.53407	1.33107	1.21838	3.98335	0.305869	3.61196	3.75915	0.960846	4.04771	3.21431	1.25928	4.35177	0.763013
chrX	49599895	49603848	4.74399	4.99664	0.949436	1.21838	5.57669	0.218478	5.41794	8.77134	0.617687	5.66679	4.96756	1.14076	4.34568	0.54147
chr7	50874620	50876879	6.32532	4.99664	1.26591	2.43677	8.36504	0.291304	2.40797	1.87957	1.28113	4.04771	2.9221	1.38521	4.34568	0.924864
chr12	61372822	61376905	11.0693	7.49496	1.4769	3.65515	10.755	0.339855	3.61196	4.69893	0.768677	5.66679	7.30524	0.775716	4.34568	0.990925
chr17	93494375	93498708	8.69731	8.84021	0.983835	2.43677	10.755	0.22657	2.40797	4.07241	0.59129	8.09542	5.55198	1.45811	4.34231	0.405517
chrX	16738119	16741774	7.90664	5.95753	1.32717	1.21838	3.98335	0.305869	8.42791	3.13262	2.69037	4.85725	5.25977	0.923471	4.33901	2.91332
chr7	104456022	104459965	4.74399	7.68714	0.617133	1.21838	8.56421	0.142265	5.41794	5.0122	1.08095	2.42862	9.0585	0.268105	4.33792	4.03183
chr5	14273049	14276834	8.69731	5.57317	1.56057	3.65515	10.1575	0.359846	2.40797	2.81936	0.854085	3.23817	8.47408	0.382126	4.33676	2.23509
chrX	70439262	70447416	13.4413	14.029	0.958106	3.65515	16.5309	0.22111	6.62193	12.8438	0.515576	6.47633	11.9806	0.540569	4.33316	0.953766
chr3	128963367	128966958	4.74399	8.07149	0.587746	1.21838	8.96254	0.135942	1.80598	3.13262	0.576507	4.85725	3.50652	1.38521	4.32351	0.416189
chrY	5928422	5932244	11.86	4.61228	2.57139	4.87354	8.16587	0.596818	3.61196	6.26524	0.576507	4.85725	7.01303	0.692604	4.3085	0.832377
chrX	98992284	98995497	3.95332	4.80446	0.822844	1.21838	6.37336	0.191168	4.21395	3.44588	1.22289	2.42862	5.25977	0.461736	4.30429	2.64847
chr18	9637252	9640244	4.74399	5.76535	0.822844	1.21838	6.37336	0.191168	1.20399	4.38567	0.274527	2.42862	4.38314	0.554083	4.30429	0.495463
chr1	83672924	83677468	9.48797	8.64803	1.09713	2.43677	9.56004	0.254891	6.01993	5.95198	1.01142	5.66679	7.30524	0.775716	4.30429	1.30385
chr7	12239416	12244702	11.86	14.4134	0.822844	2.43677	12.7467	0.191168	5.41794	10.0244	0.540476	6.47633	10.2273	0.633237	4.30429	0.853512
chr3	43554514	43558551	14.232	8.64803	1.64569	6.09192	15.9334	0.382337	3.00997	5.32546	0.565203	9.7145	7.30524	1.3298	4.30429	0.425029
chr6	68282723	68289834	10.2786	12.1072	0.848966	2.43677	12.3484	0.197335	5.41794	7.83156	0.691809	9.7145	9.93513	0.977793	4.30216	0.707521
chr6	89758827	89762446	8.69731	7.1106	1.22315	2.43677	8.56421	0.284529	5.41794	4.69893	1.15301	4.85725	5.25977	0.923471	4.29884	1.24857
chr11	17668807	17671302	7.11598	5.95753	1.19445	2.43677	8.76337	0.278063	2.40797	1.25305	1.92169	3.23817	4.96756	0.651862	4.29562	2.948
chr16	62575898	62584046	22.9293	19.2178	1.19312	4.87354	17.5267	0.278063	10.8359	10.0244	1.08095	8.09542	11.104	0.729056	4.29084	1.48267
chr5	39194450	39200238	17.3946	13.2603	1.31178	6.09192	19.9168	0.305869	15.0498	9.0846	1.65663	1.61908	14.6105	0.110817	4.2887	14.9493
chr1	22233134	22236301	11.0693	5.18882	2.1333	4.87354	9.75921	0.499378	3.00997	2.19284	1.37264	7.28587	5.84419	1.24669	4.27191	1.10103
chr17	55299969	55304063	7.11598	7.49496	0.949436	2.43677	10.9542	0.22245	3.61196	3.44588	1.0482	4.85725	7.30524	0.664899	4.26808	1.57647
chr15	101656593	101659985	10.2786	7.68714	1.33712	2.43677	7.76753	0.313712	4.21395	3.75915	1.12099	4.85725	6.72082	0.722717	4.26226	1.55107
chr13	14804413	14807471	7.90664	5.76535	1.37141	1.21838	3.78418	0.321968	4.21395	4.69893	0.896789	2.42862	2.62989	0.923471	4.25946	0.971107
chrX	41011599	41015825	4.74399	3.45921	1.37141	1.21838	3.78418	0.321968	4.21395	5.95198	0.707992	2.42862	3.50652	0.692604	4.25946	1.02222
chr18	63538745	63541484	5.53465	5.95753	0.929018	1.21838	5.57669	0.218478	0.601993	3.75915	0.160141	1.61908	3.79872	0.426218	4.25223	0.375726
chr9	93626976	93630532	5.53465	7.87932	0.702428	1.21838	7.3692	0.165335	5.41794	4.07241	1.3304	8.90496	2.62989	3.38606	4.24852	0.392905
chr17	19917958	19921140	3.95332	3.65139	1.08269	1.21838	4.78002	0.254891	3.00997	7.51829	0.400352	0	4.38314	0	4.24766	#DIV/0!
chr4	78014834	78017964	7.90664	7.30278	1.08269	2.43677	9.56004	0.254891	1.80598	4.38567	0.411791	5.66679	4.09093	1.38521	4.24766	0.297278
chrX	154463641	154469843	11.86	7.30278	1.62403	3.65515	9.56004	0.382337	13.2439	9.71113	1.36378	11.3336	10.8118	1.04826	4.24766	1.30099
chr4	26188556	26193135	8.69731	7.87932	1.10382	2.43677	9.36088	0.260314	6.01993	5.0122	1.20106	1.61908	9.93513	0.162966	4.24032	7.37001
chrX	38292320	38298544	7.11598	11.5307	0.617133	1.21838	8.36504	0.145652	5.41794	10.0244	0.540476	9.7145	8.18187	1.18732	4.23704	0.455206
chrX	155898450	155903798	11.86	9.60892	1.23427	1.21838	4.18252	0.291304	8.42791	8.45808	0.996433	8.09542	4.96756	1.62966	4.23704	0.611438
chrX	144014938	144019839	13.4413	8.64803	1.55426	3.65515	9.95838	0.367043	4.21395	6.26524	0.672592	4.85725	9.35071	0.519453	4.23455	1.29481
chrY	42908413	42915788	15.8133	17.1039	0.924544	4.87354	22.3068	0.218478	14.4478	14.4101	1.00262	13.7622	14.9027	0.923471	4.23175	1.08571
chr5	84720456	84723906	9.48797	8.07149	1.17549	2.43677	8.76337	0.278063	3.00997	4.07241	0.739112	1.61908	7.01303	0.230868	4.22743	3.20145
chr1	56137067	56139943	6.32532	5.381	1.17549	2.43677	8.76337	0.278063	1.80598	3.44588	0.524098	4.04771	5.25977	0.769559	4.22743	0.681036
chr2	99109774	99113125	12.6506	5.18882	2.43806	6.09192	10.5559	0.577112	7.82591	4.07241	1.92169	6.47633	6.1364	1.0554	4.22458	1.82083
chrX	23145200	23149406	7.11598	6.34189	1.12206	2.43677	9.16171	0.265973	4.21395	4.07241	1.03476	6.47633	3.79872	1.70487	4.2187	0.606942
chr13	3193451	3200384	11.86	11.7229	1.01169	2.43677	10.1575	0.239897	9.0299	6.57851	1.37264	7.28587	8.18187	0.89049	4.21719	1.54144
chr1	24721307	24725564	7.11598	10.762	0.661214	2.43677	15.5351	0.156856	1.80598	7.51829	0.240211	1.61908	7.01303	0.230868	4.21542	1.04047
chrX	68793055	68796736	6.32532	4.4201	1.43103	1.21838	3.58502	0.339855	3.61196	5.32546	0.678244	4.85725	2.9221	1.66225	4.21072	0.408028
chr12	95340887	95343765	9.48797	8.84021	1.07328	2.43677	9.56004	0.254891	1.80598	3.44588	0.524098	3.23817	6.1364	0.527698	4.21072	0.993177
chrX	17971569	17974808	8.69731	5.57317	1.56057	2.43677	6.57253	0.370751	9.63189	5.63872	1.70817	8.09542	3.50652	2.30868	4.20921	0.739891
chr8	34753404	34756802	3.95332	3.84357	1.02856	1.21838	4.97919	0.244695	7.22392	6.57851	1.09811	4.85725	6.72082	0.722717	4.20341	1.51942
chr18	27459944	27463114	11.86	9.22456	1.28569	3.65515	11.9501	0.305869	1.80598	6.57851	0.274527	3.23817	7.01303	0.461736	4.20341	0.594555
chr6	105316810	105320392	6.32532	7.87932	0.802775	1.21838	6.37336	0.191168	2.40797	1.87957	1.28113	4.85725	7.59745	0.639326	4.19931	2.00387
chrX	20494253	20497319	9.48797	4.80446	1.97483	1.21838	2.58918	0.470568	5.41794	6.26524	0.864761	0	4.38314	0	4.19669	#DIV/0!
chr5	43651145	43653693	6.32532	4.80446	1.31655	2.43677	7.76753	0.313712	3.00997	2.81936	1.06761	4.85725	3.21431	1.51113	4.19669	0.706493
chrX	16115084	16118038	8.69731	5.76535	1.50855	1.21838	3.38585	0.359846	5.41794	4.69893	1.15301	4.85725	4.09093	1.18732	4.1922	0.971107
chrX	130390266	130394001	7.11598	4.99664	1.42415	1.21838	3.58502	0.339855	6.01993	6.26524	0.960846	6.47633	3.50652	1.84694	4.19048	0.520236
chr19	27751441	27755514	8.69731	7.30278	1.19096	2.43677	8.56421	0.284529	2.40797	3.44588	0.698797	5.66679	6.42861	0.881495	4.18571	0.79274
chr1	102148669	102151802	5.53465	3.45921	1.59997	2.43677	6.37336	0.382337	3.00997	2.19284	1.37264	2.42862	3.21431	0.755567	4.18473	1.8167
chr14	80352675	80355802	10.2786	5.76535	1.78283	3.65515	8.56421	0.426794	2.40797	3.13262	0.768677	3.23817	5.84419	0.554083	4.17726	1.3873
chr4	144138888	144142844	3.95332	5.57317	0.709348	1.21838	7.17003	0.169927	1.80598	6.89177	0.262049	3.23817	4.67535	0.692604	4.17442	0.378353
chr4	96368987	96371007	5.53465	6.72624	0.822844	1.21838	6.17419	0.197335	3.61196	2.5061	1.44127	2.42862	3.79872	0.639326	4.16978	2.25436
chr15	65367055	65369909	7.90664	8.07149	0.979576	2.43677	10.3567	0.235284	1.80598	4.38567	0.411791	6.47633	5.25977	1.2313	4.16338	0.334437
chr4	79428814	79432495	8.69731	10.762	0.808151	2.43677	12.5476	0.194203	1.20399	6.26524	0.192169	6.47633	7.30524	0.886532	4.16138	0.216765
chrX	158169163	158172763	7.11598	6.14971	1.15712	1.21838	4.38169	0.278063	4.21395	3.75915	1.12099	7.28587	6.1364	1.18732	4.16138	0.944132
chr15	30219953	30223508	8.69731	7.68714	1.13141	2.43677	8.96254	0.271884	3.00997	2.81936	1.06761	1.61908	2.9221	0.554083	4.16138	1.9268
chrX	142255342	142263744	15.8133	10.3776	1.52379	3.65515	9.95838	0.367043	10.8359	10.0244	1.08095	12.9527	16.6559	0.77766	4.15152	1.39001
chrX	95446792	95450959	6.32532	6.72624	0.940393	1.21838	5.37752	0.22657	5.41794	5.32546	1.01737	8.09542	4.67535	1.73151	4.15057	0.58756
chr18	43896563	43900398	11.86	8.26367	1.43519	3.65515	10.5559	0.346267	1.20399	4.38567	0.274527	3.23817	6.72082	0.481811	4.14476	0.569782
chr7	76020557	76024042	7.90664	7.49496	1.05493	2.43677	9.56004	0.254891	3.61196	7.20503	0.501311	4.04771	5.25977	0.769559	4.13874	0.651426
chr17	39182252	39185441	8.69731	3.26703	2.66214	2.43677	3.78418	0.643935	3.61196	6.89177	0.524098	6.47633	6.1364	1.0554	4.13418	0.496589
chr4	16885636	16889511	8.69731	7.68714	1.13141	3.65515	13.3442	0.273913	4.21395	3.75915	1.12099	3.23817	6.42861	0.503712	4.13055	2.22545
chr3	6475170	6480055	10.2786	9.22456	1.11427	3.65515	13.5434	0.269885	6.62193	4.38567	1.5099	5.66679	6.72082	0.843169	4.12868	1.79074
chr2	99461749	99465763	7.90664	8.45585	0.93505	2.43677	10.755	0.22657	3.00997	2.5061	1.20106	4.04771	4.96756	0.814828	4.12699	1.474
chrX	154642029	154647422	9.48797	9.03239	1.05044	1.21838	4.78002	0.254891	7.82591	5.63872	1.38789	7.28587	7.30524	0.997349	4.12113	1.39158
chr10	16774499	16777784	4.74399	9.22456	0.514278	1.21838	9.75921	0.124845	1.20399	4.07241	0.295645	1.61908	4.67535	0.346302	4.11934	0.85372
chrX	75829411	75833303	5.53465	6.14971	0.899986	1.21838	5.57669	0.218478	7.82591	5.95198	1.31484	3.23817	3.50652	0.923471	4.11934	1.4238
chrX	60954922	60958394	4.74399	9.60892	0.493707	1.21838	10.1575	0.119949	4.21395	4.07241	1.03476	4.04771	4.38314	0.923471	4.11598	1.12051
chrY	24428876	24438347	22.1386	16.7195	1.32412	6.09192	18.9209	0.321968	12.6419	15.0366	0.84074	13.7622	11.6884	1.17743	4.11258	0.714049
chrX	101749691	101757337	7.11598	16.143	0.440809	1.21838	11.3526	0.107323	16.2538	11.904	1.36541	8.09542	13.7339	0.58945	4.10733	2.31642
chrX	142540627	142543878	7.11598	5.381	1.32243	1.21838	3.78418	0.321968	4.81595	4.38567	1.09811	3.23817	3.21431	1.00742	4.10733	1.09002
chr14	83820075	83823661	7.11598	6.53407	1.08906	2.43677	9.16171	0.265973	1.80598	5.32546	0.339122	8.09542	5.25977	1.53912	4.09462	0.220335
chrX	62961644	62965608	5.53465	4.4201	1.25215	1.21838	3.98335	0.305869	9.63189	5.63872	1.70817	4.04771	3.50652	1.15434	4.09376	1.47978
chr4	68979874	68982888	7.11598	8.84021	0.804956	1.21838	6.17419	0.197335	3.00997	2.5061	1.20106	3.23817	3.79872	0.852435	4.07914	1.40897
chr14	54295175	54297893	3.16266	5.95753	0.530867	1.21838	9.36088	0.130157	0	2.5061	0	2.42862	5.25977	0.461736	4.07866	0
chrX	169159555	169162506	5.53465	7.1106	0.778366	1.21838	6.37336	0.191168	1.80598	3.13262	0.576507	5.66679	5.25977	1.07738	4.07163	0.5351
chrY	12702714	12705735	5.53465	7.1106	0.778366	1.21838	6.37336	0.191168	6.01993	3.75915	1.60141	4.04771	3.50652	1.15434	4.07163	1.3873
chr13	100982096	100984932	7.90664	7.30278	1.08269	2.43677	9.16171	0.265973	1.80598	1.25305	1.44127	4.04771	4.38314	0.923471	4.07067	1.56071
chr2	16260698	16266573	11.86	10.1855	1.1644	3.65515	12.7467	0.286752	1.80598	5.95198	0.303425	13.7622	8.18187	1.68204	4.06065	0.180391
chr13	106381387	106384687	8.69731	5.95753	1.45988	2.43677	6.7717	0.359846	2.40797	1.25305	1.92169	2.42862	3.50652	0.692604	4.05697	2.77459
chr1	98842533	98846498	7.90664	6.53407	1.21006	2.43677	8.16587	0.298409	4.21395	5.0122	0.84074	4.85725	5.25977	0.923471	4.05506	0.910413
chrX	10388650	10392514	5.53465	6.91842	0.799987	1.21838	6.17419	0.197335	7.22392	5.63872	1.28113	4.85725	4.96756	0.977793	4.05396	1.31022
chrX	143570844	143574843	5.53465	6.91842	0.799987	1.21838	6.17419	0.197335	4.21395	6.26524	0.672592	5.66679	7.01303	0.808037	4.05396	0.832377
chrY	22867771	22875943	20.5573	18.4491	1.11427	6.09192	22.1076	0.275558	13.2439	13.7835	0.960846	17.8099	15.1949	1.1721	4.04368	0.819766
chrX	152435120	152437728	7.11598	5.76535	1.23427	1.21838	3.98335	0.305869	4.21395	3.44588	1.22289	4.04771	3.79872	1.06554	4.03527	1.14767
chrX	36426095	36429462	7.11598	6.34189	1.12206	1.21838	4.38169	0.278063	6.62193	4.69893	1.40924	7.28587	4.09093	1.78098	4.03527	0.791272
chrX	150710660	150713909	7.11598	6.34189	1.12206	1.21838	4.38169	0.278063	2.40797	4.07241	0.59129	4.85725	4.96756	0.977793	4.03527	0.604719
chrX	152940831	152944163	7.11598	6.34189	1.12206	1.21838	4.38169	0.278063	6.62193	6.26524	1.05693	1.61908	2.62989	0.615648	4.03527	1.71678
chr14	24397290	24400807	4.74399	3.84357	1.23427	1.21838	3.98335	0.305869	6.62193	8.45808	0.782911	4.85725	4.96756	0.977793	4.03527	0.800692
chr6	95475842	95479749	3.16266	5.381	0.587746	1.21838	8.36504	0.145652	3.61196	4.38567	0.823582	4.85725	4.09093	1.18732	4.03527	0.693648
chr12	109901993	109905351	3.95332	6.72624	0.587746	1.21838	8.36504	0.145652	2.40797	4.69893	0.512451	1.61908	6.72082	0.240906	4.03527	2.12719
chrX	75072801	75075899	7.11598	5.18882	1.37141	1.21838	3.58502	0.339855	5.41794	5.32546	1.01737	6.47633	4.67535	1.38521	4.03527	0.734451
chr3	99615674	99618772	5.53465	6.72624	0.822844	1.21838	5.97503	0.203913	3.00997	3.44588	0.873496	4.04771	4.67535	0.865754	4.03527	1.00894
chr7	41066543	41070671	5.53465	6.72624	0.822844	1.21838	5.97503	0.203913	4.81595	6.26524	0.768677	3.23817	5.55198	0.583245	4.03527	1.31793
chr8	75848264	75851287	4.74399	6.72624	0.705295	1.21838	6.97086	0.174782	1.20399	5.32546	0.226081	4.04771	7.88966	0.51304	4.03527	0.44067
chr11	43082412	43085050	8.69731	6.34189	1.37141	2.43677	7.17003	0.339855	3.00997	2.81936	1.06761	0.809542	4.96756	0.162966	4.03527	6.55112
chr8	57066430	57069134	7.11598	4.61228	1.54283	3.65515	9.56004	0.382337	0	3.75915	0	5.66679	1.75326	3.23215	4.03527	0
chr17	53313345	53316497	7.11598	5.18882	1.37141	2.43677	7.17003	0.339855	4.81595	2.81936	1.70817	4.85725	6.1364	0.791547	4.03527	2.15802
chrX	67248367	67251676	9.48797	5.57317	1.70244	2.43677	5.77586	0.421889	7.22392	6.57851	1.09811	4.85725	4.67535	1.03891	4.03527	1.05699
chr5	95927026	95930638	9.48797	4.80446	1.97483	4.87354	9.95838	0.489391	1.80598	3.13262	0.576507	5.66679	5.25977	1.07738	4.03527	0.5351
chr8	7790319	7793836	10.2786	7.49496	1.37141	2.43677	7.17003	0.339855	4.81595	1.25305	3.84338	3.23817	5.25977	0.615648	4.03527	6.24283
chr17	57391450	57395900	11.0693	8.07149	1.37141	3.65515	10.755	0.339855	4.81595	3.44588	1.39759	5.66679	8.47408	0.668721	4.03527	2.08995
chr14	120196044	120200067	5.53465	6.72624	0.822844	2.43677	11.9501	0.203913	6.01993	4.07241	1.47822	5.66679	3.50652	1.61607	4.03527	0.9147
chr14	4591471	4598253	7.90664	7.49496	1.05493	3.65515	13.9417	0.262174	10.8359	11.5907	0.934877	10.524	12.8572	0.818531	4.02378	1.14214
chr3	4257306	4262828	18.1853	17.4882	1.03986	3.65515	14.1409	0.258481	11.4379	10.0244	1.141	12.1431	9.0585	1.34052	4.02296	0.851164
chr2	170702464	170706526	5.53465	6.53407	0.847045	1.21838	5.77586	0.210944	10.2339	8.45808	1.20995	7.28587	5.55198	1.3123	4.01549	0.922009
chr3	44188924	44192728	7.90664	5.95753	1.32717	2.43677	7.3692	0.330669	4.21395	1.87957	2.24197	1.61908	5.55198	0.291623	4.01358	7.68793
chr6	46822782	46826717	8.69731	4.61228	1.88568	4.87354	10.3567	0.470568	4.21395	3.75915	1.12099	4.04771	5.25977	0.769559	4.00725	1.45666
chrX	151702094	151708359	17.3946	16.3352	1.06486	2.43677	9.16171	0.265973	11.4379	6.26524	1.82561	10.524	9.93513	1.05928	4.00363	1.72345
chr15	32677951	32681993	5.53465	3.84357	1.43998	1.21838	3.38585	0.359846	6.01993	5.63872	1.06761	1.61908	1.16884	1.38521	4.00165	0.77072
chr3	120826109	120829538	11.0693	7.68714	1.43998	3.65515	10.1575	0.359846	1.80598	4.07241	0.443467	4.04771	3.50652	1.15434	4.00165	0.384174
chrY	29044042	29048319	9.48797	7.49496	1.26591	3.65515	11.5517	0.316416	4.81595	7.51829	0.640564	7.28587	7.59745	0.958989	4.00079	0.667957
chrY	16198122	16201733	7.11598	5.381	1.32243	2.43677	7.3692	0.330669	6.62193	5.95198	1.11256	4.04771	6.72082	0.602264	3.99925	1.84729
chr4	70068504	70072206	7.90664	7.1106	1.11195	2.43677	8.76337	0.278063	3.61196	4.07241	0.886935	1.61908	5.84419	0.277041	3.99892	3.20145
chrX	52266587	52270914	6.32532	6.72624	0.940393	1.21838	5.17836	0.235284	3.61196	9.0846	0.397591	4.04771	5.55198	0.729056	3.99684	0.545351
chr8	26368023	26372469	10.2786	5.18882	1.98092	3.65515	7.3692	0.496004	2.40797	3.75915	0.640564	4.04771	5.55198	0.729056	3.99376	0.878621
chrY	2634893	2639752	10.2786	8.84021	1.16271	2.43677	8.36504	0.291304	5.41794	8.45808	0.640564	6.47633	7.59745	0.852435	3.99141	0.751452
chrX	58884750	58888251	6.32532	5.18882	1.21903	1.21838	3.98335	0.305869	5.41794	4.07241	1.3304	4.04771	4.09093	0.989434	3.98546	1.34461
chrX	62617538	62620024	3.16266	5.18882	0.609514	1.21838	7.9667	0.152935	2.40797	2.19284	1.09811	1.61908	4.96756	0.325931	3.98546	3.36915
chr18	33011461	33015371	7.11598	7.30278	0.974421	2.43677	9.95838	0.244695	1.20399	3.75915	0.320282	6.47633	6.72082	0.963622	3.98218	0.332373
chr14	18108363	18112905	7.90664	7.30278	1.08269	2.43677	8.96254	0.271884	1.80598	6.26524	0.288254	5.66679	9.0585	0.625577	3.98218	0.46078
chr11	11144372	11148078	3.16266	4.80446	0.658275	1.21838	7.3692	0.165335	3.00997	3.13262	0.960846	3.23817	5.84419	0.554083	3.98147	1.73412
chrX	96017128	96021429	7.11598	6.14971	1.15712	1.21838	4.18252	0.291304	8.42791	7.51829	1.12099	7.28587	7.01303	1.03891	3.97222	1.07901
chrY	1969418	1974439	11.86	9.03239	1.31305	2.43677	7.3692	0.330669	10.2339	8.77134	1.16674	8.90496	4.67535	1.90466	3.97088	0.612572
chr16	3651247	3658472	8.69731	10.5698	0.822844	2.43677	11.7509	0.207369	7.22392	17.2294	0.419278	5.66679	10.8118	0.524132	3.96802	0.799947
chrX	42187224	42190107	7.11598	5.57317	1.27683	1.21838	3.78418	0.321968	4.81595	3.44588	1.39759	2.42862	2.9221	0.831124	3.9657	1.68157
chrX	133789656	133793284	5.53465	7.30278	0.757883	1.21838	6.37336	0.191168	6.01993	8.77134	0.686318	3.23817	5.25977	0.615648	3.96448	1.11479
chrX	22681641	22686629	11.86	5.381	2.20405	3.65515	6.57253	0.556126	6.62193	7.51829	0.880775	9.7145	4.09093	2.37464	3.96322	0.370909
chrX	89953940	89958446	11.86	5.381	2.20405	3.65515	6.57253	0.556126	5.41794	8.77134	0.617687	4.04771	5.84419	0.692604	3.96322	0.891833
chrX	147825764	147830596	9.48797	6.91842	1.37141	3.65515	10.5559	0.346267	1.80598	3.13262	0.576507	10.524	6.42861	1.63706	3.96055	0.35216
chr4	12709880	12713135	3.95332	6.53407	0.605032	1.21838	7.9667	0.152935	3.00997	4.69893	0.640564	3.23817	5.55198	0.583245	3.95615	1.09828
chr14	6333816	6340238	6.32532	6.53407	0.968052	2.43677	9.95838	0.244695	11.4379	9.39787	1.21707	8.90496	11.6884	0.761864	3.95615	1.59749
chr10	130488359	130492007	4.74399	4.80446	0.987413	2.43677	9.75921	0.249689	2.40797	4.07241	0.59129	8.09542	5.55198	1.45811	3.95457	0.405517
chrY	6059008	6064178	14.232	9.22456	1.54283	3.65515	9.36088	0.390471	4.81595	6.89177	0.698797	8.90496	9.93513	0.89631	3.95121	0.779637
chr1	17683281	17686718	9.48797	9.03239	1.05044	2.43677	9.16171	0.265973	3.00997	2.5061	1.20106	1.61908	4.96756	0.325931	3.94942	3.685
chrX	137228472	137231519	5.53465	5.95753	0.929018	1.21838	5.17836	0.235284	4.21395	4.07241	1.03476	1.61908	4.09093	0.395773	3.94849	2.61452
chr5	109279483	109283622	7.11598	10.762	0.661214	2.43677	14.5392	0.1676	8.42791	5.32546	1.58257	6.47633	7.01303	0.923471	3.9452	1.71372
chr18	71631040	71633603	3.95332	5.57317	0.709348	1.21838	6.7717	0.179923	3.61196	1.25305	2.88254	2.42862	4.96756	0.488897	3.94251	5.89601
chr4	15578050	15583242	6.32532	8.26367	0.765436	2.43677	12.5476	0.194203	4.21395	5.0122	0.84074	7.28587	6.72082	1.08408	3.94143	0.775537
chrX	130267964	130272635	11.86	6.14971	1.92854	2.43677	4.97919	0.489391	9.63189	5.63872	1.70817	4.04771	3.50652	1.15434	3.9407	1.47978
chr2	108944167	108948202	8.69731	8.84021	0.983835	2.43677	9.75921	0.249689	2.40797	5.95198	0.404567	9.7145	4.96756	1.95559	3.94024	0.206877
chr1	154243348	154246671	7.90664	6.72624	1.17549	2.43677	8.16587	0.298409	1.20399	2.5061	0.480423	3.23817	7.01303	0.461736	3.9392	1.04047
chr14	51211956	51215162	7.90664	6.72624	1.17549	2.43677	8.16587	0.298409	7.22392	5.95198	1.2137	4.04771	4.96756	0.814828	3.9392	1.48952
chrX	92311385	92316624	7.90664	7.87932	1.00347	1.21838	4.78002	0.254891	8.42791	4.69893	1.79358	5.66679	7.01303	0.808037	3.93685	2.21967
chr6	58712689	58715878	9.48797	7.87932	1.20416	2.43677	7.9667	0.305869	4.21395	4.07241	1.03476	4.04771	5.55198	0.729056	3.93685	1.41931
chr9	19350892	19355144	7.90664	10.1855	0.776268	1.21838	6.17419	0.197335	4.81595	5.0122	0.960846	11.3336	7.30524	1.55143	3.93376	0.619328
chr6	95811604	95814758	9.48797	7.49496	1.26591	2.43677	7.56837	0.321968	0.601993	5.32546	0.113041	4.85725	6.72082	0.722717	3.93181	0.156411
chr1	87137928	87140832	4.74399	7.30278	0.649614	1.21838	7.3692	0.165335	3.00997	3.44588	0.873496	2.42862	6.72082	0.361358	3.92908	2.41726
chr16	67934064	67939556	7.11598	7.1106	1.00076	3.65515	14.3401	0.254891	3.00997	7.20503	0.417759	7.28587	6.1364	1.18732	3.92621	0.35185
chr7	39203278	39207781	5.53465	10.3776	0.533325	1.21838	8.96254	0.135942	4.81595	5.63872	0.854085	8.09542	8.18187	0.989434	3.92318	0.863206
chr16	70555460	70559010	8.69731	6.34189	1.37141	2.43677	6.97086	0.349565	2.40797	4.69893	0.512451	1.61908	5.84419	0.277041	3.92318	1.84973
chr10	66522271	66525420	7.90664	4.61228	1.71426	2.43677	5.57669	0.436956	4.21395	5.32546	0.791285	8.09542	6.72082	1.20453	3.92318	0.656925
chrX	24705023	24708068	5.53465	4.61228	1.19998	2.43677	7.9667	0.305869	1.20399	3.75915	0.320282	5.66679	4.67535	1.21206	3.92318	0.264247
chr1	110691727	110694487	12.6506	6.14971	2.05711	3.65515	6.97086	0.524347	2.40797	3.44588	0.698797	6.47633	4.67535	1.38521	3.92318	0.504471
chr16	25565626	25569808	11.86	9.22456	1.28569	3.65515	11.1534	0.327717	4.21395	5.32546	0.791285	5.66679	8.47408	0.668721	3.92318	1.18328
chr10	65168427	65172708	9.48797	8.84021	1.07328	3.65515	13.3442	0.273913	4.81595	6.57851	0.732073	12.1431	6.1364	1.97887	3.91831	0.369945
chr1	58319431	58322067	8.69731	6.72624	1.29304	2.43677	7.3692	0.330669	3.61196	2.81936	1.28113	5.66679	3.79872	1.49176	3.91037	0.858802
chr12	90964482	90968283	7.90664	8.26367	0.956796	2.43677	9.95838	0.244695	3.61196	2.81936	1.28113	2.42862	3.79872	0.639326	3.91015	2.00387
chr8	76334095	76336734	4.74399	6.14971	0.771416	1.21838	6.17419	0.197335	2.40797	4.38567	0.549055	6.47633	5.55198	1.16649	3.90917	0.47069
chr10	15467393	15470898	7.11598	9.22456	0.771416	2.43677	12.3484	0.197335	1.80598	3.13262	0.576507	7.28587	5.84419	1.24669	3.90917	0.462432
chrX	75046197	75050657	14.232	5.95753	2.3889	3.65515	5.97503	0.611738	9.0299	5.95198	1.51712	4.85725	3.21431	1.51113	3.9051	1.00396
chrX	143418065	143422615	11.0693	7.87932	1.40486	2.43677	6.7717	0.359846	6.01993	6.89177	0.873496	7.28587	5.25977	1.38521	3.90405	0.630589
chrX	72020685	72025462	7.11598	7.30278	0.974421	2.43677	9.75921	0.249689	5.41794	3.75915	1.44127	9.7145	3.50652	2.77041	3.90254	0.520236
chr5	12517632	12520971	4.74399	5.76535	0.822844	1.21838	5.77586	0.210944	4.21395	1.25305	3.36296	2.42862	4.38314	0.554083	3.90077	6.06942
chr1	48043534	48045993	6.32532	5.57317	1.13496	2.43677	8.36504	0.291304	4.81595	2.5061	1.92169	1.61908	5.55198	0.291623	3.89613	6.58965
chrX	4926331	4930044	6.32532	5.57317	1.13496	2.43677	8.36504	0.291304	6.62193	9.71113	0.681891	7.28587	7.30524	0.997349	3.89613	0.683703
chrX	80421787	80425284	7.11598	5.381	1.32243	1.21838	3.58502	0.339855	6.01993	5.95198	1.01142	7.28587	4.67535	1.55836	3.89116	0.649027
chrY	35885085	35888096	3.95332	6.14971	0.642847	1.21838	7.3692	0.165335	3.61196	5.0122	0.720634	6.47633	8.18187	0.791547	3.88816	0.910413
chrX	15765507	15768614	10.2786	3.45921	2.97138	1.21838	1.59334	0.764673	4.21395	5.0122	0.84074	6.47633	4.67535	1.38521	3.88582	0.606942
chr10	47874943	47878310	8.69731	7.87932	1.10382	2.43677	8.56421	0.284529	6.01993	5.0122	1.20106	4.85725	6.72082	0.722717	3.87944	1.66186
chrX	37909750	37913445	10.2786	5.95753	1.72532	4.87354	10.9542	0.444901	2.40797	2.5061	0.960846	8.90496	6.72082	1.32498	3.87799	0.725177
chr1	176896399	176898817	7.90664	6.34189	1.24673	2.43677	7.56837	0.321968	1.20399	5.32546	0.226081	3.23817	5.84419	0.554083	3.87223	0.408028
chr7	51329968	51332784	7.11598	6.91842	1.02856	2.43677	9.16171	0.265973	2.40797	2.81936	0.854085	2.42862	2.62989	0.923471	3.86714	0.924864
chr2	63298119	63302580	6.32532	9.22456	0.685703	2.43677	13.7426	0.177315	4.81595	4.69893	1.0249	4.04771	7.88966	0.51304	3.86714	1.99771
chr8	18232975	18236017	7.90664	5.57317	1.4187	3.65515	9.95838	0.367043	6.01993	5.0122	1.20106	4.04771	6.1364	0.659622	3.86521	1.82083
chrX	145174647	145178422	10.2786	8.26367	1.24383	1.21838	3.78418	0.321968	7.82591	6.57851	1.18962	4.04771	5.25977	0.769559	3.86323	1.54584
chrX	96656499	96660051	11.0693	7.49496	1.4769	3.65515	9.56004	0.382337	5.41794	6.26524	0.864761	6.47633	7.01303	0.923471	3.86283	0.936424
chrX	149853727	149856138	3.16266	4.4201	0.715517	1.21838	6.57253	0.185375	3.00997	1.25305	2.40211	4.85725	4.96756	0.977793	3.85983	2.45667
chr13	61422017	61425228	3.95332	6.53407	0.605032	1.21838	7.76753	0.156856	1.20399	3.13262	0.384338	4.04771	4.67535	0.865754	3.85725	0.443935
chrX	101850581	101854605	10.2786	6.53407	1.57308	2.43677	5.97503	0.407826	6.62193	4.07241	1.62605	4.85725	6.1364	0.791547	3.85725	2.05426
chrY	68944712	68947980	6.32532	5.76535	1.09713	2.43677	8.56421	0.284529	7.82591	3.75915	2.08183	4.85725	6.1364	0.791547	3.85593	2.63008
chrX	133430252	133435088	7.90664	7.87932	1.00347	2.43677	9.36088	0.260314	3.00997	3.44588	0.873496	1.61908	9.35071	0.173151	3.85484	5.04471
chrX	120678125	120680887	7.11598	6.34189	1.12206	1.21838	4.18252	0.291304	4.21395	4.07241	1.03476	2.42862	4.38314	0.554083	3.85185	1.86751
chrX	84747031	84751143	10.2786	4.80446	2.13939	3.65515	6.57253	0.556126	4.81595	5.32546	0.904325	4.85725	5.25977	0.923471	3.84696	0.979267
chr12	23996361	24000039	3.16266	4.03575	0.783661	1.21838	5.97503	0.203913	4.81595	5.32546	0.904325	4.85725	7.01303	0.692604	3.84312	1.30569
chr14	43952696	43956770	3.95332	5.381	0.734682	1.21838	6.37336	0.191168	7.22392	8.77134	0.823582	4.04771	2.9221	1.38521	3.84312	0.594555
chrX	158369332	158374289	11.86	8.07149	1.46936	2.43677	6.37336	0.382337	6.62193	6.57851	1.0066	3.23817	6.1364	0.527698	3.84312	1.90753
chr11	28227848	28233079	11.0693	14.6056	0.757883	2.43677	12.3484	0.197335	9.63189	8.45808	1.13878	5.66679	10.2273	0.554083	3.84059	2.05525
chr2	86109527	86113504	4.74399	7.87932	0.602081	1.21838	7.76753	0.156856	3.00997	4.07241	0.739112	7.28587	7.30524	0.997349	3.83843	0.741077
chr6	69244794	69248725	10.2786	5.95753	1.72532	6.09192	13.5434	0.449808	4.81595	5.63872	0.854085	2.42862	6.42861	0.377784	3.83568	2.26078
chr3	65192346	65196720	7.90664	9.60892	0.822844	2.43677	11.3526	0.214645	1.80598	4.38567	0.411791	6.47633	5.84419	1.10817	3.83351	0.371597
chrX	154248670	154253049	7.11598	7.30278	0.974421	1.21838	4.78002	0.254891	8.42791	4.07241	2.06951	3.23817	4.96756	0.651862	3.82289	3.17477
chr13	22229897	22233064	4.74399	7.30278	0.649614	1.21838	7.17003	0.169927	4.21395	7.20503	0.584863	8.90496	4.38314	2.03164	3.82289	0.287878
chr5	92475900	92478724	4.74399	7.30278	0.649614	1.21838	7.17003	0.169927	0.601993	3.44588	0.174699	2.42862	4.96756	0.488897	3.82289	0.357334
chr6	87406128	87409050	2.37199	3.65139	0.649614	1.21838	7.17003	0.169927	1.20399	2.5061	0.480423	6.47633	4.38314	1.47755	3.82289	0.325147
chr1	184151993	184155128	7.11598	7.30278	0.974421	2.43677	9.56004	0.254891	1.80598	3.13262	0.576507	8.09542	6.72082	1.20453	3.82289	0.478617
chr17	36488501	36491428	6.32532	5.95753	1.06173	2.43677	8.76337	0.278063	3.61196	2.5061	1.44127	2.42862	6.1364	0.395773	3.81832	3.64165
chr13	69283761	69286894	7.90664	7.1106	1.11195	2.43677	8.36504	0.291304	3.00997	3.44588	0.873496	4.04771	4.09093	0.989434	3.81715	0.882824
chr13	33624454	33628232	9.48797	8.26367	1.14815	3.65515	12.1492	0.300855	3.61196	6.26524	0.576507	4.04771	6.42861	0.62964	3.81631	0.915615
chrX	83741960	83746192	7.90664	5.76535	1.37141	1.21838	3.38585	0.359846	6.62193	6.26524	1.05693	7.28587	5.25977	1.38521	3.81109	0.763013
chr6	26532181	26534718	11.86	2.88268	4.11422	7.31031	6.7717	1.07954	1.80598	1.87957	0.960846	4.04771	4.96756	0.814828	3.81109	1.1792
chrX	169411406	169415120	7.90664	8.64803	0.914271	2.43677	10.1575	0.239897	0.601993	4.07241	0.147822	8.09542	4.09093	1.97887	3.81109	0.0747005
chr5	55162431	55165301	5.53465	6.53407	0.847045	2.43677	10.9542	0.22245	1.20399	3.75915	0.320282	3.23817	4.09093	0.791547	3.8078	0.404628
chr5	6222551	6225973	4.74399	6.72624	0.705295	1.21838	6.57253	0.185375	4.21395	3.44588	1.22289	2.42862	5.84419	0.415562	3.80469	2.94275
chrX	13371972	13375183	4.74399	6.72624	0.705295	1.21838	6.57253	0.185375	3.61196	6.26524	0.576507	0.809542	5.84419	0.138521	3.80469	4.16189
chr5	70340934	70344765	7.11598	7.49496	0.949436	2.43677	9.75921	0.249689	4.21395	2.81936	1.49465	3.23817	7.01303	0.461736	3.80247	3.23702
chr7	53856691	53859799	8.69731	3.45921	2.51425	4.87354	7.3692	0.661339	3.00997	4.07241	0.739112	4.04771	4.67535	0.865754	3.80175	0.85372
chr10	33821857	33824496	10.2786	4.4201	2.32543	4.87354	7.9667	0.611738	3.00997	2.81936	1.06761	3.23817	5.25977	0.615648	3.80135	1.73412
chr13	62515849	62519530	10.2786	11.7229	0.876801	2.43677	10.5559	0.230845	6.01993	5.0122	1.20106	7.28587	9.93513	0.733345	3.79823	1.63778
chrY	41369268	41371541	7.90664	5.95753	1.32717	2.43677	6.97086	0.349565	5.41794	5.63872	0.960846	7.28587	4.96756	1.46669	3.79663	0.655112
chrX	92249309	92254140	3.95332	9.03239	0.437683	1.21838	10.5559	0.115422	6.01993	5.63872	1.06761	6.47633	6.72082	0.963622	3.79201	1.10791
chr8	52172868	52176259	11.0693	7.87932	1.40486	2.43677	6.57253	0.370751	4.81595	5.32546	0.904325	3.23817	3.21431	1.00742	3.78922	0.897662
chr1	189390351	189392817	7.90664	5.57317	1.4187	3.65515	9.75921	0.374534	3.00997	2.5061	1.20106	4.04771	4.09093	0.989434	3.7879	1.21388
chr16	49554173	49557494	8.69731	8.07149	1.07753	2.43677	8.56421	0.284529	2.40797	3.44588	0.698797	3.23817	6.72082	0.481811	3.78707	1.45035
chr1	62538431	62541318	3.16266	5.18882	0.609514	1.21838	7.56837	0.160984	0.601993	4.07241	0.147822	0.809542	5.25977	0.153912	3.78618	0.960435
chrX	23121026	23123690	7.11598	4.61228	1.54283	1.21838	2.98751	0.407826	5.41794	4.38567	1.23537	3.23817	2.9221	1.10817	3.78307	1.11479
chrY	5371924	5375175	9.48797	6.14971	1.54283	2.43677	5.97503	0.407826	1.80598	5.95198	0.303425	11.3336	6.1364	1.84694	3.78307	0.164285
chr11	41380930	41384948	7.11598	6.91842	1.02856	2.43677	8.96254	0.271884	3.00997	5.95198	0.505708	5.66679	6.72082	0.843169	3.78307	0.599771
chr5	59311021	59313895	6.32532	6.14971	1.02856	2.43677	8.96254	0.271884	3.00997	4.38567	0.686318	3.23817	4.09093	0.791547	3.78307	0.86706
chr6	101822431	101825320	9.48797	6.14971	1.54283	3.65515	8.96254	0.407826	1.20399	3.44588	0.349398	4.85725	6.1364	0.791547	3.78307	0.441412
chr14	114725648	114728707	14.232	6.14971	2.31425	4.87354	7.9667	0.611738	1.20399	3.44588	0.349398	6.47633	4.67535	1.38521	3.78307	0.252236
chr11	15729759	15734298	11.0693	7.49496	1.4769	3.65515	9.36088	0.390471	2.40797	6.26524	0.384338	4.04771	5.25977	0.769559	3.78235	0.499426
chr10	22526266	22530495	6.32532	7.1106	0.889561	2.43677	10.3567	0.235284	4.21395	4.38567	0.960846	1.61908	5.55198	0.291623	3.7808	3.29483
chr17	39401887	39405203	10.2786	4.22793	2.43113	2.43677	3.78418	0.643935	7.22392	4.38567	1.64716	5.66679	3.21431	1.76299	3.77543	0.934301
chr10	51359031	51361806	9.48797	8.84021	1.07328	2.43677	8.56421	0.284529	0.601993	4.07241	0.147822	2.42862	5.25977	0.461736	3.7721	0.320145
chrX	12467476	12473266	9.48797	8.84021	1.07328	2.43677	8.56421	0.284529	9.63189	9.39787	1.0249	7.28587	10.2273	0.712392	3.7721	1.43868
chr6	74702884	74706270	10.2786	7.87932	1.30451	3.65515	10.5559	0.346267	4.21395	2.19284	1.92169	4.04771	7.30524	0.554083	3.76735	3.46824
chr10	82059233	82061521	5.53465	6.72624	0.822844	1.21838	5.57669	0.218478	2.40797	5.95198	0.404567	3.23817	4.38314	0.738777	3.76626	0.547617
chr16	12417814	12420279	5.53465	4.80446	1.15198	2.43677	7.9667	0.305869	2.40797	2.81936	0.854085	4.85725	3.21431	1.51113	3.76626	0.565194
chr13	87725282	87727537	7.11598	7.1106	1.00076	1.21838	4.58085	0.265973	3.00997	4.07241	0.739112	1.61908	4.67535	0.346302	3.76262	2.1343
chr2	87314672	87318402	8.69731	12.6838	0.685703	2.43677	13.3442	0.182608	7.82591	6.89177	1.13554	5.66679	8.18187	0.692604	3.75505	1.63953
chr18	22637189	22640610	5.53465	3.45921	1.59997	3.65515	8.56421	0.426794	1.80598	4.07241	0.443467	5.66679	3.79872	1.49176	3.74882	0.297278
chr6	26247769	26252156	7.90664	8.45585	0.93505	2.43677	9.75921	0.249689	4.81595	3.44588	1.39759	2.42862	8.47408	0.286595	3.74486	4.87655
chr3	146356336	146359861	11.86	8.45585	1.40258	3.65515	9.75921	0.374534	3.61196	2.81936	1.28113	8.09542	4.96756	1.62966	3.74486	0.786134
chr1	172716783	172719265	3.16266	4.4201	0.715517	1.21838	6.37336	0.191168	1.80598	4.69893	0.384338	4.04771	4.38314	0.923471	3.74286	0.416189
chrX	122154850	122158745	7.11598	6.53407	1.08906	1.21838	4.18252	0.291304	9.0299	4.38567	2.05896	8.09542	4.38314	1.84694	3.73856	1.11479
chr7	31873227	31883528	16.604	19.6022	0.847045	3.65515	16.1326	0.22657	19.8658	21.9284	0.90594	12.9527	19.8703	0.651862	3.73856	1.38977
chrX	79749946	79753154	6.32532	6.91842	0.914271	1.21838	4.97919	0.244695	4.21395	3.75915	1.12099	1.61908	5.25977	0.307824	3.73637	3.64165
chr6	40977698	40981355	7.90664	8.64803	0.914271	2.43677	9.95838	0.244695	7.22392	3.75915	1.92169	4.85725	5.55198	0.874868	3.73637	2.19655
chr5	42137780	42139939	7.90664	6.91842	1.14284	2.43677	7.9667	0.305869	1.80598	3.44588	0.524098	6.47633	4.38314	1.47755	3.73637	0.354706
chrX	152480786	152483769	7.11598	5.18882	1.37141	3.65515	9.95838	0.367043	4.21395	2.19284	1.92169	4.85725	4.67535	1.03891	3.73637	1.84973
chr16	15404208	15407996	16.604	5.95753	2.78705	6.09192	8.16587	0.746022	3.00997	4.07241	0.739112	3.23817	6.72082	0.481811	3.73588	1.53403
chr10	52498776	52503086	6.32532	5.95753	1.06173	2.43677	8.56421	0.284529	3.00997	3.44588	0.873496	1.61908	5.55198	0.291623	3.73154	2.9953
chrX	123463914	123475102	15.8133	20.5631	0.769013	3.65515	17.7259	0.206204	13.2439	17.8559	0.741705	17.8099	18.4092	0.967446	3.72938	0.766663
chr8	9551414	9555028	11.86	7.1106	1.66793	3.65515	8.16587	0.447613	3.61196	5.32546	0.678244	5.66679	5.55198	1.02068	3.72627	0.664503
chrX	152065615	152070652	6.32532	12.4916	0.506366	1.21838	8.96254	0.135942	8.42791	8.77134	0.960846	8.09542	12.565	0.644282	3.72487	1.49134
chrY	47665482	47669626	6.32532	4.99664	1.26591	2.43677	7.17003	0.339855	7.22392	4.69893	1.53735	7.28587	6.1364	1.18732	3.72487	1.29481
chr19	39520815	39525075	12.6506	9.99328	1.26591	3.65515	10.755	0.339855	2.40797	6.57851	0.366036	4.04771	9.93513	0.407414	3.72487	0.898439
chr7	115589030	115592825	7.90664	9.03239	0.875366	2.43677	10.3567	0.235284	1.80598	3.44588	0.524098	7.28587	4.09093	1.78098	3.72047	0.294275
chr15	60398363	60402326	12.6506	10.3776	1.21903	3.65515	11.1534	0.327717	3.61196	3.13262	1.15301	6.47633	5.25977	1.2313	3.71976	0.936424
chr4	28662105	28665385	6.32532	6.53407	0.968052	2.43677	9.36088	0.260314	4.21395	5.0122	0.84074	4.85725	6.72082	0.722717	3.71878	1.16331
chr8	59860202	59863046	14.232	6.72624	2.11589	4.87354	8.56421	0.569059	3.61196	3.75915	0.960846	2.42862	5.25977	0.461736	3.71822	2.08094
chrX	132563520	132566317	7.11598	3.65139	1.94884	3.65515	6.97086	0.524347	3.00997	3.13262	0.960846	3.23817	6.42861	0.503712	3.7167	1.90753
chrY	69664087	69667992	14.232	7.30278	1.94884	3.65515	6.97086	0.524347	13.2439	4.69893	2.81848	10.524	7.59745	1.38521	3.7167	2.0347
chr3	3682108	3687652	7.11598	8.45585	0.841545	1.21838	5.37752	0.22657	2.40797	10.0244	0.240211	8.90496	10.8118	0.823637	3.71429	0.291647
chr9	81934037	81936375	11.0693	4.99664	2.21535	4.87354	8.16587	0.596818	1.80598	2.81936	0.640564	2.42862	4.67535	0.519453	3.71194	1.23315
chr4	5002220	5007687	7.11598	10.1855	0.698641	2.43677	12.9459	0.188227	7.22392	3.13262	2.30603	7.28587	9.93513	0.733345	3.71169	3.14454
chrX	65871469	65874346	7.90664	5.57317	1.4187	1.21838	3.18668	0.382337	3.61196	4.38567	0.823582	2.42862	2.33768	1.03891	3.7106	0.79274
chrX	168259097	168262539	6.32532	5.57317	1.13496	1.21838	3.98335	0.305869	3.61196	3.75915	0.960846	4.04771	3.21431	1.25928	3.7106	0.763013
chr8	18070060	18072518	10.2786	6.34189	1.62075	3.65515	8.36504	0.436956	3.00997	3.75915	0.800705	4.85725	3.21431	1.51113	3.70919	0.52987
chrX	66476238	66480994	11.0693	8.45585	1.30907	3.65515	10.3567	0.352926	7.82591	7.83156	0.99928	4.85725	7.01303	0.692604	3.70919	1.44279
chrX	44419489	44422771	3.95332	7.49496	0.527464	1.21838	8.56421	0.142265	3.61196	4.07241	0.886935	5.66679	5.25977	1.07738	3.70762	0.82323
chr2	88119698	88123503	7.90664	7.49496	1.05493	2.43677	8.56421	0.284529	5.41794	4.69893	1.15301	3.23817	6.1364	0.527698	3.70762	2.18499
chrX	8595201	8602495	15.0226	9.60892	1.5634	4.87354	11.5517	0.421889	10.2339	10.9642	0.933393	8.90496	10.2273	0.870702	3.70573	1.072
chr10	38769861	38775161	18.9759	13.0681	1.45208	6.09192	15.5351	0.39214	7.82591	6.57851	1.18962	11.3336	7.88966	1.43651	3.70296	0.828131
chr1	171830108	171832662	3.16266	4.61228	0.685703	1.21838	6.57253	0.185375	1.80598	4.38567	0.411791	3.23817	1.16884	2.77041	3.699	0.148639
chr16	63146392	63149558	8.69731	8.26367	1.05248	2.43677	8.56421	0.284529	3.00997	4.07241	0.739112	5.66679	6.72082	0.843169	3.699	0.876588
chr12	91240695	91242714	8.69731	4.61228	1.88568	3.65515	7.17003	0.509782	2.40797	2.81936	0.854085	3.23817	5.25977	0.615648	3.699	1.3873
chr15	17165948	17169984	8.69731	9.41674	0.923601	2.43677	9.75921	0.249689	4.81595	6.26524	0.768677	7.28587	7.59745	0.958989	3.699	0.801549
chr11	38013322	38016323	7.11598	6.91842	1.02856	2.43677	8.76337	0.278063	2.40797	2.81936	0.854085	4.85725	2.04547	2.37464	3.699	0.359669
chr6	47651610	47655256	4.74399	4.61228	1.02856	2.43677	8.76337	0.278063	6.62193	9.71113	0.681891	7.28587	9.0585	0.804314	3.699	0.847792
chrX	154668801	154672210	8.69731	5.57317	1.56057	2.43677	5.77586	0.421889	6.01993	3.13262	1.92169	3.23817	4.96756	0.651862	3.699	2.948
chrX	161529898	161534377	8.69731	5.381	1.6163	2.43677	5.57669	0.436956	10.8359	6.89177	1.57229	8.90496	8.47408	1.05085	3.699	1.49622
chr10	27689783	27692353	8.69731	3.84357	2.26282	3.65515	5.97503	0.611738	1.20399	3.44588	0.349398	1.61908	6.72082	0.240906	3.699	1.45035
chr1	121666865	121670140	10.2786	4.99664	2.05711	3.65515	6.57253	0.556126	1.20399	3.44588	0.349398	3.23817	6.42861	0.503712	3.699	0.693648
chrY	28813030	28819317	17.3946	11.7229	1.48382	4.87354	12.1492	0.40114	13.8458	10.6509	1.29997	20.2385	11.6884	1.73151	3.699	0.750772
chrX	161689268	161692708	11.0693	5.381	2.05711	3.65515	6.57253	0.556126	9.0299	5.63872	1.60141	4.04771	5.84419	0.692604	3.699	2.31216
chr3	159236193	159239520	6.32532	7.68714	0.822844	2.43677	10.9542	0.22245	3.61196	2.5061	1.44127	0.809542	4.67535	0.173151	3.699	8.32377
chrX	166674635	166679652	9.48797	9.03239	1.05044	2.43677	8.56421	0.284529	8.42791	10.6509	0.791285	4.04771	6.42861	0.62964	3.69185	1.25673
chr8	38420428	38423787	11.86	5.95753	1.99075	3.65515	6.7717	0.539769	3.61196	5.0122	0.720634	4.85725	5.55198	0.874868	3.68815	0.823707
chr4	90999711	91002488	6.32532	5.18882	1.21903	2.43677	7.3692	0.330669	4.21395	5.32546	0.791285	4.85725	4.09093	1.18732	3.68655	0.666446
chr4	21649743	21654381	7.90664	9.99328	0.791196	2.43677	11.3526	0.214645	4.21395	5.63872	0.747324	4.85725	3.50652	1.38521	3.68607	0.539504
chrX	152281026	152284670	3.95332	4.03575	0.979576	1.21838	4.58085	0.265973	7.82591	6.26524	1.2491	5.66679	4.09093	1.38521	3.68299	0.901742
chr4	113493160	113498609	18.1853	15.9508	1.14009	4.87354	15.7342	0.309741	16.2538	11.2774	1.44127	9.7145	12.565	0.773139	3.68077	1.86418
chr1	94691315	94693733	3.95332	6.34189	0.623367	1.21838	7.17003	0.169927	4.21395	4.07241	1.03476	5.66679	5.25977	1.07738	3.66843	0.960435
chr11	118384511	118387635	6.32532	6.34189	0.997387	2.43677	8.96254	0.271884	3.00997	2.19284	1.37264	5.66679	6.42861	0.881495	3.66843	1.55717
chr4	143673594	143677906	11.86	8.45585	1.40258	3.65515	9.56004	0.382337	5.41794	7.83156	0.691809	8.90496	8.18187	1.08838	3.66843	0.635634
chrY	44462975	44468305	11.86	8.45585	1.40258	3.65515	9.56004	0.382337	10.8359	9.0846	1.19277	10.524	8.18187	1.28626	3.66843	0.927317
chr17	38680651	38684472	14.232	8.26367	1.72223	4.87354	10.3567	0.470568	6.01993	5.95198	1.01142	6.47633	8.76629	0.738777	3.6599	1.36904
chr5	49751832	49755185	3.95332	6.53407	0.605032	1.21838	7.3692	0.165335	2.40797	3.44588	0.698797	1.61908	4.38314	0.369389	3.65944	1.89177
chr16	73733490	73737102	8.69731	5.18882	1.67616	3.65515	7.9667	0.458804	1.80598	3.13262	0.576507	0	3.79872	0	3.65334	#DIV/0!
chr17	54136250	54139996	4.74399	4.03575	1.17549	1.21838	3.78418	0.321968	5.41794	5.95198	0.910275	1.61908	4.38314	0.369389	3.65096	2.46427
chr18	89137892	89140191	7.11598	4.03575	1.76324	3.65515	7.56837	0.482951	2.40797	1.87957	1.28113	3.23817	5.84419	0.554083	3.65096	2.31216
chr19	18486568	18489667	4.74399	4.03575	1.17549	2.43677	7.56837	0.321968	2.40797	4.38567	0.549055	3.23817	4.09093	0.791547	3.65096	0.693648
chrX	162947896	162951707	6.32532	5.95753	1.06173	1.21838	4.18252	0.291304	5.41794	6.89177	0.786147	7.28587	5.25977	1.38521	3.64476	0.56753
chr2	68770440	68772946	6.32532	5.95753	1.06173	2.43677	8.36504	0.291304	3.00997	5.0122	0.600529	3.23817	4.38314	0.738777	3.64476	0.812868
chrX	14362835	14366343	10.2786	5.76535	1.78283	2.43677	4.97919	0.489391	4.81595	5.0122	0.960846	4.04771	1.46105	2.77041	3.64296	0.346824
chrY	2084419	2089128	6.32532	6.53407	0.968052	1.21838	4.58085	0.265973	9.63189	5.95198	1.61827	9.7145	8.47408	1.14638	3.63966	1.41163
chr18	85882887	85886918	12.6506	5.57317	2.26992	6.09192	9.75921	0.624223	6.01993	2.81936	2.13521	4.85725	7.88966	0.615648	3.63639	3.46824
chrY	45449596	45453478	15.0226	8.64803	1.73712	6.09192	12.7467	0.477921	4.81595	8.45808	0.56939	11.3336	9.93513	1.14076	3.63474	0.499133
chrX	104764742	104768260	7.90664	4.80446	1.64569	2.43677	5.37752	0.45314	5.41794	5.32546	1.01737	5.66679	4.09093	1.38521	3.63175	0.734451
chr1	7240066	7243361	9.48797	5.76535	1.64569	2.43677	5.37752	0.45314	3.61196	4.38567	0.823582	2.42862	4.96756	0.488897	3.63175	1.68457
chrY	17177100	17181267	11.0693	9.22456	1.19998	2.43677	7.3692	0.330669	10.8359	5.95198	1.82055	8.09542	7.30524	1.10817	3.62895	1.64285
chrX	68725391	68730668	11.86	6.14971	1.92854	2.43677	4.58085	0.531946	4.21395	7.51829	0.560493	7.28587	6.72082	1.08408	3.62544	0.517024
chrX	101475306	101478959	11.86	7.49496	1.58239	2.43677	5.57669	0.436956	4.21395	6.26524	0.672592	8.90496	4.09093	2.17675	3.6214	0.308989
chr10	81674522	81677514	7.11598	8.84021	0.804956	2.43677	10.9542	0.22245	2.40797	4.69893	0.512451	4.04771	5.84419	0.692604	3.61859	0.739891
chr13	64992782	64995268	6.32532	5.57317	1.13496	2.43677	7.76753	0.313712	1.20399	2.19284	0.549055	3.23817	3.79872	0.852435	3.61783	0.644102
chr1	20645726	20648107	8.69731	5.76535	1.50855	3.65515	8.76337	0.417094	1.80598	2.19284	0.823582	3.23817	3.21431	1.00742	3.6168	0.817513
chr13	118879668	118882176	3.16266	6.14971	0.514278	1.21838	8.56421	0.142265	2.40797	2.19284	1.09811	4.85725	4.96756	0.977793	3.61493	1.12305
chr12	95613571	95617192	3.16266	8.45585	0.37402	1.21838	11.7509	0.103684	1.80598	3.75915	0.480423	4.04771	2.04547	1.97887	3.60729	0.242777
chr14	50585974	50590390	10.2786	15.3743	0.668561	2.43677	13.1451	0.185375	5.41794	5.95198	0.910275	2.42862	7.59745	0.319663	3.60653	2.84761
chr7	3053590	3057217	3.95332	5.381	0.734682	1.21838	5.97503	0.203913	3.00997	5.32546	0.565203	8.09542	5.84419	1.38521	3.60292	0.408028
chrX	150164218	150168070	4.74399	5.381	0.881619	1.21838	4.97919	0.244695	4.81595	6.57851	0.732073	4.85725	7.88966	0.615648	3.60292	1.18911
chrX	99809620	99813482	5.53465	6.53407	0.847045	1.21838	5.17836	0.235284	6.62193	6.26524	1.05693	5.66679	5.84419	0.969645	3.6001	1.09002
chr8	101058001	101061103	11.86	6.34189	1.8701	4.87354	9.36088	0.520628	4.21395	3.44588	1.22289	4.04771	2.62989	1.53912	3.59201	0.794542
chr9	99735838	99739832	5.53465	7.68714	0.719989	2.43677	12.1492	0.20057	3.61196	2.81936	1.28113	4.85725	6.42861	0.755567	3.58971	1.69558
chr17	40617618	40621506	14.232	10.3776	1.37141	3.65515	9.56004	0.382337	3.61196	6.89177	0.524098	2.42862	6.1364	0.395773	3.58691	1.32424
chrX	129576957	129581429	8.69731	6.34189	1.37141	2.43677	6.37336	0.382337	3.00997	3.44588	0.873496	6.47633	4.67535	1.38521	3.58691	0.630589
chr11	110793455	110796032	6.32532	4.61228	1.37141	2.43677	6.37336	0.382337	2.40797	2.19284	1.09811	4.85725	5.55198	0.874868	3.58691	1.25517
chr10	10620606	10622964	6.32532	6.34189	0.997387	2.43677	8.76337	0.278063	2.40797	1.56631	1.53735	2.42862	6.42861	0.377784	3.58691	4.0694
chr7	53137804	53140414	6.32532	6.34189	0.997387	2.43677	8.76337	0.278063	1.80598	2.81936	0.640564	5.66679	4.67535	1.21206	3.58691	0.528494
chr9	18982361	18985472	9.48797	6.34189	1.49608	3.65515	8.76337	0.417094	1.20399	4.38567	0.274527	4.85725	5.84419	0.831124	3.58691	0.330308
chr10	57766832	57771397	9.48797	6.91842	1.37141	3.65515	9.56004	0.382337	4.81595	6.26524	0.768677	5.66679	4.96756	1.14076	3.58691	0.673829
chrX	135564493	135567361	6.32532	5.18882	1.21903	2.43677	7.17003	0.339855	6.01993	4.69893	1.28113	4.85725	4.67535	1.03891	3.58691	1.23315
chrX	29642125	29646221	11.0693	6.72624	1.64569	3.65515	7.9667	0.458804	4.21395	5.63872	0.747324	5.66679	5.84419	0.969645	3.58691	0.77072
chr13	84106375	84109641	7.11598	5.95753	1.19445	3.65515	10.9542	0.333675	3.61196	2.5061	1.44127	4.04771	4.38314	0.923471	3.57968	1.56071
chr13	89862411	89866084	7.11598	6.34189	1.12206	2.43677	7.76753	0.313712	6.62193	4.69893	1.40924	4.04771	5.55198	0.729056	3.57672	1.93297
chrX	80595886	80600350	7.90664	7.1106	1.11195	3.65515	11.7509	0.311053	3.61196	5.32546	0.678244	5.66679	12.2728	0.461736	3.57479	1.4689
chr2	24165016	24168878	5.53465	3.45921	1.59997	3.65515	8.16587	0.447613	1.20399	2.81936	0.427043	1.61908	4.67535	0.346302	3.57446	1.23315
chr2	111676215	111679461	11.0693	6.91842	1.59997	3.65515	8.16587	0.447613	4.81595	4.38567	1.09811	0.809542	8.18187	0.0989434	3.57446	11.0984
chr9	8469045	8471153	5.53465	5.57317	0.993088	2.43677	8.76337	0.278063	0.601993	2.19284	0.274527	5.66679	5.55198	1.02068	3.57145	0.268965
chr5	38909760	38915540	15.8133	15.5665	1.01586	4.87354	17.1284	0.284529	13.8458	7.83156	1.76796	6.47633	13.7339	0.47156	3.5703	3.74917
chrX	100217274	100220687	4.74399	4.99664	0.949436	1.21838	4.58085	0.265973	4.21395	4.69893	0.896789	2.42862	4.96756	0.488897	3.56967	1.83431
chrX	8834702	8839621	7.11598	7.49496	0.949436	2.43677	9.16171	0.265973	7.22392	11.5907	0.623251	8.90496	9.93513	0.89631	3.56967	0.695352
chrX	131220423	131224501	9.48797	4.99664	1.89887	2.43677	4.58085	0.531946	8.42791	3.13262	2.69037	3.23817	6.72082	0.481811	3.56967	5.58386
chr17	3625866	3629124	5.53465	6.34189	0.872714	1.21838	4.97919	0.244695	2.40797	2.5061	0.960846	4.85725	2.9221	1.66225	3.56653	0.57804
chr7	14655181	14659139	5.53465	6.34189	0.872714	1.21838	4.97919	0.244695	3.61196	6.57851	0.549055	6.47633	5.55198	1.16649	3.56653	0.47069
chr19	32442051	32445259	4.74399	8.26367	0.574077	1.21838	7.56837	0.160984	2.40797	3.44588	0.698797	2.42862	6.72082	0.361358	3.56606	1.93381
chr14	94981498	94984871	7.11598	5.76535	1.23427	3.65515	10.5559	0.346267	4.81595	5.32546	0.904325	3.23817	4.67535	0.692604	3.56449	1.30569
chr16	82088407	82090942	9.48797	7.68714	1.23427	3.65515	10.5559	0.346267	4.21395	3.13262	1.34518	4.85725	7.01303	0.692604	3.56449	1.94221
chr12	32535203	32539212	5.53465	6.72624	0.822844	2.43677	10.5559	0.230845	3.00997	4.07241	0.739112	8.09542	4.38314	1.84694	3.56449	0.400181
chr17	77301019	77303825	5.53465	7.49496	0.73845	2.43677	11.7509	0.207369	4.81595	3.75915	1.28113	2.42862	4.96756	0.488897	3.56104	2.62045
chr5	40079284	40082173	7.90664	6.53407	1.21006	2.43677	7.17003	0.339855	1.20399	5.32546	0.226081	5.66679	4.09093	1.38521	3.56054	0.163211
chr3	81256344	81259131	7.11598	6.53407	1.08906	2.43677	7.9667	0.305869	1.80598	2.81936	0.640564	3.23817	4.09093	0.791547	3.56054	0.809256
chrX	57014163	57019729	5.53465	7.87932	0.702428	1.21838	6.17419	0.197335	5.41794	7.20503	0.751966	4.04771	4.67535	0.865754	3.55957	0.868568
chr5	82879713	82883559	5.53465	8.26367	0.669757	2.43677	12.9459	0.188227	3.61196	7.20503	0.501311	4.85725	7.01303	0.692604	3.55824	0.723806
chr10	29953369	29957987	11.86	9.99328	1.18679	3.65515	10.9542	0.333675	4.81595	7.51829	0.640564	3.23817	7.01303	0.461736	3.55673	1.3873
chr14	116438046	116441225	7.90664	5.57317	1.4187	3.65515	9.16171	0.39896	1.80598	3.75915	0.480423	5.66679	6.72082	0.843169	3.55599	0.569782
chrY	3829887	3832808	4.74399	4.80446	0.987413	1.21838	4.38169	0.278063	2.40797	5.32546	0.452163	7.28587	4.09093	1.78098	3.55104	0.253884
chrX	118888587	118891949	8.69731	4.80446	1.81026	1.21838	2.39001	0.509782	4.81595	6.57851	0.732073	0	5.55198	0	3.55104	#DIV/0!
chr6	7633773	7636791	3.95332	6.91842	0.57142	1.21838	7.56837	0.160984	3.00997	3.44588	0.873496	4.04771	7.59745	0.532772	3.54955	1.63953
chr6	74999347	75002521	7.90664	4.61228	1.71426	3.65515	7.56837	0.482951	7.22392	5.63872	1.28113	8.09542	5.25977	1.53912	3.54955	0.832377
chrX	166614031	166617546	6.32532	4.22793	1.49608	2.43677	5.77586	0.421889	4.21395	7.51829	0.560493	4.04771	4.38314	0.923471	3.54615	0.606942
chr3	78772873	78777168	7.11598	6.72624	1.05794	2.43677	8.16587	0.298409	1.20399	5.0122	0.240211	4.04771	6.72082	0.602264	3.54528	0.398847
chrX	125597045	125601067	8.69731	9.22456	0.942842	2.43677	9.16171	0.265973	1.80598	6.26524	0.288254	3.23817	5.25977	0.615648	3.54488	0.468212
chrX	16631545	16636194	8.69731	4.61228	1.88568	2.43677	4.58085	0.531946	4.81595	6.89177	0.698797	8.09542	4.09093	1.97887	3.54488	0.35313
chr9	98680375	98683489	3.95332	7.1106	0.555976	1.21838	7.76753	0.156856	1.20399	3.44588	0.349398	2.42862	4.09093	0.59366	3.5445	0.58855
chrX	126042808	126046230	6.32532	7.30278	0.866152	1.21838	4.97919	0.244695	4.21395	3.13262	1.34518	4.85725	4.67535	1.03891	3.53971	1.29481
chrX	95992210	95995823	6.32532	6.72624	0.940393	1.21838	4.58085	0.265973	6.62193	5.95198	1.11256	4.04771	5.55198	0.729056	3.53567	1.52603
chr8	81958148	81961548	6.32532	6.72624	0.940393	2.43677	9.16171	0.265973	1.20399	2.81936	0.427043	7.28587	5.55198	1.3123	3.53567	0.325415
chrX	115382985	115388077	6.32532	6.72624	0.940393	2.43677	9.16171	0.265973	4.21395	6.89177	0.611447	1.61908	9.35071	0.173151	3.53567	3.5313
chr18	89684973	89688979	7.90664	6.34189	1.24673	3.65515	10.3567	0.352926	4.81595	3.13262	1.53735	4.85725	6.1364	0.791547	3.53256	1.94221
chr9	73405090	73408311	3.95332	7.68714	0.514278	1.21838	8.36504	0.145652	1.80598	5.95198	0.303425	4.85725	3.21431	1.51113	3.53087	0.200793
chr3	114493765	114497064	5.53465	9.99328	0.553837	1.21838	7.76753	0.156856	2.40797	4.69893	0.512451	4.85725	7.88966	0.615648	3.53087	0.832377
chrX	15677090	15680524	7.90664	3.84357	2.05711	2.43677	4.18252	0.582608	6.01993	6.57851	0.915091	1.61908	4.38314	0.369389	3.53087	2.47731
chr5	91058674	91061812	7.11598	6.91842	1.02856	2.43677	8.36504	0.291304	6.01993	3.13262	1.92169	5.66679	5.25977	1.07738	3.53087	1.78367
chrX	146047764	146051732	9.48797	7.68714	1.23427	2.43677	6.97086	0.349565	3.00997	6.26524	0.480423	5.66679	7.88966	0.718255	3.53087	0.668875
chrX	102929249	102932960	5.53465	4.22793	1.30907	2.43677	6.57253	0.370751	5.41794	5.63872	0.960846	1.61908	3.79872	0.426218	3.53087	2.25436
chr14	72913490	72916440	7.11598	3.84357	1.8514	3.65515	6.97086	0.524347	2.40797	2.19284	1.09811	4.04771	2.62989	1.53912	3.53087	0.713466
chr9	60045727	60048636	8.69731	8.26367	1.05248	2.43677	8.16587	0.298409	3.61196	1.87957	1.92169	4.85725	4.96756	0.977793	3.52696	1.96534
chr3	33531139	33533820	7.90664	7.87932	1.00347	2.43677	8.56421	0.284529	2.40797	2.5061	0.960846	4.85725	4.96756	0.977793	3.52676	0.982668
chr11	17405016	17407842	6.32532	5.57317	1.13496	2.43677	7.56837	0.321968	1.20399	1.56631	0.768677	2.42862	5.84419	0.415562	3.52507	1.84973
chr5	93459871	93465631	7.90664	8.07149	0.979576	2.43677	8.76337	0.278063	9.0299	6.57851	1.37264	17.8099	11.6884	1.52373	3.52286	0.900841
chrY	51384464	51392156	20.5573	16.7195	1.22954	7.31031	20.9126	0.349565	17.4578	11.904	1.46655	11.3336	16.6559	0.680453	3.51734	2.15526
chr2	16434582	16438442	12.6506	9.60892	1.31655	3.65515	9.75921	0.374534	4.81595	5.0122	0.960846	4.85725	7.59745	0.639326	3.51517	1.5029
chr9	74413324	74416324	7.11598	5.95753	1.19445	2.43677	7.17003	0.339855	0.601993	3.13262	0.192169	3.23817	4.67535	0.692604	3.51459	0.277459
chr5	3127586	3131193	7.90664	5.76535	1.37141	3.65515	9.36088	0.390471	6.01993	5.0122	1.20106	8.09542	6.42861	1.25928	3.51218	0.953766
chr12	20329782	20336228	13.4413	19.6022	0.685703	3.65515	18.7218	0.195236	5.41794	11.5907	0.467438	6.47633	13.4416	0.481811	3.51218	0.97017
chr19	39570090	39574282	5.53465	11.3385	0.488128	1.21838	8.76337	0.139031	3.00997	8.45808	0.355869	0	5.55198	0	3.51092	#DIV/0!
chrX	70310863	70314528	3.95332	4.4201	0.894396	1.21838	4.78002	0.254891	4.21395	6.26524	0.672592	4.04771	3.50652	1.15434	3.50893	0.582664
chr12	56147940	56151161	9.48797	4.4201	2.14655	3.65515	5.97503	0.611738	1.20399	2.81936	0.427043	4.85725	7.88966	0.615648	3.50893	0.693648
chr17	23499975	23502918	3.16266	6.34189	0.498693	1.21838	8.56421	0.142265	1.80598	5.0122	0.360317	4.04771	4.38314	0.923471	3.50539	0.390177
chr16	67562931	67565420	6.32532	6.34189	0.997387	2.43677	8.56421	0.284529	1.80598	3.13262	0.576507	6.47633	4.67535	1.38521	3.50539	0.416189
chr1	96118630	96121569	8.69731	7.30278	1.19096	2.43677	7.17003	0.339855	4.81595	4.07241	1.18258	5.66679	5.25977	1.07738	3.50432	1.09764
chr17	41715452	41719380	3.16266	8.26367	0.382718	1.21838	11.1534	0.109239	3.00997	5.95198	0.505708	4.85725	7.59745	0.639326	3.50349	0.791002
chrX	55607706	55612594	11.0693	8.26367	1.33951	3.65515	9.56004	0.382337	9.0299	9.39787	0.960846	9.7145	9.64292	1.00742	3.50349	0.953766
chrX	90256327	90260845	7.90664	4.61228	1.71426	2.43677	4.97919	0.489391	2.40797	6.89177	0.349398	8.90496	5.25977	1.69303	3.50284	0.206375
chrY	3908528	3912373	7.90664	4.61228	1.71426	2.43677	4.97919	0.489391	7.22392	7.83156	0.922412	2.42862	4.67535	0.519453	3.50284	1.77574
chr10	23471422	23475539	7.90664	9.22456	0.857129	2.43677	9.95838	0.244695	1.20399	4.69893	0.256226	8.09542	6.42861	1.25928	3.50284	0.20347
chrX	23583396	23597161	29.2546	38.2435	0.764956	9.74708	44.6135	0.218478	17.4578	23.8079	0.733277	19.429	30.0976	0.645533	3.50129	1.13592
chr13	84421067	84424142	3.95332	4.80446	0.822844	1.21838	5.17836	0.235284	1.80598	5.0122	0.360317	3.23817	3.79872	0.852435	3.49724	0.422692
chr1	14113152	14116397	9.48797	5.76535	1.64569	3.65515	7.76753	0.470568	1.20399	4.38567	0.274527	3.23817	5.25977	0.615648	3.49724	0.445916
chr9	23608428	23612216	5.53465	6.34189	0.872714	2.43677	9.75921	0.249689	2.40797	3.75915	0.640564	1.61908	5.25977	0.307824	3.4952	2.08094
chrX	167136614	167141069	9.48797	7.1106	1.33434	2.43677	6.37336	0.382337	6.62193	5.95198	1.11256	4.85725	6.42861	0.755567	3.48997	1.47248
chr10	56721113	56723371	3.16266	5.18882	0.609514	1.21838	6.97086	0.174782	1.80598	2.81936	0.640564	1.61908	6.1364	0.263849	3.48727	2.42777
chr6	44140490	44143377	3.16266	5.18882	0.609514	1.21838	6.97086	0.174782	0	4.38567	0	2.42862	4.09093	0.59366	3.48727	0
chr9	8627453	8630435	8.69731	5.57317	1.56057	3.65515	8.16587	0.447613	3.61196	4.38567	0.823582	4.85725	4.38314	1.10817	3.48642	0.743194
chr12	59321363	59324532	7.11598	6.34189	1.12206	2.43677	7.56837	0.321968	4.81595	2.81936	1.70817	0.809542	6.1364	0.131924	3.48501	12.9481
chrX	96701779	96705518	9.48797	4.22793	2.24412	2.43677	3.78418	0.643935	5.41794	4.69893	1.15301	7.28587	4.96756	1.46669	3.48501	0.786134
chr3	66229277	66233317	11.86	8.07149	1.46936	4.87354	11.5517	0.421889	2.40797	4.69893	0.512451	7.28587	8.18187	0.89049	3.48283	0.575471
chrY	12421526	12426908	8.69731	9.8011	0.887381	2.43677	9.56004	0.254891	4.81595	7.51829	0.640564	7.28587	7.59745	0.958989	3.48141	0.667957
chrY	811010	813740	5.53465	4.4201	1.25215	1.21838	3.38585	0.359846	6.62193	4.38567	1.5099	4.85725	4.09093	1.18732	3.47969	1.27169
chrX	160865367	160871816	14.232	10.9542	1.29923	3.65515	9.75921	0.374534	7.22392	8.77134	0.823582	11.3336	7.88966	1.43651	3.46892	0.573321
chrX	42568943	42573982	11.86	7.68714	1.54283	4.87354	10.9542	0.444901	4.81595	4.38567	1.09811	6.47633	4.67535	1.38521	3.46781	0.79274
chr14	64465023	64468595	3.95332	6.53407	0.605032	1.21838	6.97086	0.174782	3.00997	3.75915	0.800705	8.09542	3.79872	2.13109	3.46163	0.375726
chrX	10859576	10863710	7.11598	8.07149	0.881619	1.21838	4.78002	0.254891	3.00997	9.0846	0.331326	2.42862	7.30524	0.33245	3.45881	0.99662
chr4	87618512	87621845	3.16266	4.03575	0.783661	1.21838	5.37752	0.22657	3.00997	3.13262	0.960846	2.42862	6.42861	0.377784	3.45881	2.54338
chrY	14395425	14398343	7.11598	5.381	1.32243	2.43677	6.37336	0.382337	9.63189	4.38567	2.19622	8.90496	4.96756	1.79262	3.45881	1.22514
chr9	12916380	12919695	7.11598	6.72624	1.05794	2.43677	7.9667	0.305869	4.21395	4.69893	0.896789	5.66679	5.55198	1.02068	3.45881	0.878621
chr5	76504247	76507994	6.32532	5.381	1.17549	2.43677	7.17003	0.339855	0.601993	4.69893	0.128113	5.66679	3.21431	1.76299	3.45881	0.0726679
chrY	1471032	1474476	6.32532	6.72624	0.940393	2.43677	8.96254	0.271884	4.81595	3.75915	1.28113	6.47633	4.38314	1.47755	3.45881	0.86706
chr4	90602238	90606059	3.95332	6.91842	0.57142	1.21838	7.3692	0.165335	3.61196	3.44588	1.0482	1.61908	6.42861	0.251856	3.45614	4.16189
chr9	93189931	93193213	5.53465	5.76535	0.959985	2.43677	8.76337	0.278063	2.40797	2.81936	0.854085	2.42862	6.42861	0.377784	3.4524	2.26078
chrY	22776795	22783381	15.8133	14.6056	1.08269	4.87354	15.5351	0.313712	14.4478	11.5907	1.2465	12.9527	12.565	1.03085	3.45122	1.2092
chr13	85403370	85407250	3.95332	7.49496	0.527464	1.21838	7.9667	0.152935	4.21395	7.20503	0.584863	1.61908	5.84419	0.277041	3.44895	2.1111
chrX	85457460	85461954	7.90664	7.49496	1.05493	2.43677	7.9667	0.305869	10.8359	7.20503	1.50393	5.66679	9.0585	0.625577	3.44895	2.40407
chr15	31200601	31204198	9.48797	7.49496	1.26591	3.65515	9.95838	0.367043	3.61196	4.38567	0.823582	5.66679	5.25977	1.07738	3.44895	0.764428
chrX	112259751	112266222	11.86	7.49496	1.58239	3.65515	7.9667	0.458804	9.63189	10.3377	0.931729	6.47633	7.59745	0.852435	3.44895	1.09302
chr3	22961324	22964379	7.90664	7.49496	1.05493	3.65515	11.9501	0.305869	3.61196	3.75915	0.960846	2.42862	3.79872	0.639326	3.44895	1.5029
chrY	44458817	44462342	3.95332	7.68714	0.514278	1.21838	8.16587	0.149204	7.82591	6.57851	1.18962	2.42862	6.1364	0.395773	3.4468	3.00581
chr9	18794477	18797054	7.11598	6.91842	1.02856	2.43677	8.16587	0.298409	2.40797	2.81936	0.854085	2.42862	6.42861	0.377784	3.4468	2.26078
chrY	43754301	43758687	8.69731	8.45585	1.02856	2.43677	8.16587	0.298409	8.42791	7.51829	1.12099	1.61908	8.18187	0.197887	3.4468	5.66479
chr13	22896279	22898990	5.53465	5.381	1.02856	2.43677	8.16587	0.298409	2.40797	6.89177	0.349398	4.04771	5.84419	0.692604	3.4468	0.504471
chr6	58173371	58178212	13.4413	14.029	0.958106	3.65515	13.1451	0.278063	4.21395	8.77134	0.480423	10.524	12.8572	0.818531	3.44565	0.586933
chrX	100833256	100837828	7.11598	5.57317	1.27683	2.43677	6.57253	0.370751	6.62193	7.83156	0.845544	7.28587	7.01303	1.03891	3.4439	0.81388
chr14	14549082	14552889	12.6506	9.60892	1.31655	3.65515	9.56004	0.382337	4.81595	5.0122	0.960846	5.66679	5.84419	0.969645	3.44343	0.990925
chr3	65426044	65429646	7.11598	9.8011	0.726039	2.43677	11.5517	0.210944	5.41794	3.13262	1.72952	6.47633	6.72082	0.963622	3.44185	1.79481
chrY	38893547	38897485	5.53465	4.99664	1.10767	1.21838	3.78418	0.321968	6.01993	4.07241	1.47822	2.42862	5.84419	0.415562	3.44033	3.55717
chr8	27510618	27514486	5.53465	7.49496	0.73845	2.43677	11.3526	0.214645	1.80598	3.13262	0.576507	2.42862	6.72082	0.361358	3.44033	1.59539
chr17	20761781	20765430	7.90664	5.76535	1.37141	3.65515	9.16171	0.39896	4.81595	7.20503	0.668414	4.85725	4.38314	1.10817	3.43746	0.603172
chr5	82197422	82201196	10.2786	7.49496	1.37141	3.65515	9.16171	0.39896	3.00997	4.07241	0.739112	2.42862	5.55198	0.437434	3.43746	1.68965
chrX	96734115	96738587	7.11598	7.1106	1.00076	1.21838	4.18252	0.291304	6.01993	5.0122	1.20106	8.90496	7.88966	1.12869	3.43544	1.06412
chr6	78716615	78719636	7.11598	7.1106	1.00076	2.43677	8.36504	0.291304	2.40797	1.87957	1.28113	1.61908	5.84419	0.277041	3.43544	4.62432
chr2	15377151	15381744	11.0693	10.1855	1.08678	3.65515	11.5517	0.316416	1.80598	4.38567	0.411791	4.04771	7.30524	0.554083	3.43464	0.743194
chr13	19226013	19229306	7.90664	9.03239	0.875366	2.43677	9.56004	0.254891	2.40797	2.5061	0.960846	3.23817	6.1364	0.527698	3.43428	1.82083
chr15	63425559	63429130	6.32532	9.03239	0.700293	2.43677	11.9501	0.203913	1.80598	5.32546	0.339122	3.23817	6.42861	0.503712	3.43428	0.673246
chrX	47356755	47358846	12.6506	5.57317	2.26992	4.87354	7.3692	0.661339	3.61196	2.19284	1.64716	3.23817	6.1364	0.527698	3.4323	3.12141
chr6	144975072	144978767	2.37199	5.76535	0.411422	1.21838	10.1575	0.119949	6.62193	6.89177	0.960846	2.42862	5.55198	0.437434	3.42998	2.19655
chr5	70206697	70210578	3.16266	7.68714	0.411422	1.21838	10.1575	0.119949	1.80598	3.13262	0.576507	2.42862	3.50652	0.692604	3.42998	0.832377
chrX	16471597	16473975	3.16266	6.34189	0.498693	1.21838	8.36504	0.145652	2.40797	2.5061	0.960846	5.66679	5.55198	1.02068	3.42387	0.941379
chr9	22900203	22904186	7.90664	7.30278	1.08269	3.65515	11.5517	0.316416	3.00997	5.63872	0.533803	1.61908	9.64292	0.167904	3.42172	3.17922
chr7	10390372	10396596	14.232	13.8368	1.02856	3.65515	12.1492	0.300855	13.2439	10.3377	1.28113	6.47633	11.9806	0.540569	3.41877	2.36996
chr4	122709888	122712360	6.32532	7.1106	0.889561	2.43677	9.36088	0.260314	3.00997	2.19284	1.37264	2.42862	4.67535	0.519453	3.41726	2.64247
chr6	36224318	36227609	9.48797	7.1106	1.33434	3.65515	9.36088	0.390471	4.21395	3.75915	1.12099	6.47633	6.72082	0.963622	3.41726	1.16331
chrX	154422198	154426600	6.32532	7.87932	0.802775	1.21838	5.17836	0.235284	9.63189	5.95198	1.61827	7.28587	8.47408	0.859784	3.41194	1.88218
chrY	2373786	2376379	7.90664	4.4201	1.78879	3.65515	6.97086	0.524347	6.01993	5.32546	1.13041	0.809542	2.62989	0.307824	3.41146	3.67225
chrX	21111658	21114881	5.53465	5.57317	0.993088	1.21838	4.18252	0.291304	2.40797	4.38567	0.549055	3.23817	2.62989	1.2313	3.40911	0.445916
chr5	28604151	28607593	8.69731	9.8011	0.887381	2.43677	9.36088	0.260314	4.81595	4.69893	1.0249	4.04771	3.21431	1.25928	3.40888	0.81388
chr3	93225759	93229215	11.86	7.1106	1.66793	4.87354	9.95838	0.489391	4.21395	4.38567	0.960846	5.66679	6.1364	0.923471	3.40817	1.04047
chrX	23377370	23380026	7.11598	6.14971	1.15712	1.21838	3.58502	0.339855	6.01993	3.13262	1.92169	1.61908	3.79872	0.426218	3.40476	4.50871
chr10	73290397	73294790	8.69731	9.60892	0.905129	2.43677	9.16171	0.265973	6.01993	4.38567	1.37264	6.47633	9.35071	0.692604	3.40308	1.98185
chrY	66291892	66295373	6.32532	6.53407	0.968052	2.43677	8.56421	0.284529	8.42791	7.20503	1.16973	4.04771	7.01303	0.57717	3.40229	2.02666
chr13	10423996	10427275	9.48797	6.53407	1.45208	3.65515	8.56421	0.426794	3.61196	1.87957	1.92169	3.23817	5.84419	0.554083	3.40229	3.46824
chr4	91803095	91805994	7.90664	5.57317	1.4187	3.65515	8.76337	0.417094	3.00997	6.26524	0.480423	1.61908	7.30524	0.221633	3.40138	2.16765
chr12	22140390	22144150	10.2786	8.07149	1.27345	3.65515	9.75921	0.374534	3.61196	2.81936	1.28113	2.42862	5.25977	0.461736	3.40009	2.77459
chr13	3236393	3241790	8.69731	7.1106	1.22315	2.43677	6.7717	0.359846	6.62193	7.83156	0.845544	5.66679	5.25977	1.07738	3.39908	0.784813
chr8	112648207	112652002	6.32532	7.30278	0.866152	2.43677	9.56004	0.254891	5.41794	4.07241	1.3304	5.66679	9.0585	0.625577	3.39813	2.12668
chr9	36088876	36095978	13.4413	17.6804	0.760236	3.65515	16.3317	0.223807	5.41794	8.45808	0.640564	8.90496	10.8118	0.823637	3.39684	0.777726
chr6	105117878	105122672	9.48797	8.07149	1.17549	3.65515	10.5559	0.346267	6.01993	6.26524	0.960846	4.85725	8.47408	0.573189	3.39476	1.67632
chr2	123566340	123569759	7.90664	6.72624	1.17549	3.65515	10.5559	0.346267	2.40797	7.20503	0.334207	4.85725	4.67535	1.03891	3.39476	0.321692
chr14	37194474	37198023	11.0693	9.60892	1.15198	3.65515	10.755	0.339855	0.601993	1.25305	0.480423	4.85725	3.79872	1.27865	3.38963	0.375726
chr19	3194326	3196961	4.74399	5.95753	0.796301	1.21838	5.17836	0.235284	6.62193	6.26524	1.05693	4.85725	7.88966	0.615648	3.38442	1.71678
chrX	129639209	129642434	9.48797	5.95753	1.5926	1.21838	2.58918	0.470568	4.21395	3.75915	1.12099	8.09542	4.67535	1.73151	3.38442	0.647405
chr4	110764252	110767495	6.32532	6.72624	0.940393	2.43677	8.76337	0.278063	4.81595	3.75915	1.28113	4.85725	4.09093	1.18732	3.38194	1.07901
chr18	60409489	60412554	9.48797	6.72624	1.41059	3.65515	8.76337	0.417094	3.00997	3.13262	0.960846	3.23817	7.01303	0.461736	3.38194	2.08094
chr10	50419720	50426939	3.16266	7.49496	0.421971	1.21838	9.75921	0.124845	3.61196	4.07241	0.886935	4.85725	8.47408	0.573189	3.37997	1.54737
chr4	5304472	5308882	10.2786	8.45585	1.21557	3.65515	10.1575	0.359846	3.00997	4.07241	0.739112	4.85725	7.30524	0.664899	3.37801	1.11162
chr18	66543063	66546297	7.11598	6.72624	1.05794	2.43677	7.76753	0.313712	3.00997	4.69893	0.640564	4.85725	3.79872	1.27865	3.37234	0.500968
chr6	143778454	143781178	7.11598	6.72624	1.05794	2.43677	7.76753	0.313712	1.20399	2.19284	0.549055	2.42862	4.38314	0.554083	3.37234	0.990925
chr3	21452000	21455686	7.11598	8.45585	0.841545	2.43677	9.75921	0.249689	1.20399	4.07241	0.295645	4.85725	4.96756	0.977793	3.37037	0.302359
chr12	94851395	94853962	9.48797	4.4201	2.14655	6.09192	9.56004	0.637228	2.40797	3.75915	0.640564	1.61908	5.84419	0.277041	3.36858	2.31216
chrX	144180253	144185362	13.4413	8.26367	1.62655	3.65515	7.56837	0.482951	7.82591	7.20503	1.08617	4.04771	7.01303	0.57717	3.36794	1.8819
chrX	73858252	73861724	3.95332	6.14971	0.642847	1.21838	6.37336	0.191168	6.62193	6.57851	1.0066	2.42862	5.25977	0.461736	3.36273	2.18004
chrX	5497472	5501276	7.11598	6.91842	1.02856	1.21838	3.98335	0.305869	7.22392	5.63872	1.28113	4.04771	4.38314	0.923471	3.36273	1.3873
chr11	121858278	121860523	3.95332	4.61228	0.857129	1.21838	4.78002	0.254891	3.00997	4.07241	0.739112	7.28587	4.09093	1.78098	3.36273	0.415003
chrX	102185681	102188837	3.95332	4.61228	0.857129	1.21838	4.78002	0.254891	3.61196	1.87957	1.92169	4.85725	5.55198	0.874868	3.36273	2.19655
chrX	155970484	155973930	7.90664	5.381	1.46936	1.21838	2.78835	0.436956	6.01993	4.38567	1.37264	6.47633	4.38314	1.47755	3.36273	0.928993
chr12	18799737	18802425	3.95332	5.76535	0.685703	1.21838	5.97503	0.203913	3.00997	4.69893	0.640564	4.04771	6.72082	0.602264	3.36273	1.06359
chr13	87505539	87508420	7.90664	10.1855	0.776268	2.43677	10.5559	0.230845	7.22392	5.63872	1.28113	5.66679	8.47408	0.668721	3.36273	1.91579
chr4	80233917	80236474	3.95332	6.34189	0.623367	1.21838	6.57253	0.185375	0.601993	4.07241	0.147822	0.809542	4.38314	0.184694	3.36273	0.800363
chrX	36508499	36511741	7.90664	6.91842	1.14284	1.21838	3.58502	0.339855	3.61196	4.07241	0.886935	4.04771	5.84419	0.692604	3.36273	1.28058
chr7	67154863	67158381	3.95332	6.72624	0.587746	1.21838	6.97086	0.174782	3.61196	5.32546	0.678244	5.66679	4.67535	1.21206	3.36273	0.559581
chrX	98898932	98902632	5.53465	6.72624	0.822844	1.21838	4.97919	0.244695	1.80598	3.44588	0.524098	4.04771	4.38314	0.923471	3.36273	0.56753
chrX	110870209	110875245	14.232	10.3776	1.37141	3.65515	8.96254	0.407826	8.42791	4.69893	1.79358	11.3336	6.72082	1.68634	3.36273	1.06359
chrX	65272385	65275647	7.90664	4.99664	1.58239	2.43677	5.17836	0.470568	5.41794	5.0122	1.08095	4.85725	2.33768	2.07781	3.36273	0.520236
chrX	14585224	14588759	3.95332	5.18882	0.761893	1.21838	5.37752	0.22657	3.61196	5.0122	0.720634	3.23817	4.38314	0.738777	3.36273	0.975442
chrX	145264680	145268509	3.95332	5.18882	0.761893	1.21838	5.37752	0.22657	5.41794	6.89177	0.786147	4.85725	3.79872	1.27865	3.36273	0.614824
chr7	86908973	86912080	7.90664	6.14971	1.28569	2.43677	6.37336	0.382337	2.40797	3.44588	0.698797	4.85725	5.84419	0.831124	3.36273	0.840785
chr16	62531627	62534327	8.69731	6.34189	1.37141	2.43677	5.97503	0.407826	3.61196	4.38567	0.823582	3.23817	5.55198	0.583245	3.36273	1.41207
chr1	79488513	79491637	7.90664	7.87932	1.00347	2.43677	8.16587	0.298409	3.00997	4.07241	0.739112	3.23817	6.1364	0.527698	3.36273	1.40063
chrX	38154475	38157764	7.90664	3.84357	2.05711	2.43677	3.98335	0.611738	7.22392	6.26524	1.15301	1.61908	3.79872	0.426218	3.36273	2.70523
chrX	146672661	146677288	7.11598	5.18882	1.37141	2.43677	5.97503	0.407826	7.22392	10.3377	0.698797	8.09542	5.55198	1.45811	3.36273	0.479248
chr15	26085284	26088672	7.90664	6.14971	1.28569	3.65515	9.56004	0.382337	5.41794	4.07241	1.3304	4.04771	4.09093	0.989434	3.36273	1.34461
chr6	47738299	47740473	3.16266	2.30614	1.37141	2.43677	5.97503	0.407826	1.20399	6.57851	0.183018	6.47633	7.59745	0.852435	3.36273	0.214701
chrY	41607707	41612170	7.90664	6.14971	1.28569	3.65515	9.56004	0.382337	12.6419	10.3377	1.22289	9.7145	11.104	0.874868	3.36273	1.39781
chr10	52764111	52766800	7.90664	7.30278	1.08269	2.43677	7.56837	0.321968	3.00997	3.44588	0.873496	7.28587	4.67535	1.55836	3.36273	0.560523
chrX	168975049	168978918	6.32532	6.14971	1.02856	2.43677	7.9667	0.305869	7.22392	3.75915	1.92169	5.66679	3.50652	1.61607	3.36273	1.18911
chr2	88365310	88368587	5.53465	6.72624	0.822844	2.43677	9.95838	0.244695	1.80598	5.63872	0.320282	4.85725	3.79872	1.27865	3.36273	0.250484
chr4	120937944	120942512	5.53465	6.72624	0.822844	2.43677	9.95838	0.244695	5.41794	4.07241	1.3304	8.09542	6.72082	1.20453	3.36273	1.1045
chrX	105034645	105037185	4.74399	1.92178	2.46853	3.65515	4.97919	0.734086	3.61196	5.0122	0.720634	4.04771	4.38314	0.923471	3.36273	0.780354
chrX	106559630	106563621	7.90664	6.91842	1.14284	3.65515	10.755	0.339855	7.22392	2.5061	2.88254	3.23817	7.01303	0.461736	3.36273	6.24283
chr9	106918629	106922559	7.90664	5.381	1.46936	4.87354	11.1534	0.436956	3.00997	4.38567	0.686318	3.23817	3.21431	1.00742	3.36273	0.681261
chr2	67006288	67010511	9.48797	6.91842	1.37141	4.87354	11.9501	0.407826	4.21395	3.13262	1.34518	8.09542	7.01303	1.15434	3.36273	1.16533
chr19	11219213	11223930	12.6506	8.84021	1.43103	3.65515	8.56421	0.426794	6.01993	4.38567	1.37264	3.23817	5.55198	0.583245	3.35298	2.35345
chrX	39221147	39226021	9.48797	9.03239	1.05044	2.43677	7.76753	0.313712	9.0299	5.63872	1.60141	3.23817	6.42861	0.503712	3.34842	3.17922
chr16	69208767	69211691	6.32532	6.34189	0.997387	2.43677	8.16587	0.298409	3.00997	4.07241	0.739112	0.809542	2.9221	0.277041	3.34235	2.66788
chr15	39985648	39988649	7.11598	6.14971	1.15712	3.65515	10.5559	0.346267	3.61196	2.5061	1.44127	2.42862	6.42861	0.377784	3.34171	3.81506
chrX	38270523	38274651	8.69731	5.95753	1.45988	2.43677	5.57669	0.436956	6.01993	6.89177	0.873496	8.09542	6.1364	1.31924	3.34103	0.662118
chrX	142951731	142955643	7.11598	5.57317	1.27683	1.21838	3.18668	0.382337	6.01993	6.26524	0.960846	8.09542	3.79872	2.13109	3.33954	0.450871
chrX	20634552	20638493	7.11598	5.57317	1.27683	2.43677	6.37336	0.382337	5.41794	5.32546	1.01737	3.23817	5.84419	0.554083	3.33954	1.83613
chr17	82678007	82681789	11.0693	8.26367	1.33951	4.87354	12.1492	0.40114	3.61196	5.0122	0.720634	8.09542	6.42861	1.25928	3.33927	0.572259
chr6	10396746	10404946	15.0226	23.8301	0.630405	6.09192	32.2651	0.188808	8.42791	13.4703	0.625667	10.524	22.7923	0.461736	3.33886	1.35503
chr5	38923670	38931264	11.86	6.53407	1.8151	4.87354	8.96254	0.543767	13.2439	12.5305	1.05693	7.28587	9.93513	0.733345	3.338	1.44125
chr2	67086338	67091216	6.32532	6.91842	0.914271	3.65515	13.3442	0.273913	3.00997	5.32546	0.565203	5.66679	8.18187	0.692604	3.33782	0.816056
chr3	24951523	24954249	2.37199	4.99664	0.474718	1.21838	8.56421	0.142265	2.40797	2.81936	0.854085	5.66679	5.25977	1.07738	3.33686	0.79274
chr15	19915624	19921119	17.3946	15.1821	1.14573	6.09192	17.7259	0.343673	7.82591	8.14482	0.960846	3.23817	13.1494	0.246259	3.33378	3.90177
chr9	95268528	95272703	6.32532	8.07149	0.783661	2.43677	10.3567	0.235284	5.41794	4.69893	1.15301	3.23817	6.72082	0.481811	3.3307	2.39308
chrY	69151363	69154290	11.0693	6.34189	1.74543	3.65515	6.97086	0.524347	6.62193	4.38567	1.5099	7.28587	7.88966	0.923471	3.32876	1.63503
chrX	60620345	60627615	13.4413	12.1072	1.11019	3.65515	10.9542	0.333675	7.82591	6.89177	1.13554	6.47633	10.5195	0.615648	3.32714	1.84447
chr10	55755867	55759787	5.53465	6.53407	0.847045	1.21838	4.78002	0.254891	2.40797	5.0122	0.480423	3.23817	3.50652	0.923471	3.32317	0.520236
chrX	145813383	145817217	5.53465	6.53407	0.847045	1.21838	4.78002	0.254891	3.61196	4.38567	0.823582	4.04771	5.84419	0.692604	3.32317	1.18911
chr11	93798530	93800990	10.2786	4.80446	2.13939	4.87354	7.56837	0.643935	3.61196	3.44588	1.0482	7.28587	3.50652	2.07781	3.32238	0.504471
chr4	121325116	121327310	6.32532	5.76535	1.09713	2.43677	7.3692	0.330669	1.80598	3.13262	0.576507	6.47633	4.96756	1.30372	3.31789	0.4422
chrX	95415220	95418115	6.32532	3.84357	1.64569	3.65515	7.3692	0.496004	3.00997	3.75915	0.800705	6.47633	5.84419	1.10817	3.31789	0.72255
chrX	124539296	124544558	8.69731	6.14971	1.41426	3.65515	8.56421	0.426794	7.82591	3.13262	2.4982	10.524	7.88966	1.3339	3.31369	1.87285
chr14	3550317	3554904	3.16266	4.99664	0.632957	1.21838	6.37336	0.191168	12.0399	6.89177	1.74699	8.09542	6.42861	1.25928	3.31099	1.3873
chr4	88481990	88484492	9.48797	4.99664	1.89887	3.65515	6.37336	0.573505	5.41794	0.939787	5.76507	1.61908	4.38314	0.369389	3.31099	15.6071
chr1	165526801	165530809	6.32532	7.49496	0.843943	2.43677	9.56004	0.254891	4.21395	4.07241	1.03476	4.85725	4.67535	1.03891	3.31099	0.996007
chr12	56748419	56751908	6.32532	7.49496	0.843943	2.43677	9.56004	0.254891	3.00997	4.69893	0.640564	3.23817	2.9221	1.10817	3.31099	0.57804
chr8	71116580	71119246	9.48797	4.03575	2.35098	6.09192	8.56421	0.711324	1.80598	3.75915	0.480423	3.23817	5.25977	0.615648	3.30508	0.780354
chr11	41881563	41884012	4.74399	6.34189	0.74804	2.43677	10.755	0.22657	1.20399	2.5061	0.480423	2.42862	4.38314	0.554083	3.30159	0.86706
chrX	50564598	50570696	10.2786	9.41674	1.09153	2.43677	7.3692	0.330669	7.22392	10.0244	0.720634	4.04771	7.01303	0.57717	3.30096	1.24857
chr8	41164683	41167808	10.2786	7.30278	1.4075	3.65515	8.56421	0.426794	4.21395	4.38567	0.960846	4.85725	6.42861	0.755567	3.29783	1.27169
chr13	87356334	87362371	9.48797	11.1463	0.851218	3.65515	14.1409	0.258481	4.21395	5.63872	0.747324	8.90496	9.0585	0.98305	3.29316	0.76021
chr6	133717547	133721476	3.95332	9.22456	0.428565	1.21838	9.36088	0.130157	3.00997	6.26524	0.480423	1.61908	7.88966	0.205216	3.29267	2.34106
chr5	15766540	15769519	8.69731	5.18882	1.67616	2.43677	4.78002	0.509782	8.42791	5.63872	1.49465	1.61908	4.96756	0.325931	3.288	4.58578
chr13	115704643	115707024	6.32532	5.18882	1.21903	2.43677	6.57253	0.370751	0.601993	2.81936	0.213521	4.85725	4.67535	1.03891	3.288	0.205525
chr1	47676949	47681371	3.95332	8.45585	0.467525	1.21838	8.56421	0.142265	3.00997	5.32546	0.565203	4.04771	7.01303	0.57717	3.2863	0.979267
chr6	56296267	56298894	7.11598	6.72624	1.05794	2.43677	7.56837	0.321968	2.40797	2.5061	0.960846	2.42862	4.67535	0.519453	3.28587	1.84973
chr17	58718431	58721476	7.90664	5.381	1.46936	3.65515	8.16587	0.447613	2.40797	3.44588	0.698797	5.66679	4.38314	1.29286	3.28266	0.540505
chr4	66576762	66581471	12.6506	9.60892	1.31655	4.87354	12.1492	0.40114	5.41794	5.63872	0.960846	8.09542	6.1364	1.31924	3.28202	0.72833
chr10	104239399	104243028	8.69731	5.95753	1.45988	4.87354	10.9542	0.444901	4.21395	3.44588	1.22289	7.28587	7.30524	0.997349	3.28137	1.22615
chr5	110065563	110069261	6.32532	7.87932	0.802775	2.43677	9.95838	0.244695	3.00997	3.13262	0.960846	1.61908	6.1364	0.263849	3.28071	3.64165
chr15	91990752	91994012	2.37199	4.61228	0.514278	1.21838	7.76753	0.156856	1.80598	7.20503	0.250655	0.809542	6.72082	0.120453	3.27866	2.08094
chr1	13766784	13770348	3.16266	6.14971	0.514278	1.21838	7.76753	0.156856	1.80598	4.38567	0.411791	7.28587	3.79872	1.91798	3.27866	0.214701
chr5	11275028	11278613	7.11598	4.61228	1.54283	3.65515	7.76753	0.470568	3.61196	5.63872	0.640564	4.04771	7.30524	0.554083	3.27866	1.15608
chr6	13365640	13368594	9.48797	9.22456	1.02856	2.43677	7.76753	0.313712	6.01993	4.07241	1.47822	6.47633	5.84419	1.10817	3.27866	1.33394
chr14	97142529	97145869	6.32532	6.14971	1.02856	2.43677	7.76753	0.313712	4.21395	4.69893	0.896789	4.04771	5.55198	0.729056	3.27866	1.23007
chr2	107104513	107107348	6.32532	6.14971	1.02856	2.43677	7.76753	0.313712	2.40797	2.19284	1.09811	2.42862	4.96756	0.488897	3.27866	2.2461
chrX	149645935	149649288	6.32532	6.14971	1.02856	2.43677	7.76753	0.313712	4.81595	5.63872	0.854085	8.90496	4.38314	2.03164	3.27866	0.420393
chr16	19413068	19415733	10.2786	5.76535	1.78283	4.87354	8.96254	0.543767	1.20399	3.75915	0.320282	6.47633	6.1364	1.0554	3.27866	0.303471
chr18	50782845	50786392	10.2786	7.30278	1.4075	4.87354	11.3526	0.42929	5.41794	3.13262	1.72952	1.61908	7.88966	0.205216	3.27866	8.42782
chr3	72893957	72897134	13.4413	7.87932	1.7059	4.87354	9.36088	0.520628	3.00997	7.51829	0.400352	6.47633	6.42861	1.00742	3.27661	0.397402
chrX	115528076	115530738	8.69731	4.99664	1.74063	2.43677	4.58085	0.531946	4.81595	4.38567	1.09811	4.85725	3.50652	1.38521	3.27219	0.79274
chr6	101573263	101576852	9.48797	7.1106	1.33434	3.65515	8.96254	0.407826	6.01993	3.13262	1.92169	7.28587	5.25977	1.38521	3.27184	1.3873
chr3	133638571	133642746	7.90664	7.1106	1.11195	3.65515	10.755	0.339855	3.00997	4.69893	0.640564	4.85725	5.25977	0.923471	3.27184	0.693648
chr5	83138350	83140981	2.37199	5.57317	0.425609	1.21838	9.36088	0.130157	1.20399	4.07241	0.295645	3.23817	3.79872	0.852435	3.26996	0.346824
chrX	17955355	17960231	7.90664	6.91842	1.14284	2.43677	6.97086	0.349565	4.81595	7.83156	0.614941	4.04771	9.35071	0.432877	3.26932	1.42059
chrY	86603451	86607944	7.90664	6.91842	1.14284	2.43677	6.97086	0.349565	8.42791	5.32546	1.58257	5.66679	5.55198	1.02068	3.26932	1.55051
chr7	71821160	71824799	11.0693	6.91842	1.59997	4.87354	9.95838	0.489391	2.40797	2.19284	1.09811	4.85725	8.47408	0.573189	3.26932	1.91579
chrX	105265721	105269724	4.74399	4.03575	1.17549	1.21838	3.38585	0.359846	3.61196	5.32546	0.678244	3.23817	4.09093	0.791547	3.26665	0.856859
chrX	127957357	127960736	7.11598	6.53407	1.08906	3.65515	10.9542	0.333675	1.20399	4.69893	0.256226	5.66679	6.1364	0.923471	3.26383	0.277459
chr7	13497449	13501773	4.74399	9.03239	0.52522	1.21838	7.56837	0.160984	4.21395	6.26524	0.672592	4.04771	5.84419	0.692604	3.26256	0.971107
chr8	89921165	89925332	9.48797	9.03239	1.05044	3.65515	11.3526	0.321968	4.81595	6.89177	0.698797	0.809542	7.88966	0.102608	3.26256	6.81036
chr2	21625808	21628332	8.69731	5.95753	1.45988	3.65515	8.16587	0.447613	1.80598	2.19284	0.823582	0.809542	5.25977	0.153912	3.26149	5.351
chrX	53393206	53396158	7.90664	6.34189	1.24673	1.21838	3.18668	0.382337	7.22392	3.75915	1.92169	2.42862	2.62989	0.923471	3.26083	2.08094
chrX	166243296	166247055	3.95332	6.34189	0.623367	1.21838	6.37336	0.191168	3.61196	7.20503	0.501311	4.04771	4.96756	0.814828	3.26083	0.615235
chrX	48271817	48276044	6.32532	6.34189	0.997387	1.21838	3.98335	0.305869	3.61196	3.44588	1.0482	2.42862	3.21431	0.755567	3.26083	1.3873
chr1	30721774	30725770	12.6506	10.5698	1.19686	3.65515	9.95838	0.367043	2.40797	7.51829	0.320282	4.04771	7.59745	0.532772	3.26083	0.601161
chrX	81413821	81417351	7.11598	7.49496	0.949436	2.43677	8.36504	0.291304	1.20399	3.75915	0.320282	4.85725	7.01303	0.692604	3.25926	0.462432
chrX	67022523	67025383	14.232	7.49496	1.89887	4.87354	8.36504	0.582608	6.01993	3.75915	1.60141	5.66679	7.01303	0.808037	3.25926	1.98185
chr2	136866915	136870368	7.90664	6.14971	1.28569	4.87354	12.3484	0.39467	4.21395	4.69893	0.896789	2.42862	7.30524	0.33245	3.25764	2.69752
chr7	28019375	28027208	12.6506	25.5597	0.494944	4.87354	32.066	0.151985	6.62193	14.7233	0.449758	12.9527	15.4871	0.836351	3.25654	0.537762
chrX	7115921	7118586	4.74399	5.95753	0.796301	1.21838	4.97919	0.244695	4.21395	3.13262	1.34518	4.85725	4.38314	1.10817	3.25425	1.21388
chrX	121548414	121552346	7.90664	5.95753	1.32717	2.43677	5.97503	0.407826	6.62193	6.26524	1.05693	7.28587	4.67535	1.55836	3.25425	0.678233
chr14	23121560	23124982	5.53465	6.53407	0.847045	2.43677	9.36088	0.260314	3.61196	4.69893	0.768677	3.23817	5.84419	0.554083	3.25393	1.3873
chr6	44727923	44731673	9.48797	8.26367	1.14815	3.65515	10.3567	0.352926	1.20399	6.89177	0.174699	4.85725	6.72082	0.722717	3.25324	0.241726
chr2	134663832	134669911	18.1853	14.9899	1.21317	6.09192	16.3317	0.373011	6.01993	6.89177	0.873496	10.524	11.3962	0.923471	3.25236	0.945883
chr14	4912931	4924161	16.604	20.3709	0.815082	6.09192	24.2984	0.250712	28.2937	22.2416	1.27211	24.2862	23.3768	1.03891	3.25106	1.22447
chr7	42529580	42532417	7.90664	5.76535	1.37141	2.43677	5.77586	0.421889	8.42791	5.0122	1.68148	2.42862	7.30524	0.33245	3.25064	5.05785
chr10	109318168	109322997	6.32532	9.22456	0.685703	2.43677	11.5517	0.210944	6.62193	3.75915	1.76155	4.85725	6.42861	0.755567	3.25064	2.33143
chr9	35883579	35887563	10.2786	7.49496	1.37141	4.87354	11.5517	0.421889	5.41794	4.69893	1.15301	4.04771	7.59745	0.532772	3.25064	2.16418
chr11	11626725	11630074	4.74399	7.87932	0.602081	1.21838	6.57253	0.185375	2.40797	2.5061	0.960846	2.42862	6.1364	0.395773	3.2479	2.42777
chrX	163559782	163564299	5.53465	5.57317	0.993088	1.21838	3.98335	0.305869	6.62193	6.89177	0.960846	7.28587	6.72082	1.08408	3.24677	0.886328
chr2	23951321	23953856	12.6506	5.57317	2.26992	4.87354	6.97086	0.69913	1.80598	4.69893	0.384338	2.42862	3.21431	0.755567	3.24677	0.508675
chr11	16228347	16232917	10.2786	6.34189	1.62075	4.87354	9.75921	0.499378	4.81595	4.07241	1.18258	5.66679	4.67535	1.21206	3.24554	0.97568
chrY	6827855	6830624	6.32532	4.03575	1.56732	3.65515	7.56837	0.482951	3.61196	4.07241	0.886935	4.04771	5.55198	0.729056	3.2453	1.21655
chr7	86500821	86504129	3.16266	6.53407	0.484026	1.21838	8.16587	0.149204	0.601993	3.44588	0.174699	3.23817	4.38314	0.738777	3.24404	0.236471
chr1	35133089	35136195	9.48797	6.53407	1.45208	3.65515	8.16587	0.447613	2.40797	4.07241	0.59129	4.85725	6.1364	0.791547	3.24404	0.747005
chr1	110510359	110512998	6.32532	6.53407	0.968052	2.43677	8.16587	0.298409	3.61196	3.75915	0.960846	3.23817	6.42861	0.503712	3.24404	1.90753
chr1	115799109	115802894	7.11598	6.34189	1.12206	3.65515	10.5559	0.346267	2.40797	2.81936	0.854085	5.66679	5.55198	1.02068	3.24045	0.836781
chr4	56434645	56439251	6.32532	8.45585	0.74804	2.43677	10.5559	0.230845	3.00997	5.32546	0.565203	4.85725	7.01303	0.692604	3.24045	0.816056
chr2	12941975	12945356	7.11598	7.30278	0.974421	3.65515	12.1492	0.300855	4.81595	4.38567	1.09811	1.61908	5.25977	0.307824	3.23884	3.56733
chr2	36569557	36575243	15.0226	14.029	1.07082	4.87354	14.7384	0.330669	12.0399	10.9642	1.09811	9.7145	11.9806	0.810853	3.23835	1.35426
chrX	162879072	162883367	7.90664	5.18882	1.52379	2.43677	5.17836	0.470568	3.00997	4.38567	0.686318	5.66679	4.67535	1.21206	3.23818	0.566243
chr3	141378848	141382170	5.53465	6.14971	0.899986	2.43677	8.76337	0.278063	3.00997	3.44588	0.873496	2.42862	2.9221	0.831124	3.23663	1.05098
chrY	31813477	31824505	30.8359	20.9474	1.47206	10.9655	24.0993	0.455012	22.2738	17.2294	1.29277	14.5717	22.7923	0.639326	3.23521	2.02209
chrY	22156805	22169675	29.2546	24.9832	1.17097	10.9655	30.2735	0.362214	26.4877	24.4345	1.08403	36.4294	23.3768	1.55836	3.23282	0.695624
chr10	4834314	4837960	7.11598	8.45585	0.841545	2.43677	9.36088	0.260314	3.61196	4.38567	0.823582	0.809542	4.09093	0.197887	3.23281	4.16189
chr6	59125823	59129993	7.11598	11.3385	0.627593	2.43677	12.5476	0.194203	6.01993	5.63872	1.06761	6.47633	7.30524	0.886532	3.23164	1.20425
chr3	11851561	11856148	7.90664	9.8011	0.80671	2.43677	9.75921	0.249689	4.21395	3.44588	1.22289	4.85725	7.01303	0.692604	3.23086	1.76565
chrX	16993490	16996638	7.11598	5.76535	1.23427	1.21838	3.18668	0.382337	4.81595	3.75915	1.28113	7.28587	2.62989	2.77041	3.22822	0.462432
chrX	146376295	146379025	6.32532	4.80446	1.31655	1.21838	2.98751	0.407826	6.01993	5.32546	1.13041	4.04771	4.96756	0.814828	3.22822	1.3873
chr9	19926898	19929222	4.74399	5.76535	0.822844	1.21838	4.78002	0.254891	2.40797	5.0122	0.480423	1.61908	2.9221	0.554083	3.22822	0.86706
chrX	7588734	7592811	4.74399	6.72624	0.705295	1.21838	5.57669	0.218478	4.21395	6.57851	0.640564	1.61908	4.67535	0.346302	3.22822	1.84973
chrY	15549656	15553168	7.11598	5.76535	1.23427	2.43677	6.37336	0.382337	5.41794	5.32546	1.01737	8.09542	4.67535	1.73151	3.22822	0.58756
chr10	98045514	98049123	7.11598	5.76535	1.23427	3.65515	9.56004	0.382337	1.80598	3.13262	0.576507	4.04771	7.01303	0.57717	3.22822	0.998853
chr5	17610218	17613509	7.11598	5.76535	1.23427	3.65515	9.56004	0.382337	3.61196	3.44588	1.0482	8.90496	6.1364	1.45117	3.22822	0.722311
chrY	81468198	81472335	14.232	7.68714	1.8514	3.65515	6.37336	0.573505	12.6419	5.95198	2.12397	10.524	7.88966	1.3339	3.22822	1.5923
chr4	123845582	123851329	9.48797	21.1396	0.448824	3.65515	26.2901	0.139031	3.00997	10.9642	0.274527	8.09542	9.93513	0.814828	3.22822	0.336915
chrY	43597831	43600881	9.48797	3.84357	2.46853	3.65515	4.78002	0.764673	7.22392	4.38567	1.64716	5.66679	3.79872	1.49176	3.22822	1.10417
chrX	80103770	80107591	6.32532	8.64803	0.731417	2.43677	10.755	0.22657	6.62193	6.26524	1.05693	4.85725	6.1364	0.791547	3.22822	1.33527
chrX	66736129	66740114	11.0693	6.72624	1.64569	2.43677	4.78002	0.509782	6.62193	6.57851	1.0066	6.47633	3.50652	1.84694	3.22822	0.545009
chr9	33143683	33147626	7.11598	6.72624	1.05794	3.65515	11.1534	0.327717	4.21395	4.69893	0.896789	5.66679	6.72082	0.843169	3.22822	1.06359
chr15	19956588	19961192	12.6506	9.99328	1.26591	6.09192	15.5351	0.39214	3.61196	4.38567	0.823582	4.85725	7.59745	0.639326	3.22822	1.2882
chr5	7894561	7899415	12.6506	9.60892	1.31655	4.87354	11.9501	0.407826	4.21395	5.0122	0.84074	6.47633	7.88966	0.820863	3.22822	1.02421
chr6	40983576	40987641	10.2786	6.91842	1.48569	4.87354	10.5559	0.461689	3.00997	2.5061	1.20106	5.66679	2.33768	2.42411	3.21794	0.495463
chr18	7527614	7531643	4.74399	7.1106	0.667171	2.43677	11.7509	0.207369	5.41794	7.83156	0.691809	3.23817	6.72082	0.481811	3.21731	1.43585
chr14	16053332	16056851	11.0693	7.68714	1.43998	3.65515	8.16587	0.447613	6.01993	4.38567	1.37264	4.04771	5.25977	0.769559	3.21701	1.78367
chr17	94134697	94137312	7.90664	4.4201	1.78879	3.65515	6.57253	0.556126	3.61196	3.75915	0.960846	4.04771	4.09093	0.989434	3.21652	0.971107
chr8	23832874	23837277	12.6506	11.1463	1.13496	3.65515	10.3567	0.352926	5.41794	4.07241	1.3304	4.85725	8.47408	0.573189	3.21585	2.32105
chr3	49818560	49822843	6.32532	7.87932	0.802775	2.43677	9.75921	0.249689	1.80598	6.89177	0.262049	7.28587	7.01303	1.03891	3.2151	0.252236
chrX	35504684	35508890	5.53465	7.87932	0.702428	2.43677	11.1534	0.218478	2.40797	5.32546	0.452163	4.85725	6.42861	0.755567	3.2151	0.598441
chr7	33488118	33493480	9.48797	10.3776	0.914271	2.43677	8.56421	0.284529	10.2339	11.5907	0.882939	12.1431	11.9806	1.01357	3.21327	0.871122
chrY	19381069	19386179	10.2786	11.3385	0.906523	3.65515	12.9459	0.282341	11.4379	11.904	0.960846	12.9527	11.3962	1.13658	3.21074	0.845383
chr18	37111264	37116687	7.90664	8.45585	0.93505	2.43677	8.36504	0.291304	3.61196	5.63872	0.640564	7.28587	8.76629	0.831124	3.20988	0.77072
chr2	42073367	42076181	8.69731	5.76535	1.50855	3.65515	7.76753	0.470568	4.21395	4.38567	0.960846	4.04771	4.09093	0.989434	3.2058	0.971107
chr4	28461686	28464754	8.69731	5.76535	1.50855	3.65515	7.76753	0.470568	1.80598	3.13262	0.576507	0.809542	5.25977	0.153912	3.2058	3.7457
chr4	83958787	83962983	10.2786	9.60892	1.0697	3.65515	10.9542	0.333675	5.41794	4.07241	1.3304	7.28587	4.96756	1.46669	3.2058	0.907078
chr3	114854356	114856676	9.48797	6.53407	1.45208	2.43677	5.37752	0.45314	1.80598	4.69893	0.384338	4.04771	3.50652	1.15434	3.20448	0.332951
chrY	28380028	28388124	20.5573	14.029	1.46534	9.74708	21.3109	0.457375	13.2439	17.5427	0.75495	17.0004	15.1949	1.11882	3.20381	0.674773
chr8	52958059	52965090	11.0693	11.7229	0.944247	4.87354	16.5309	0.294814	3.61196	7.20503	0.501311	6.47633	13.1494	0.492518	3.20286	1.01785
chr5	47181221	47185123	9.48797	8.07149	1.17549	3.65515	9.95838	0.367043	3.61196	4.69893	0.768677	3.23817	5.25977	0.615648	3.2026	1.24857
chr2	84164280	84168323	11.0693	9.60892	1.15198	3.65515	10.1575	0.359846	4.21395	7.20503	0.584863	4.04771	7.30524	0.554083	3.20132	1.05555
chrX	112225224	112229418	9.48797	5.57317	1.70244	4.87354	9.16171	0.531946	4.81595	4.38567	1.09811	8.09542	4.38314	1.84694	3.20039	0.594555
chrX	36270629	36274607	7.90664	7.68714	1.02856	1.21838	3.78418	0.321968	4.81595	5.95198	0.809133	6.47633	5.25977	1.2313	3.19459	0.65714
chr12	114237849	114242121	3.95332	7.68714	0.514278	1.21838	7.56837	0.160984	4.81595	4.07241	1.18258	4.04771	5.55198	0.729056	3.19459	1.62207
chr2	170677040	170680960	3.95332	3.84357	1.02856	1.21838	3.78418	0.321968	5.41794	6.57851	0.823582	4.85725	4.09093	1.18732	3.19459	0.693648
chrX	21919430	21923597	3.95332	7.68714	0.514278	1.21838	7.56837	0.160984	3.00997	6.89177	0.436748	2.42862	4.96756	0.488897	3.19459	0.893334
chrX	11738270	11743408	9.48797	9.22456	1.02856	2.43677	7.56837	0.321968	4.81595	7.83156	0.614941	5.66679	5.55198	1.02068	3.19459	0.602483
chr17	52093359	52096512	5.53465	5.381	1.02856	2.43677	7.56837	0.321968	3.00997	5.0122	0.600529	3.23817	6.1364	0.527698	3.19459	1.13802
chrY	84641396	84648264	15.0226	19.7944	0.758934	4.87354	20.5143	0.237568	16.2538	13.157	1.23537	14.5717	12.2728	1.18732	3.19459	1.04047
chr15	20534315	20537695	6.32532	6.14971	1.02856	3.65515	11.3526	0.321968	3.00997	5.0122	0.600529	2.42862	9.0585	0.268105	3.19459	2.2399
chrY	45823831	45828065	15.0226	7.30278	2.05711	7.31031	11.3526	0.643935	9.0299	7.51829	1.20106	13.7622	7.01303	1.96238	3.19459	0.612042
chrY	14298988	14303195	12.6506	5.57317	2.26992	6.09192	8.56421	0.711324	7.82591	6.26524	1.2491	9.7145	8.18187	1.18732	3.19111	1.05203
chr8	41228654	41232644	10.2786	7.1106	1.44554	4.87354	10.755	0.45314	4.21395	6.57851	0.640564	1.61908	7.88966	0.205216	3.19005	3.12141
chr6	69592451	69595284	7.11598	5.95753	1.19445	3.65515	9.75921	0.374534	3.00997	3.13262	0.960846	3.23817	4.09093	0.791547	3.18917	1.21388
chrX	76928580	76933264	7.11598	7.30278	0.974421	1.21838	3.98335	0.305869	10.8359	7.51829	1.44127	4.04771	5.55198	0.729056	3.18574	1.9769
chr12	32415043	32418670	7.90664	7.30278	1.08269	2.43677	7.17003	0.339855	0.601993	6.57851	0.0915091	5.66679	3.50652	1.61607	3.18574	0.0566243
chr11	24807452	24811648	9.48797	5.76535	1.64569	7.31031	14.1409	0.516962	3.00997	4.38567	0.686318	5.66679	7.59745	0.745881	3.18338	0.920145
chrY	26513372	26516590	2.37199	4.99664	0.474718	1.21838	8.16587	0.149204	3.61196	2.5061	1.44127	4.85725	6.42861	0.755567	3.18166	1.90753
chrY	21274578	21278682	7.11598	4.99664	1.42415	3.65515	8.16587	0.447613	9.0299	5.95198	1.51712	5.66679	8.18187	0.692604	3.18166	2.19047
chr1	66578423	66581623	8.69731	4.80446	1.81026	4.87354	8.56421	0.569059	3.00997	3.44588	0.873496	6.47633	2.9221	2.21633	3.18114	0.394118
chr1	5269085	5272267	8.69731	7.30278	1.19096	3.65515	9.75921	0.374534	3.61196	3.13262	1.15301	6.47633	6.42861	1.00742	3.17984	1.14452
chrX	95126079	95129453	3.16266	4.22793	0.74804	1.21838	5.17836	0.235284	7.22392	5.95198	1.2137	2.42862	5.25977	0.461736	3.17931	2.62856
chrX	161444164	161448722	7.11598	6.34189	1.12206	3.65515	10.3567	0.352926	7.22392	5.0122	1.44127	9.7145	7.88966	1.2313	3.17931	1.17053
chr13	61331836	61337493	13.4413	9.8011	1.37141	7.31031	16.9292	0.431815	4.21395	7.51829	0.560493	10.524	11.104	0.947773	3.17591	0.591379
chr5	18539729	18542061	6.32532	4.99664	1.26591	3.65515	9.16171	0.39896	1.80598	3.75915	0.480423	1.61908	5.25977	0.307824	3.17304	1.56071
chr8	80346223	80350355	7.11598	5.95753	1.19445	4.87354	12.9459	0.376454	3.00997	2.19284	1.37264	4.04771	7.88966	0.51304	3.1729	2.6755
chrX	10283123	10288400	8.69731	9.41674	0.923601	2.43677	8.36504	0.291304	7.82591	7.83156	0.99928	5.66679	6.1364	0.923471	3.17057	1.08209
chr15	9538916	9542727	8.69731	5.381	1.6163	6.09192	11.9501	0.509782	3.61196	3.44588	1.0482	3.23817	7.01303	0.461736	3.17057	2.27012
chr8	51270198	51273237	7.11598	6.72624	1.05794	3.65515	10.9542	0.333675	1.20399	4.38567	0.274527	4.04771	3.79872	1.06554	3.17057	0.257641
chr8	74119510	74122710	7.90664	4.99664	1.58239	4.87354	9.75921	0.499378	3.61196	5.63872	0.640564	5.66679	4.67535	1.21206	3.16873	0.528494
chr14	51739262	51745516	17.3946	13.6447	1.27483	6.09192	15.1367	0.402459	9.0299	8.77134	1.02948	9.7145	15.4871	0.627264	3.1676	1.64122
chrX	55516949	55520326	7.11598	8.26367	0.861116	2.43677	8.96254	0.271884	3.00997	4.69893	0.640564	6.47633	4.09093	1.58309	3.16722	0.404628
chr2	108489606	108491580	5.53465	5.57317	0.993088	2.43677	7.76753	0.313712	2.40797	3.75915	0.640564	5.66679	5.55198	1.02068	3.1656	0.627586
chr8	57393263	57396074	5.53465	5.57317	0.993088	2.43677	7.76753	0.313712	4.21395	2.5061	1.68148	7.28587	4.09093	1.78098	3.1656	0.944132
chr1	186595050	186597888	13.4413	6.53407	2.05711	6.09192	9.36088	0.650786	4.21395	4.07241	1.03476	6.47633	5.84419	1.10817	3.16097	0.933757
chrY	60994853	61000969	22.9293	13.8368	1.65712	7.31031	13.9417	0.524347	10.2339	10.0244	1.0209	10.524	10.2273	1.02901	3.16034	0.992116
chrX	7268415	7272447	4.74399	8.84021	0.536638	1.21838	7.17003	0.169927	1.80598	4.38567	0.411791	8.09542	4.96756	1.62966	3.15804	0.252686
chrX	120975961	120978834	6.32532	4.4201	1.43103	2.43677	5.37752	0.45314	4.81595	3.44588	1.39759	4.85725	6.1364	0.791547	3.15804	1.76565
chr11	31152547	31155506	10.2786	6.91842	1.48569	4.87354	10.3567	0.470568	1.80598	3.13262	0.576507	1.61908	7.01303	0.230868	3.15723	2.49713
chr17	16791538	16794957	7.90664	5.18882	1.52379	3.65515	7.56837	0.482951	3.61196	3.44588	1.0482	3.23817	4.96756	0.651862	3.15515	1.608
chr3	74834027	74837419	2.37199	6.14971	0.385708	1.21838	9.95838	0.122348	3.61196	4.69893	0.768677	3.23817	4.67535	0.692604	3.15256	1.10984
chrY	12971335	12974238	4.74399	7.87932	0.602081	1.21838	6.37336	0.191168	4.81595	5.95198	0.809133	4.04771	5.25977	0.769559	3.14948	1.05142
chr3	14984078	14988218	8.69731	9.03239	0.962903	3.65515	11.9501	0.305869	3.00997	4.69893	0.640564	3.23817	7.59745	0.426218	3.14809	1.5029
chr3	46237759	46241750	14.232	9.60892	1.48112	6.09192	12.9459	0.470568	3.61196	7.83156	0.461206	4.04771	5.55198	0.729056	3.14751	0.632607
chr5	77962888	77966879	4.74399	6.53407	0.726039	2.43677	10.5559	0.230845	4.81595	3.75915	1.28113	7.28587	5.55198	1.3123	3.14514	0.976245
chr5	96119561	96123236	9.48797	6.53407	1.45208	4.87354	10.5559	0.461689	1.80598	4.38567	0.411791	1.61908	5.84419	0.277041	3.14514	1.48639
chr9	8661229	8664203	10.2786	7.30278	1.4075	3.65515	8.16587	0.447613	4.21395	4.69893	0.896789	8.90496	6.72082	1.32498	3.14445	0.676832
chr1	103116323	103119670	5.53465	8.07149	0.685703	1.21838	5.57669	0.218478	5.41794	2.81936	1.92169	4.04771	4.67535	0.865754	3.13855	2.21967
chrY	1360329	1363554	3.95332	5.76535	0.685703	1.21838	5.57669	0.218478	3.61196	5.32546	0.678244	3.23817	4.09093	0.791547	3.13855	0.856859
chrX	103476981	103480614	7.11598	5.18882	1.37141	2.43677	5.57669	0.436956	1.80598	5.32546	0.339122	8.09542	6.42861	1.25928	3.13855	0.269299
chr8	97239337	97242612	5.53465	5.76535	0.959985	2.43677	7.9667	0.305869	1.80598	4.07241	0.443467	2.42862	4.67535	0.519453	3.13855	0.85372
chrY	12632669	12636546	11.0693	4.99664	2.21535	3.65515	5.17836	0.705852	6.62193	4.07241	1.62605	4.04771	7.01303	0.57717	3.13855	2.81728
chrX	127264863	127268534	11.0693	8.64803	1.27998	2.43677	5.97503	0.407826	7.82591	5.95198	1.31484	6.47633	4.38314	1.47755	3.13855	0.889877
chr4	110500593	110504232	11.0693	9.22456	1.19998	3.65515	9.56004	0.382337	4.21395	3.75915	1.12099	3.23817	6.42861	0.503712	3.13855	2.22545
chrX	152440424	152446098	11.0693	7.68714	1.43998	3.65515	7.9667	0.458804	6.62193	7.20503	0.91907	4.85725	4.67535	1.03891	3.13855	0.884652
chr13	108608934	108612479	5.53465	8.07149	0.685703	2.43677	11.1534	0.218478	1.80598	2.5061	0.720634	4.04771	4.96756	0.814828	3.13855	0.884401
chr15	63127496	63132158	4.74399	6.91842	0.685703	2.43677	11.1534	0.218478	4.81595	6.26524	0.768677	4.04771	5.55198	0.729056	3.13855	1.05434
chrX	83316415	83320213	7.11598	5.381	1.32243	2.43677	5.77586	0.421889	4.21395	6.26524	0.672592	3.23817	6.1364	0.527698	3.13454	1.27458
chr15	49360918	49364585	11.86	8.45585	1.40258	3.65515	8.16587	0.447613	5.41794	4.69893	1.15301	6.47633	6.42861	1.00742	3.13345	1.14452
chrX	68123637	68127787	8.69731	4.99664	1.74063	2.43677	4.38169	0.556126	9.63189	5.32546	1.80865	6.47633	4.67535	1.38521	3.12992	1.30569
chr19	35904009	35908354	7.90664	7.30278	1.08269	3.65515	10.5559	0.346267	1.20399	1.87957	0.640564	4.04771	7.88966	0.51304	3.12675	1.24857
chr12	22323186	22327355	2.37199	5.95753	0.39815	1.21838	9.56004	0.127446	4.21395	5.63872	0.747324	8.09542	6.1364	1.31924	3.12408	0.566479
chr7	23305577	23309604	3.16266	5.95753	0.530867	1.21838	7.17003	0.169927	9.0299	5.63872	1.60141	4.04771	4.67535	0.865754	3.12408	1.84973
chr11	66949809	66954327	9.48797	5.95753	1.5926	4.87354	9.56004	0.509782	3.00997	5.0122	0.600529	4.04771	7.59745	0.532772	3.12408	1.12718
chr7	24043896	24047288	8.69731	5.76535	1.50855	3.65515	7.56837	0.482951	3.61196	4.07241	0.886935	3.23817	6.42861	0.503712	3.1236	1.7608
chr18	56275826	56279178	7.90664	5.381	1.46936	3.65515	7.76753	0.470568	3.61196	4.38567	0.823582	7.28587	1.16884	6.23343	3.12253	0.132123
chrX	76524535	76527544	4.74399	4.22793	1.12206	1.21838	3.38585	0.359846	4.81595	4.07241	1.18258	4.04771	2.62989	1.53912	3.11817	0.768348
chr8	109128624	109132235	11.86	6.53407	1.8151	4.87354	8.36504	0.582608	3.61196	2.5061	1.44127	3.23817	5.25977	0.615648	3.11547	2.34106
chr4	115424950	115429119	7.90664	10.3776	0.761893	2.43677	9.95838	0.244695	4.21395	7.51829	0.560493	6.47633	6.72082	0.963622	3.11364	0.581653
chr10	29009912	29013834	4.74399	6.72624	0.705295	1.21838	5.37752	0.22657	2.40797	1.87957	1.28113	4.04771	4.38314	0.923471	3.11293	1.3873
chr16	63260211	63263622	8.69731	8.07149	1.07753	3.65515	10.5559	0.346267	0.601993	3.75915	0.160141	7.28587	7.30524	0.997349	3.11186	0.160567
chrX	91854361	91859342	6.32532	6.14971	1.02856	2.43677	7.3692	0.330669	2.40797	5.32546	0.452163	4.85725	6.72082	0.722717	3.11052	0.625643
chrX	5720811	5724884	7.11598	7.1106	1.00076	1.21838	3.78418	0.321968	5.41794	9.0846	0.596387	3.23817	5.25977	0.615648	3.10825	0.968715
chr14	44870341	44874709	7.11598	7.1106	1.00076	2.43677	7.56837	0.321968	4.81595	6.57851	0.732073	5.66679	5.84419	0.969645	3.10825	0.754991
chr7	117336360	117341054	3.16266	11.1463	0.283739	1.21838	13.3442	0.0913042	3.61196	6.57851	0.549055	0.809542	9.0585	0.0893682	3.10763	6.14374
chr15	19049193	19053688	5.53465	9.03239	0.612756	2.43677	12.3484	0.197335	2.40797	5.32546	0.452163	4.04771	9.64292	0.41976	3.10516	1.07719
chr5	141927174	141929833	2.37199	4.99664	0.474718	1.21838	7.9667	0.152935	1.80598	3.13262	0.576507	4.85725	2.62989	1.84694	3.10406	0.312141
chr4	21381284	21386440	11.86	12.4916	0.949436	4.87354	15.9334	0.305869	3.00997	7.20503	0.417759	4.85725	8.76629	0.554083	3.10406	0.753965
chr7	73048793	73052195	13.4413	8.26367	1.62655	3.65515	6.97086	0.524347	1.80598	5.95198	0.303425	4.85725	4.38314	1.10817	3.10205	0.273808
chr19	8152786	8158610	13.4413	11.3385	1.18545	3.65515	9.56004	0.382337	9.0299	7.51829	1.20106	10.524	9.93513	1.05928	3.10055	1.13385
chr4	145478275	145481523	10.2786	9.03239	1.13798	3.65515	9.95838	0.367043	11.4379	11.5907	0.986815	11.3336	10.2273	1.10817	3.10039	0.890494
chrX	110389518	110392669	7.11598	7.87932	0.903122	2.43677	8.36504	0.291304	4.81595	3.13262	1.53735	4.04771	6.1364	0.659622	3.10027	2.33066
chrX	108100380	108103816	9.48797	6.34189	1.49608	3.65515	7.56837	0.482951	2.40797	4.07241	0.59129	3.23817	6.72082	0.481811	3.09779	1.22722
chr10	89045854	89049304	7.11598	8.26367	0.861116	2.43677	8.76337	0.278063	6.01993	1.87957	3.20282	4.04771	5.84419	0.692604	3.09684	4.62432
chr5	16917185	16920738	10.2786	9.22456	1.11427	2.43677	6.7717	0.359846	3.61196	6.57851	0.549055	6.47633	5.84419	1.10817	3.09651	0.495463
chrY	2418680	2422060	7.90664	4.03575	1.95915	3.65515	5.77586	0.632833	7.22392	6.26524	1.15301	6.47633	5.55198	1.16649	3.09585	0.988448
chr1	102601508	102604975	7.90664	8.07149	0.979576	3.65515	11.5517	0.316416	1.20399	3.75915	0.320282	0	5.84419	0	3.09585	#DIV/0!
chrX	134545168	134548578	4.74399	5.76535	0.822844	1.21838	4.58085	0.265973	3.00997	8.45808	0.355869	2.42862	3.50652	0.692604	3.09371	0.513813
chrX	143593061	143596168	9.48797	5.76535	1.64569	2.43677	4.58085	0.531946	5.41794	3.75915	1.44127	4.85725	4.96756	0.977793	3.09371	1.474
chr4	35042883	35045934	9.48797	4.61228	2.05711	6.09192	9.16171	0.664933	4.21395	4.38567	0.960846	1.61908	6.1364	0.263849	3.09371	3.64165
chrX	103898248	103902297	11.0693	6.72624	1.64569	2.43677	4.58085	0.531946	4.21395	5.63872	0.747324	6.47633	7.30524	0.886532	3.09371	0.842975
chr17	30597874	30605068	7.90664	11.9151	0.663584	2.43677	11.3526	0.214645	2.40797	8.45808	0.284695	4.04771	10.8118	0.37438	3.09154	0.760443
chr3	16489923	16494738	4.74399	9.03239	0.52522	1.21838	7.17003	0.169927	3.00997	5.95198	0.505708	3.23817	5.25977	0.615648	3.09085	0.821425
chr4	143643993	143647604	4.74399	9.03239	0.52522	1.21838	7.17003	0.169927	4.81595	7.51829	0.640564	7.28587	4.96756	1.46669	3.09085	0.436741
chr6	145899001	145902872	3.16266	9.03239	0.350146	1.21838	10.755	0.113285	5.41794	2.81936	1.92169	4.85725	7.59745	0.639326	3.09085	3.00581
chrY	42583360	42587222	11.86	7.1106	1.66793	3.65515	6.7717	0.539769	7.22392	5.95198	1.2137	5.66679	6.42861	0.881495	3.09008	1.37686
chr1	19128544	19131068	6.32532	4.80446	1.31655	3.65515	8.56421	0.426794	3.61196	3.13262	1.15301	2.42862	4.09093	0.59366	3.08474	1.94221
chrX	163683039	163686079	5.53465	5.57317	0.993088	1.21838	3.78418	0.321968	4.81595	4.69893	1.0249	0.809542	3.50652	0.230868	3.08443	4.43935
chr6	20296089	20298941	5.53465	5.57317	0.993088	2.43677	7.56837	0.321968	2.40797	3.75915	0.640564	3.23817	6.42861	0.503712	3.08443	1.27169
chrX	47233407	47237228	11.0693	5.57317	1.98618	2.43677	3.78418	0.643935	7.82591	6.57851	1.18962	3.23817	3.50652	0.923471	3.08443	1.2882
chr5	106019459	106023528	8.69731	6.91842	1.25712	3.65515	8.96254	0.407826	4.81595	2.81936	1.70817	1.61908	6.42861	0.251856	3.0825	6.78233
chr4	103273381	103277349	7.90664	9.22456	0.857129	3.65515	13.1451	0.278063	4.81595	3.44588	1.39759	3.23817	9.64292	0.335808	3.0825	4.16189
chrX	58525921	58529824	5.53465	4.99664	1.10767	1.21838	3.38585	0.359846	6.62193	5.63872	1.17437	5.66679	3.50652	1.61607	3.07819	0.726679
chrX	66344491	66348260	5.53465	4.99664	1.10767	2.43677	6.7717	0.359846	4.21395	3.75915	1.12099	4.04771	5.55198	0.729056	3.07819	1.53759
chr2	15430282	15435041	7.11598	11.3385	0.627593	2.43677	11.9501	0.203913	3.00997	9.0846	0.331326	2.42862	8.18187	0.29683	3.07775	1.11621
chr7	40337604	40341874	11.0693	9.8011	1.12939	3.65515	9.95838	0.367043	3.61196	4.69893	0.768677	4.04771	6.42861	0.62964	3.07701	1.22082
chr12	75379420	75382943	10.2786	6.91842	1.48569	3.65515	7.56837	0.482951	5.41794	4.38567	1.23537	4.85725	3.50652	1.38521	3.07627	0.891833
chr7	7240720	7245064	9.48797	8.07149	1.17549	2.43677	6.37336	0.382337	7.22392	5.32546	1.35649	10.524	4.67535	2.25096	3.0745	0.602626
chr15	75013850	75016967	4.74399	4.03575	1.17549	2.43677	6.37336	0.382337	3.00997	4.69893	0.640564	4.85725	5.25977	0.923471	3.0745	0.693648
chr7	74081593	74084937	6.32532	5.381	1.17549	3.65515	9.56004	0.382337	3.00997	4.07241	0.739112	3.23817	7.01303	0.461736	3.0745	1.60073
chrY	17669779	17673920	6.32532	9.41674	0.67171	2.43677	11.1534	0.218478	2.40797	3.44588	0.698797	7.28587	6.72082	1.08408	3.0745	0.644602
chrX	108001408	108006125	13.4413	5.95753	2.25619	3.65515	4.97919	0.734086	10.2339	6.57851	1.55566	3.23817	6.72082	0.481811	3.07346	3.22877
chrX	19830969	19834104	3.95332	5.57317	0.709348	2.43677	10.5559	0.230845	1.20399	3.44588	0.349398	4.85725	4.38314	1.10817	3.07284	0.315294
chrX	56168256	56171310	3.95332	4.4201	0.894396	1.21838	4.18252	0.291304	9.0299	4.38567	2.05896	8.90496	3.50652	2.53955	3.07032	0.810757
chr13	100120996	100123600	4.74399	4.4201	1.07328	2.43677	6.97086	0.349565	1.80598	3.13262	0.576507	2.42862	4.96756	0.488897	3.07032	1.1792
chr10	117988803	117991327	9.48797	4.4201	2.14655	4.87354	6.97086	0.69913	3.61196	5.0122	0.720634	6.47633	2.62989	2.46259	3.07032	0.292633
chr10	11373053	11376618	11.0693	8.26367	1.33951	4.87354	11.1534	0.436956	1.20399	4.38567	0.274527	4.85725	6.42861	0.755567	3.06556	0.363339
chrX	20762305	20766764	12.6506	6.34189	1.99477	6.09192	9.36088	0.650786	4.21395	5.32546	0.791285	2.42862	6.72082	0.361358	3.06518	2.18975
chr3	136514036	136517568	7.90664	8.64803	0.914271	2.43677	8.16587	0.298409	3.61196	2.81936	1.28113	2.42862	4.38314	0.554083	3.06382	2.31216
chrY	47886518	47889325	5.53465	4.03575	1.37141	3.65515	8.16587	0.447613	4.21395	5.95198	0.707992	1.61908	4.67535	0.346302	3.06382	2.04444
chrX	49009940	49013713	5.53465	7.68714	0.719989	1.21838	5.17836	0.235284	4.21395	6.26524	0.672592	4.85725	6.42861	0.755567	3.06008	0.890181
chr5	16286692	16291712	8.69731	9.60892	0.905129	3.65515	12.3484	0.296002	3.00997	6.26524	0.480423	4.85725	6.1364	0.791547	3.05784	0.606942
chrX	65564958	65569457	3.95332	6.34189	0.623367	1.21838	5.97503	0.203913	6.01993	7.51829	0.800705	4.04771	2.04547	1.97887	3.05703	0.404628
chrX	102829195	102831993	3.95332	6.34189	0.623367	1.21838	5.97503	0.203913	3.61196	3.13262	1.15301	0.809542	6.72082	0.120453	3.05703	9.57234
chrY	17589768	17593844	9.48797	6.34189	1.49608	2.43677	4.97919	0.489391	6.62193	5.95198	1.11256	8.09542	6.42861	1.25928	3.05703	0.883488
chr9	94919032	94921513	3.95332	4.22793	0.93505	2.43677	7.9667	0.305869	3.00997	4.38567	0.686318	4.85725	3.50652	1.38521	3.05703	0.495463
chr10	32178260	32182440	9.48797	8.45585	1.12206	3.65515	9.95838	0.367043	3.61196	5.95198	0.60685	6.47633	6.1364	1.0554	3.05703	0.574997
chr2	21600588	21603176	4.74399	6.72624	0.705295	2.43677	10.5559	0.230845	3.00997	2.5061	1.20106	3.23817	5.84419	0.554083	3.05528	2.16765
chrX	48027344	48031409	4.74399	7.1106	0.667171	1.21838	5.57669	0.218478	9.63189	6.57851	1.46415	7.28587	5.84419	1.24669	3.05372	1.17443
chrX	108362950	108366652	8.69731	7.68714	1.13141	2.43677	6.57253	0.370751	4.21395	3.44588	1.22289	2.42862	4.09093	0.59366	3.05168	2.05992
chr3	106245434	106248552	5.53465	5.18882	1.06665	2.43677	6.97086	0.349565	1.80598	3.75915	0.480423	6.47633	5.25977	1.2313	3.05137	0.390177
chr11	92694180	92697064	3.95332	3.45921	1.14284	3.65515	9.75921	0.374534	2.40797	6.57851	0.366036	2.42862	3.50652	0.692604	3.05137	0.528494
chrX	41288492	41293596	10.2786	8.26367	1.24383	2.43677	5.97503	0.407826	4.81595	5.95198	0.809133	4.85725	7.01303	0.692604	3.04992	1.16825
chr8	59738455	59742612	13.4413	5.76535	2.33139	7.31031	9.56004	0.764673	3.00997	3.44588	0.873496	6.47633	6.72082	0.963622	3.04887	0.906472
chr14	18487768	18491334	9.48797	8.64803	1.09713	3.65515	10.1575	0.359846	2.40797	3.75915	0.640564	3.23817	6.42861	0.503712	3.04887	1.27169
chrX	105013325	105018148	5.53465	6.53407	0.847045	1.21838	4.38169	0.278063	3.00997	6.26524	0.480423	5.66679	5.25977	1.07738	3.04624	0.445916
chr14	36198606	36201426	5.53465	6.53407	0.847045	2.43677	8.76337	0.278063	3.00997	4.07241	0.739112	3.23817	4.09093	0.791547	3.04624	0.933757
chrY	7751062	7760570	17.3946	20.3709	0.853895	6.09192	21.7093	0.280614	19.2638	17.5427	1.09811	25.9053	22.5001	1.15134	3.04295	0.953766
chr6	68772636	68777513	10.2786	13.2603	0.775143	3.65515	14.3401	0.254891	6.01993	7.51829	0.800705	4.04771	9.35071	0.432877	3.04108	1.84973
chr13	17917101	17920503	11.86	4.99664	2.37359	7.31031	9.36088	0.780943	1.20399	5.32546	0.226081	2.42862	2.62989	0.923471	3.03939	0.244817
chr8	55448945	55453354	12.6506	9.8011	1.29074	6.09192	14.3401	0.424818	7.82591	7.20503	1.08617	9.7145	8.47408	1.14638	3.03832	0.947483
chr1	47785253	47788830	6.32532	11.9151	0.530867	1.21838	6.97086	0.174782	1.80598	2.5061	0.720634	3.23817	4.96756	0.651862	3.0373	1.1055
chr12	31045678	31048961	6.32532	5.95753	1.06173	2.43677	6.97086	0.349565	3.00997	4.07241	0.739112	4.04771	7.59745	0.532772	3.0373	1.3873
chr9	17852965	17857152	6.32532	7.49496	0.843943	2.43677	8.76337	0.278063	3.61196	5.32546	0.678244	4.04771	6.72082	0.602264	3.03508	1.12616
chr7	134329129	134332974	12.6506	7.49496	1.68789	6.09192	10.9542	0.556126	4.21395	5.95198	0.707992	2.42862	5.25977	0.461736	3.03508	1.53333
chr3	16576843	16580037	3.95332	7.87932	0.501734	1.21838	7.3692	0.165335	2.40797	5.0122	0.480423	0.809542	8.18187	0.0989434	3.03466	4.85553
chrX	134689135	134695998	11.0693	11.3385	0.976256	2.43677	7.56837	0.321968	3.61196	11.904	0.303425	1.61908	11.104	0.145811	3.03216	2.08094
chr13	74445860	74448596	4.74399	5.381	0.881619	1.21838	4.18252	0.291304	0.601993	4.69893	0.128113	3.23817	4.09093	0.791547	3.02646	0.161851
chrX	94034891	94038046	4.74399	5.381	0.881619	1.21838	4.18252	0.291304	4.81595	4.69893	1.0249	3.23817	4.96756	0.651862	3.02646	1.57227
chr8	43558344	43561163	7.11598	8.07149	0.881619	2.43677	8.36504	0.291304	3.61196	3.75915	0.960846	5.66679	5.25977	1.07738	3.02646	0.891833
chrX	9293612	9298391	7.90664	7.68714	1.02856	2.43677	7.17003	0.339855	7.22392	7.83156	0.922412	8.09542	10.2273	0.791547	3.02646	1.16533
chr9	93434952	93438752	7.11598	8.45585	0.841545	2.43677	8.76337	0.278063	3.61196	5.32546	0.678244	4.85725	5.55198	0.874868	3.02646	0.775253
chr6	129967860	129970864	7.90664	5.76535	1.37141	2.43677	5.37752	0.45314	6.01993	3.75915	1.60141	0.809542	4.96756	0.162966	3.02646	9.82668
chr9	88669254	88672857	9.48797	4.99664	1.89887	4.87354	7.76753	0.627424	3.61196	4.69893	0.768677	3.23817	3.21431	1.00742	3.02646	0.763013
chrX	165980152	165983572	7.11598	5.18882	1.37141	2.43677	5.37752	0.45314	7.82591	2.19284	3.56886	5.66679	7.59745	0.745881	3.02646	4.78475
chrX	13314652	13318167	6.32532	4.61228	1.37141	2.43677	5.37752	0.45314	6.01993	5.95198	1.01142	1.61908	4.67535	0.346302	3.02646	2.92062
chr18	85172384	85175849	14.232	7.68714	1.8514	6.09192	9.95838	0.611738	3.61196	4.69893	0.768677	5.66679	6.1364	0.923471	3.02646	0.832377
chr14	91950092	91954670	9.48797	9.22456	1.02856	3.65515	10.755	0.339855	5.41794	6.89177	0.786147	4.04771	8.47408	0.477658	3.02646	1.64584
chrX	114679763	114683248	9.48797	6.91842	1.37141	4.87354	10.755	0.45314	4.21395	5.95198	0.707992	5.66679	5.25977	1.07738	3.02646	0.65714
chr16	48082782	48087495	14.232	9.8011	1.45208	4.87354	10.1575	0.479795	7.22392	7.83156	0.922412	4.85725	8.18187	0.59366	3.02646	1.55377
chrX	156565307	156571387	5.53465	10.1855	0.543388	1.21838	6.7717	0.179923	11.4379	7.51829	1.52134	7.28587	8.47408	0.859784	3.02011	1.76944
chr8	3972599	3976751	11.86	9.41674	1.25946	3.65515	8.76337	0.417094	12.6419	6.89177	1.83434	6.47633	8.18187	0.791547	3.01959	2.31741
chrX	148050087	148056496	13.4413	9.60892	1.39884	6.09192	13.1451	0.463438	10.8359	10.0244	1.08095	6.47633	7.30524	0.886532	3.01839	1.2193
chr1	95859471	95865316	16.604	14.029	1.18354	6.09192	15.5351	0.39214	7.82591	9.71113	0.805871	8.09542	9.35071	0.865754	3.01816	0.930831
chr10	50252774	50257851	11.86	10.762	1.10202	4.87354	13.3442	0.365217	2.40797	11.2774	0.213521	8.09542	9.35071	0.865754	3.01745	0.24663
chr15	16462262	16464330	7.90664	5.57317	1.4187	2.43677	5.17836	0.470568	4.21395	6.89177	0.611447	2.42862	2.9221	0.831124	3.01486	0.735687
chrY	24954920	24959752	10.2786	11.1463	0.922153	2.43677	7.9667	0.305869	12.0399	6.89177	1.74699	8.90496	10.2273	0.870702	3.01486	2.00642
chr3	114863767	114866047	3.16266	4.80446	0.658275	1.21838	5.57669	0.218478	2.40797	4.07241	0.59129	0	3.79872	0	3.01301	#DIV/0!
chr8	29938582	29941378	7.90664	6.72624	1.17549	3.65515	9.36088	0.390471	3.00997	1.87957	1.60141	1.61908	5.25977	0.307824	3.01044	5.20236
chr9	77152372	77155852	7.90664	6.72624	1.17549	3.65515	9.36088	0.390471	3.61196	4.07241	0.886935	4.04771	5.25977	0.769559	3.01044	1.15252
chrX	134263354	134267758	7.90664	7.30278	1.08269	2.43677	6.7717	0.359846	3.00997	5.95198	0.505708	6.47633	5.84419	1.10817	3.00876	0.456347
chr1	137610903	137613954	11.86	7.30278	1.62403	3.65515	6.7717	0.539769	4.21395	2.81936	1.49465	3.23817	6.72082	0.481811	3.00876	3.10215
chr13	50895436	50899810	6.32532	5.95753	1.06173	3.65515	10.3567	0.352926	3.61196	5.95198	0.60685	2.42862	6.1364	0.395773	3.00838	1.53333
chr2	88240851	88244220	7.90664	7.87932	1.00347	3.65515	10.9542	0.333675	3.00997	4.38567	0.686318	7.28587	5.84419	1.24669	3.00732	0.550514
chr17	55574223	55578359	8.69731	6.14971	1.41426	2.43677	5.17836	0.470568	7.82591	2.81936	2.77578	5.66679	2.33768	2.42411	3.00544	1.14507
chr6	67594157	67598242	11.86	9.03239	1.31305	3.65515	8.36504	0.436956	4.21395	4.38567	0.960846	4.04771	7.59745	0.532772	3.00499	1.80348
chrX	17832697	17838312	8.69731	8.84021	0.983835	3.65515	11.1534	0.327717	10.2339	6.57851	1.55566	5.66679	7.01303	0.808037	3.00209	1.92523
chr10	72690969	72694170	4.74399	7.87932	0.602081	2.43677	12.1492	0.20057	3.00997	2.81936	1.06761	2.42862	5.55198	0.437434	3.00185	2.44061
chr9	8860028	8863127	7.11598	6.72624	1.05794	3.65515	10.3567	0.352926	4.21395	3.44588	1.22289	4.04771	6.42861	0.62964	2.99763	1.94221
chrX	39553457	39556768	11.0693	4.22793	2.61814	4.87354	5.57669	0.873912	4.21395	7.20503	0.584863	6.47633	4.96756	1.30372	2.99589	0.448609
chr14	50557279	50561518	10.2786	14.6056	0.703748	2.43677	10.3567	0.235284	3.61196	4.69893	0.768677	6.47633	7.30524	0.886532	2.99106	0.86706
chr9	71192427	71196972	8.69731	9.03239	0.962903	3.65515	11.3526	0.321968	5.41794	5.32546	1.01737	7.28587	6.1364	1.18732	2.99068	0.856859
chr3	92186333	92188790	3.16266	5.18882	0.609514	1.21838	5.97503	0.203913	1.20399	5.95198	0.202283	2.42862	3.79872	0.639326	2.98909	0.316401
chrX	29398242	29400582	4.74399	5.18882	0.914271	1.21838	3.98335	0.305869	5.41794	4.69893	1.15301	5.66679	6.1364	0.923471	2.98909	1.24857
chrX	106852023	106856723	7.90664	5.18882	1.52379	2.43677	4.78002	0.509782	7.82591	7.20503	1.08617	1.61908	4.96756	0.325931	2.98909	3.33253
chrY	14778998	14782859	15.8133	7.49496	2.10986	7.31031	10.3567	0.705852	6.62193	2.81936	2.34873	3.23817	6.72082	0.481811	2.98909	4.8748
chr13	5063571	5068071	5.53465	5.76535	0.959985	2.43677	7.56837	0.321968	1.20399	3.75915	0.320282	6.47633	8.47408	0.764252	2.98162	0.419079
chr12	24418669	24423077	11.0693	11.3385	0.976256	3.65515	11.1534	0.327717	8.42791	10.0244	0.84074	4.04771	7.88966	0.51304	2.97896	1.63874
chr1	66966299	66969569	4.74399	4.03575	1.17549	2.43677	6.17419	0.39467	3.61196	1.56631	2.30603	2.42862	6.1364	0.395773	2.97842	5.82664
chr7	23546657	23552936	7.11598	11.3385	0.627593	1.21838	5.77586	0.210944	11.4379	9.71113	1.17781	8.90496	7.30524	1.21898	2.97516	0.966225
chr15	49322614	49326809	4.74399	10.9542	0.433076	1.21838	8.36504	0.145652	3.00997	5.32546	0.565203	3.23817	5.84419	0.554083	2.97336	1.02007
chr15	73084739	73087262	3.16266	7.30278	0.433076	1.21838	8.36504	0.145652	3.61196	4.07241	0.886935	0.809542	3.21431	0.251856	2.97336	3.5216
chr2	78136767	78139629	9.48797	7.30278	1.29923	2.43677	5.57669	0.436956	0	2.81936	0	1.61908	3.79872	0.426218	2.97336	0
chrX	18074145	18081080	12.6506	10.9542	1.15487	4.87354	12.5476	0.388405	6.01993	10.9642	0.549055	10.524	10.5195	1.00043	2.97336	0.54882
chr10	51224254	51229405	7.11598	7.30278	0.974421	3.65515	11.1534	0.327717	4.81595	3.44588	1.39759	2.42862	5.84419	0.415562	2.97336	3.36314
chr3	81777963	81781159	3.95332	8.26367	0.478398	1.21838	7.56837	0.160984	3.00997	3.13262	0.960846	4.85725	6.1364	0.791547	2.97171	1.21388
chr18	59929711	59933446	6.32532	9.22456	0.685703	2.43677	10.5559	0.230845	6.01993	6.26524	0.960846	8.09542	5.25977	1.53912	2.97041	0.624283
chrX	143776366	143780587	11.0693	7.1106	1.55673	3.65515	6.97086	0.524347	6.01993	4.07241	1.47822	4.04771	6.1364	0.659622	2.9689	2.24102
chr1	32374551	32378788	9.48797	7.49496	1.26591	3.65515	8.56421	0.426794	2.40797	5.95198	0.404567	5.66679	4.96756	1.14076	2.9661	0.354647
chr4	89185049	89189437	7.11598	9.60892	0.74056	2.43677	9.75921	0.249689	3.61196	6.57851	0.549055	4.04771	7.01303	0.57717	2.96593	0.951288
chrY	43815626	43819668	15.8133	5.95753	2.65434	7.31031	8.16587	0.895227	6.62193	8.14482	0.813023	8.09542	7.88966	1.02608	2.96499	0.792359
chr8	121405557	121409078	7.11598	9.41674	0.755673	2.43677	9.56004	0.254891	2.40797	3.13262	0.768677	2.42862	6.72082	0.361358	2.96469	2.12719
chr8	3895834	3899404	4.74399	8.64803	0.548563	1.21838	6.57253	0.185375	2.40797	3.75915	0.640564	4.04771	4.67535	0.865754	2.9592	0.739891
chrX	86823158	86826575	3.95332	4.80446	0.822844	2.43677	8.76337	0.278063	1.80598	2.5061	0.720634	2.42862	5.55198	0.437434	2.9592	1.64741
chr1	179894030	179897327	4.74399	5.76535	0.822844	2.43677	8.76337	0.278063	0.601993	3.13262	0.192169	3.23817	5.25977	0.615648	2.9592	0.312141
chr13	106608794	106611472	7.11598	5.76535	1.23427	3.65515	8.76337	0.417094	6.01993	5.32546	1.13041	3.23817	4.67535	0.692604	2.9592	1.63211
chrX	153822864	153826084	9.48797	5.76535	1.64569	4.87354	8.76337	0.556126	4.21395	3.75915	1.12099	3.23817	5.25977	0.615648	2.9592	1.82083
chr14	116636719	116641586	10.2786	7.49496	1.37141	6.09192	13.1451	0.463438	4.21395	6.26524	0.672592	10.524	7.59745	1.38521	2.9592	0.485553
chrX	145313757	145318314	3.16266	5.95753	0.530867	1.21838	6.7717	0.179923	5.41794	4.07241	1.3304	2.42862	3.50652	0.692604	2.95052	1.92087
chrX	147984026	147988180	6.32532	5.95753	1.06173	2.43677	6.7717	0.359846	6.62193	6.57851	1.0066	5.66679	5.25977	1.07738	2.95052	0.934301
chr14	110336966	110340112	15.0226	12.4916	1.20262	3.65515	8.96254	0.407826	4.21395	4.69893	0.896789	3.23817	9.93513	0.325931	2.94885	2.75147
chr13	27739630	27743079	10.2786	8.26367	1.24383	4.87354	11.5517	0.421889	4.21395	8.14482	0.517378	2.42862	6.1364	0.395773	2.94825	1.30726
chr13	15963862	15969106	12.6506	7.30278	1.7323	6.09192	10.3567	0.58821	6.01993	5.32546	1.13041	4.85725	6.1364	0.791547	2.94504	1.4281
chr3	90967917	90970479	7.11598	7.1106	1.00076	2.43677	7.17003	0.339855	0.601993	3.13262	0.192169	4.85725	6.42861	0.755567	2.94466	0.254338
chrX	13006101	13009113	7.90664	6.14971	1.28569	1.21838	2.78835	0.436956	3.61196	7.51829	0.480423	3.23817	3.21431	1.00742	2.94239	0.476883
chr14	6721701	6728249	16.604	11.5307	1.43998	9.74708	19.9168	0.489391	15.0498	16.2896	0.92389	12.9527	13.4416	0.963622	2.94239	0.958768
chr15	49033467	49037438	9.48797	6.14971	1.54283	3.65515	6.97086	0.524347	3.61196	4.07241	0.886935	2.42862	7.01303	0.346302	2.94239	2.56116
chr5	131341133	131343468	5.53465	6.91842	0.799987	2.43677	8.96254	0.271884	1.20399	4.69893	0.256226	4.85725	5.84419	0.831124	2.94239	0.308288
chr4	67326371	67329630	7.90664	5.381	1.46936	4.87354	9.75921	0.499378	3.00997	5.32546	0.565203	6.47633	3.79872	1.70487	2.94239	0.331523
chr6	42049299	42053351	9.48797	9.22456	1.02856	4.87354	13.9417	0.349565	9.63189	5.95198	1.61827	6.47633	9.0585	0.714946	2.94239	2.26348
chrX	22690532	22694388	11.86	6.14971	1.92854	3.65515	5.57669	0.655434	6.62193	4.38567	1.5099	4.04771	5.25977	0.769559	2.94239	1.96203
chr10	99721180	99725476	8.69731	7.49496	1.16042	4.87354	12.3484	0.39467	5.41794	5.0122	1.08095	4.04771	9.93513	0.407414	2.94023	2.6532
chrY	20929877	20936334	20.5573	15.5665	1.32061	6.09192	13.5434	0.449808	10.8359	9.0846	1.19277	9.7145	13.7339	0.70734	2.93595	1.68628
chr16	19344918	19347991	7.90664	8.07149	0.979576	3.65515	10.9542	0.333675	3.00997	2.81936	1.06761	2.42862	5.25977	0.461736	2.93572	2.31216
chrY	17094940	17098709	13.4413	7.1106	1.89032	4.87354	7.56837	0.643935	7.22392	7.20503	1.00262	7.28587	7.30524	0.997349	2.93557	1.00529
chr15	97553559	97557762	4.74399	8.45585	0.56103	2.43677	12.7467	0.191168	3.00997	4.38567	0.686318	7.28587	4.38314	1.66225	2.93475	0.412886
chrY	40572804	40575554	9.48797	4.22793	2.24412	3.65515	4.78002	0.764673	6.62193	5.32546	1.24345	2.42862	4.09093	0.59366	2.93475	2.09454
chrY	82844915	82851011	18.9759	13.4525	1.41059	8.52869	17.7259	0.481143	16.8558	10.9642	1.53735	9.7145	14.6105	0.664899	2.93175	2.31216
chr3	140768506	140773969	7.90664	9.99328	0.791196	3.65515	13.5434	0.269885	3.61196	6.26524	0.576507	4.85725	10.8118	0.449256	2.93161	1.28325
chr14	28616133	28619871	3.95332	5.95753	0.663584	1.21838	5.37752	0.22657	4.21395	3.44588	1.22289	3.23817	3.50652	0.923471	2.92883	1.32424
chrX	110508879	110512148	3.95332	5.95753	0.663584	1.21838	5.37752	0.22657	2.40797	5.0122	0.480423	2.42862	4.09093	0.59366	2.92883	0.809256
chr4	25357633	25360595	4.74399	5.95753	0.796301	2.43677	8.96254	0.271884	3.61196	2.5061	1.44127	4.04771	3.50652	1.15434	2.92883	1.24857
chr8	22292238	22295887	4.74399	5.95753	0.796301	2.43677	8.96254	0.271884	3.00997	4.69893	0.640564	4.85725	5.84419	0.831124	2.92883	0.77072
chr17	62388962	62392764	9.48797	5.95753	1.5926	4.87354	8.96254	0.543767	1.20399	1.56631	0.768677	1.61908	8.18187	0.197887	2.92883	3.88443
chr9	81615067	81618315	9.48797	6.53407	1.45208	3.65515	7.3692	0.496004	1.80598	5.95198	0.303425	0	5.25977	0	2.92755	#DIV/0!
chrY	32576648	32586643	22.9293	17.2961	1.32569	9.74708	21.5101	0.45314	15.0498	14.7233	1.02218	20.2385	16.6559	1.21509	2.92557	0.841232
chrY	10770744	10773541	5.53465	4.22793	1.30907	3.65515	8.16587	0.447613	1.20399	3.44588	0.349398	0.809542	5.25977	0.153912	2.92456	2.27012
chr8	74401341	74406226	6.32532	8.84021	0.715517	2.43677	9.95838	0.244695	6.01993	4.38567	1.37264	4.85725	10.8118	0.449256	2.92411	3.05535
chr16	64450224	64453237	9.48797	8.84021	1.07328	3.65515	9.95838	0.367043	3.00997	3.44588	0.873496	4.04771	5.25977	0.769559	2.92411	1.13506
chr13	4463258	4466325	7.11598	5.57317	1.27683	2.43677	5.57669	0.436956	1.20399	5.63872	0.213521	0.809542	4.96756	0.162966	2.9221	1.31022
chrX	154051077	154054297	7.11598	5.57317	1.27683	2.43677	5.57669	0.436956	4.81595	6.57851	0.732073	8.90496	7.01303	1.26977	2.9221	0.576538
chr14	51755166	51758812	4.74399	5.57317	0.851218	2.43677	8.36504	0.291304	6.62193	6.26524	1.05693	2.42862	4.38314	0.554083	2.9221	1.90753
chr2	21998663	22007401	8.69731	14.6056	0.595479	3.65515	17.9251	0.203913	5.41794	11.2774	0.480423	5.66679	15.1949	0.37294	2.92026	1.2882
chrX	27043117	27051224	23.7199	16.9117	1.40258	8.52869	17.7259	0.481143	11.4379	8.45808	1.3523	11.3336	14.9027	0.760506	2.91509	1.77816
chr12	88062261	88066207	4.74399	6.91842	0.685703	1.21838	5.17836	0.235284	3.00997	1.56631	1.92169	1.61908	4.38314	0.369389	2.91437	5.20236
chrX	105567454	105570433	6.32532	4.61228	1.37141	2.43677	5.17836	0.470568	4.21395	5.32546	0.791285	4.04771	5.84419	0.692604	2.91437	1.14248
chr10	122111935	122114740	4.74399	5.18882	0.914271	2.43677	7.76753	0.313712	0	4.38567	0	4.85725	2.33768	2.07781	2.91437	0
chr8	63473898	63476657	9.48797	5.18882	1.82854	4.87354	7.76753	0.627424	2.40797	2.19284	1.09811	1.61908	4.67535	0.346302	2.91437	3.17096
chr19	39145664	39150093	10.2786	10.3776	0.990461	3.65515	10.755	0.339855	1.20399	5.32546	0.226081	6.47633	13.4416	0.481811	2.91437	0.469232
chrX	123387373	123391540	10.2786	8.64803	1.18855	2.43677	5.97503	0.407826	7.22392	5.32546	1.35649	5.66679	4.67535	1.21206	2.91437	1.11916
chr15	77501568	77504864	7.11598	6.91842	1.02856	3.65515	10.3567	0.352926	5.41794	6.89177	0.786147	8.90496	6.42861	1.38521	2.91437	0.56753
chr3	34366100	34369288	7.90664	5.76535	1.37141	4.87354	10.3567	0.470568	2.40797	3.13262	0.768677	5.66679	4.09093	1.38521	2.91437	0.554918
chr4	29247166	29251920	6.32532	7.68714	0.822844	3.65515	12.9459	0.282341	3.00997	3.75915	0.800705	3.23817	4.38314	0.738777	2.91437	1.08382
chr8	52836206	52840877	10.2786	7.49496	1.37141	6.09192	12.9459	0.470568	3.61196	4.38567	0.823582	4.85725	5.55198	0.874868	2.91437	0.941379
chrX	18361034	18367857	17.3946	11.7229	1.48382	8.52869	16.7301	0.509782	5.41794	5.63872	0.960846	9.7145	11.104	0.874868	2.91069	1.09828
chrX	169881032	169885084	8.69731	5.381	1.6163	2.43677	4.38169	0.556126	8.42791	6.89177	1.22289	4.85725	6.42861	0.755567	2.90636	1.61851
chr1	144739292	144742143	8.69731	5.381	1.6163	4.87354	8.76337	0.556126	4.21395	1.56631	2.69037	4.85725	3.21431	1.51113	2.90636	1.78036
chrX	56419164	56423009	6.32532	4.80446	1.31655	2.43677	5.37752	0.45314	4.81595	8.14482	0.59129	1.61908	7.30524	0.221633	2.9054	2.66788
chr5	22087875	22091298	3.16266	7.30278	0.433076	1.21838	8.16587	0.149204	0.601993	1.56631	0.384338	6.47633	6.1364	1.0554	2.90257	0.364165
chr12	44258758	44262115	7.90664	6.53407	1.21006	3.65515	8.76337	0.417094	1.20399	3.44588	0.349398	4.85725	5.25977	0.923471	2.90118	0.378353
chr7	105344163	105347544	7.90664	6.53407	1.21006	3.65515	8.76337	0.417094	4.81595	4.07241	1.18258	4.85725	6.72082	0.722717	2.90118	1.6363
chr8	34661752	34665296	4.74399	6.14971	0.771416	1.21838	4.58085	0.265973	9.63189	7.20503	1.33683	8.09542	6.42861	1.25928	2.90035	1.06158
chrX	71531506	71534584	4.74399	6.14971	0.771416	1.21838	4.58085	0.265973	3.00997	4.38567	0.686318	3.23817	2.9221	1.10817	2.90035	0.619328
chr3	22692280	22697199	16.604	16.143	1.02856	4.87354	13.7426	0.354631	4.81595	7.83156	0.614941	10.524	10.5195	1.00043	2.90035	0.614679
chr5	70002437	70005711	7.11598	9.03239	0.78783	2.43677	8.96254	0.271884	4.21395	3.13262	1.34518	5.66679	5.25977	1.07738	2.89767	1.24857
chr3	7080929	7086728	16.604	14.9899	1.10767	6.09192	15.9334	0.382337	6.62193	7.83156	0.845544	4.04771	13.4416	0.301132	2.89712	2.80789
chr11	7922825	7927669	9.48797	9.99328	0.949436	3.65515	11.1534	0.327717	2.40797	6.26524	0.384338	6.47633	5.55198	1.16649	2.89712	0.329483
chr18	90404298	90407468	7.11598	8.84021	0.804956	2.43677	8.76337	0.278063	3.61196	4.38567	0.823582	4.04771	4.96756	0.814828	2.89487	1.01074
chrX	159512162	159515924	9.48797	8.84021	1.07328	2.43677	6.57253	0.370751	7.22392	6.57851	1.09811	1.61908	7.30524	0.221633	2.89487	4.95463
chr12	22496863	22503188	4.74399	8.84021	0.536638	2.43677	13.1451	0.185375	7.82591	7.51829	1.04092	7.28587	12.2728	0.59366	2.89487	1.75339
chr5	82415265	82418442	10.2786	6.53407	1.57308	4.87354	8.96254	0.543767	0	3.13262	0	3.23817	7.30524	0.443266	2.89294	0
chr7	140654281	140656987	7.90664	5.95753	1.32717	3.65515	7.9667	0.458804	3.00997	2.5061	1.20106	4.85725	5.55198	0.874868	2.89267	1.37284
chr13	50690447	50693500	7.90664	4.80446	1.64569	4.87354	8.56421	0.569059	3.61196	4.07241	0.886935	4.04771	4.67535	0.865754	2.89195	1.02446
chr16	66429307	66432298	7.11598	5.76535	1.23427	3.65515	8.56421	0.426794	1.20399	3.75915	0.320282	2.42862	4.38314	0.554083	2.89195	0.57804
chr2	112116168	112119552	9.48797	7.68714	1.23427	3.65515	8.56421	0.426794	6.01993	4.38567	1.37264	4.04771	4.38314	0.923471	2.89195	1.48639
chr11	19567266	19570926	5.53465	6.72624	0.822844	2.43677	8.56421	0.284529	2.40797	4.07241	0.59129	4.04771	3.50652	1.15434	2.89195	0.512232
chr15	18314811	18317149	4.74399	3.84357	1.23427	3.65515	8.56421	0.426794	1.20399	1.87957	0.640564	2.42862	4.38314	0.554083	2.89195	1.15608
chrX	128694041	128697805	11.0693	6.72624	1.64569	4.87354	8.56421	0.569059	3.61196	4.38567	0.823582	4.04771	7.88966	0.51304	2.89195	1.6053
chrX	111363634	111367072	12.6506	6.14971	2.05711	6.09192	8.56421	0.711324	0.601993	3.13262	0.192169	4.85725	6.1364	0.791547	2.89195	0.242777
chrY	82546006	82550034	3.95332	6.14971	0.642847	2.43677	10.9542	0.22245	4.81595	4.07241	1.18258	4.04771	6.42861	0.62964	2.88985	1.87818
chr7	42416814	42421490	10.2786	5.381	1.91017	4.87354	7.3692	0.661339	9.63189	6.57851	1.46415	5.66679	3.50652	1.61607	2.88834	0.905989
chr12	119691223	119695002	5.53465	5.95753	0.929018	3.65515	11.3526	0.321968	4.21395	5.0122	0.84074	10.524	6.72082	1.56589	2.88544	0.53691
chrY	87873506	87881130	19.7666	19.6022	1.00839	7.31031	20.9126	0.349565	12.0399	8.45808	1.42348	12.9527	11.9806	1.08114	2.88469	1.31665
chr10	34747140	34750480	3.95332	10.762	0.367341	1.21838	9.56004	0.127446	1.20399	5.0122	0.240211	4.85725	3.79872	1.27865	2.88234	0.187863
chrY	85491517	85496112	23.7199	10.762	2.20405	7.31031	9.56004	0.764673	14.4478	8.77134	1.64716	11.3336	8.47408	1.33744	2.88234	1.23158
chr13	49745474	49748795	2.37199	5.381	0.440809	1.21838	7.9667	0.152935	1.80598	3.13262	0.576507	3.23817	7.01303	0.461736	2.88234	1.24857
chr4	74756226	74759827	3.95332	5.381	0.734682	1.21838	4.78002	0.254891	1.20399	2.5061	0.480423	3.23817	5.55198	0.583245	2.88234	0.823707
chr5	9922696	9926457	7.90664	8.07149	0.979576	2.43677	7.17003	0.339855	4.21395	4.38567	0.960846	4.85725	5.55198	0.874868	2.88234	1.09828
chrX	4372440	4376064	7.11598	2.6905	2.64486	3.65515	3.98335	0.917608	5.41794	7.83156	0.691809	7.28587	4.96756	1.46669	2.88234	0.47168
chrX	164452281	164455870	7.90664	6.72624	1.17549	2.43677	5.97503	0.407826	3.61196	5.0122	0.720634	1.61908	5.25977	0.307824	2.88234	2.34106
chrX	35794209	35798195	7.90664	4.03575	1.95915	4.87354	7.17003	0.679709	4.21395	4.07241	1.03476	4.85725	6.1364	0.791547	2.88234	1.30726
chrY	23263935	23266435	6.32532	5.381	1.17549	2.43677	5.97503	0.407826	4.21395	5.32546	0.791285	4.85725	7.01303	0.692604	2.88234	1.14248
chr1	181493749	181496611	4.74399	4.03575	1.17549	3.65515	8.96254	0.407826	3.00997	3.13262	0.960846	0.809542	2.9221	0.277041	2.88234	3.46824
chr1	146003967	146008313	7.90664	9.41674	0.839637	3.65515	12.5476	0.291304	3.00997	3.75915	0.800705	4.85725	5.84419	0.831124	2.88234	0.9634
chr10	22684423	22690154	5.53465	9.41674	0.587746	2.43677	11.9501	0.203913	3.61196	5.95198	0.60685	5.66679	8.76629	0.64643	2.88234	0.938771
chrY	43007635	43013949	17.3946	16.5273	1.05248	4.87354	13.3442	0.365217	12.6419	10.0244	1.26111	13.7622	14.3183	0.961164	2.88178	1.31207
chr8	49573714	49578197	11.0693	11.7229	0.944247	3.65515	11.1534	0.327717	4.21395	6.89177	0.611447	5.66679	9.0585	0.625577	2.88129	0.977413
chrX	136239458	136242829	5.53465	6.91842	0.799987	1.21838	4.38169	0.278063	7.82591	4.07241	1.92169	4.04771	4.96756	0.814828	2.877	2.3584
chr17	22132768	22136989	7.11598	6.34189	1.12206	3.65515	9.36088	0.390471	3.61196	7.20503	0.501311	5.66679	3.79872	1.49176	2.8736	0.336053
chrX	121736176	121739644	6.32532	4.22793	1.49608	4.87354	9.36088	0.520628	2.40797	3.75915	0.640564	4.04771	6.42861	0.62964	2.8736	1.01735
chr14	106114254	106117272	4.74399	4.99664	0.949436	2.43677	7.3692	0.330669	6.62193	3.44588	1.92169	8.09542	5.25977	1.53912	2.87125	1.24857
chrX	97516981	97520816	3.16266	5.76535	0.548563	1.21838	6.37336	0.191168	4.21395	4.69893	0.896789	4.85725	5.84419	0.831124	2.86953	1.07901
chrX	154922313	154926119	3.95332	6.53407	0.605032	1.21838	5.77586	0.210944	4.21395	5.63872	0.747324	3.23817	7.01303	0.461736	2.86821	1.61851
chr18	56223046	56228039	7.11598	7.30278	0.974421	3.65515	10.755	0.339855	4.81595	3.44588	1.39759	0.809542	6.42861	0.125928	2.86717	11.0984
chr18	6864743	6868670	3.16266	8.84021	0.357758	1.21838	9.75921	0.124845	2.40797	4.38567	0.549055	5.66679	4.67535	1.21206	2.86563	0.452994
chr12	48881220	48884558	9.48797	8.84021	1.07328	3.65515	9.75921	0.374534	3.61196	5.32546	0.678244	4.85725	4.96756	0.977793	2.86563	0.693648
chrX	14186753	14195656	19.7666	15.9508	1.23922	8.52869	19.7176	0.432542	8.42791	12.5305	0.672592	11.3336	12.8572	0.881495	2.86498	0.763013
chrX	150154198	150157265	3.95332	5.18882	0.761893	1.21838	4.58085	0.265973	1.80598	6.57851	0.274527	1.61908	3.79872	0.426218	2.86455	0.644102
chrX	162625936	162629344	3.95332	5.18882	0.761893	1.21838	4.58085	0.265973	4.21395	5.32546	0.791285	4.04771	3.79872	1.06554	2.86455	0.742611
chrY	30862771	30866987	14.232	6.14971	2.31425	8.52869	10.5559	0.807956	12.0399	5.0122	2.40211	8.09542	7.88966	1.02608	2.86432	2.34106
chr5	8705869	8712220	11.86	11.3385	1.04599	4.87354	13.3442	0.365217	3.61196	5.95198	0.60685	4.85725	9.93513	0.488897	2.86402	1.24126
chr10	68934703	68937600	8.69731	5.95753	1.45988	2.43677	4.78002	0.509782	7.82591	7.20503	1.08617	4.04771	4.67535	0.865754	2.86374	1.2546
chr14	95906534	95908944	6.32532	5.95753	1.06173	2.43677	6.57253	0.370751	1.80598	2.5061	0.720634	3.23817	5.84419	0.554083	2.86374	1.30059
chrY	14594289	14598029	14.232	5.95753	2.3889	3.65515	4.38169	0.834189	14.4478	6.26524	2.30603	9.7145	4.96756	1.95559	2.86374	1.1792
chrX	133618591	133623511	7.11598	7.1106	1.00076	2.43677	6.97086	0.349565	9.63189	6.26524	1.53735	7.28587	6.42861	1.13335	2.86286	1.35647
chr11	57345496	57348833	5.53465	7.1106	0.778366	2.43677	8.96254	0.271884	4.21395	4.69893	0.896789	2.42862	5.84419	0.415562	2.86286	2.15802
chrX	152871912	152876713	8.69731	10.1855	0.853895	2.43677	8.16587	0.298409	7.22392	8.14482	0.886935	5.66679	3.21431	1.76299	2.86149	0.503085
chrX	105352880	105356478	8.69731	4.80446	1.81026	3.65515	5.77586	0.632833	3.61196	5.95198	0.60685	5.66679	4.09093	1.38521	2.86056	0.438093
chr4	146548361	146553912	7.11598	6.91842	1.02856	2.43677	6.7717	0.359846	10.8359	14.7233	0.735967	19.429	16.6559	1.16649	2.85832	0.630924
chr18	50214730	50219110	7.11598	10.3776	0.685703	2.43677	10.1575	0.239897	4.21395	4.38567	0.960846	3.23817	5.25977	0.615648	2.85832	1.56071
chrY	25435462	25441104	11.0693	10.762	1.02856	3.65515	10.1575	0.359846	12.6419	5.32546	2.37385	11.3336	7.30524	1.55143	2.85832	1.53011
chr7	110479938	110482740	11.86	5.76535	2.05711	4.87354	6.7717	0.719692	2.40797	2.5061	0.960846	3.23817	2.62989	1.2313	2.85832	0.780354
chr6	10736227	10739774	8.69731	8.45585	1.02856	3.65515	10.1575	0.359846	1.80598	4.38567	0.411791	5.66679	7.88966	0.718255	2.85832	0.573321
chr15	43519111	43523688	5.53465	9.03239	0.612756	2.43677	11.3526	0.214645	4.21395	5.63872	0.747324	4.85725	6.72082	0.722717	2.85474	1.03405
chr11	63646935	63650060	7.11598	7.87932	0.903122	3.65515	11.5517	0.316416	1.20399	3.44588	0.349398	1.61908	4.67535	0.346302	2.85422	1.00894
chr15	29549073	29550976	5.53465	6.34189	0.872714	1.21838	3.98335	0.305869	4.21395	3.44588	1.22289	2.42862	3.50652	0.692604	2.85322	1.76565
chr8	30448895	30451960	7.90664	6.34189	1.24673	2.43677	5.57669	0.436956	3.00997	3.44588	0.873496	1.61908	2.62989	0.615648	2.85322	1.41882
chr2	100765989	100770713	12.6506	8.26367	1.53087	6.09192	11.3526	0.536613	1.20399	6.57851	0.183018	4.04771	5.84419	0.692604	2.85285	0.264247
chr10	112868849	112872292	9.48797	9.60892	0.987413	3.65515	10.5559	0.346267	3.00997	3.13262	0.960846	4.04771	5.25977	0.769559	2.85159	1.24857
chr9	25420210	25424319	9.48797	9.60892	0.987413	3.65515	10.5559	0.346267	7.82591	4.69893	1.66547	4.04771	4.96756	0.814828	2.85159	2.04395
chr1	141700951	141703301	8.69731	4.61228	1.88568	4.87354	7.3692	0.661339	5.41794	2.19284	2.47075	5.66679	4.38314	1.29286	2.85131	1.91107
chr5	29176870	29180474	7.11598	8.84021	0.804956	3.65515	12.9459	0.282341	5.41794	5.63872	0.960846	6.47633	7.01303	0.923471	2.85101	1.04047
chr11	15279305	15284183	8.69731	11.1463	0.780283	3.65515	13.3442	0.273913	10.2339	6.26524	1.63344	9.7145	8.47408	1.14638	2.84866	1.42487
chrY	40385994	40389311	4.74399	3.26703	1.45208	2.43677	4.78002	0.509782	4.21395	6.89177	0.611447	3.23817	5.25977	0.615648	2.84843	0.993177
chr5	133321899	133325140	7.11598	3.26703	2.17812	6.09192	7.9667	0.764673	1.20399	3.75915	0.320282	2.42862	5.84419	0.415562	2.84843	0.77072
chrY	64006434	64009647	11.86	6.53407	1.8151	6.09192	9.56004	0.637228	9.0299	8.77134	1.02948	7.28587	8.47408	0.859784	2.84843	1.19737
chr4	122115572	122119482	10.2786	8.26367	1.24383	3.65515	8.36504	0.436956	5.41794	5.32546	1.01737	3.23817	5.55198	0.583245	2.84659	1.74432
chr6	131715194	131718819	11.0693	8.26367	1.33951	4.87354	10.3567	0.470568	4.21395	5.0122	0.84074	2.42862	6.72082	0.361358	2.84659	2.32661
chrX	12909153	12914975	8.69731	7.49496	1.16042	2.43677	5.97503	0.407826	7.22392	6.89177	1.0482	11.3336	7.88966	1.43651	2.84539	0.729681
chr16	26808521	26812590	7.90664	4.99664	1.58239	4.87354	8.76337	0.556126	3.61196	3.13262	1.15301	4.04771	4.38314	0.923471	2.84539	1.24857
chrY	52678296	52695126	42.6959	30.9407	1.37993	21.9309	45.211	0.485079	40.3336	31.013	1.30054	45.3343	35.6496	1.27167	2.84474	1.02271
chr7	41052752	41056467	7.11598	6.34189	1.12206	2.43677	6.17419	0.39467	5.41794	4.69893	1.15301	8.90496	6.42861	1.38521	2.84303	0.832377
chr10	50268918	50272863	3.95332	8.64803	0.457136	1.21838	7.56837	0.160984	1.20399	5.63872	0.213521	5.66679	6.72082	0.843169	2.83964	0.253236
chr6	75343398	75346410	5.53465	6.53407	0.847045	2.43677	8.16587	0.298409	3.61196	3.75915	0.960846	9.7145	4.38314	2.21633	2.83854	0.43353
chrX	70322497	70327892	13.4413	9.03239	1.48812	3.65515	6.97086	0.524347	4.21395	6.57851	0.640564	6.47633	8.76629	0.738777	2.83805	0.86706
chr4	96460893	96464252	7.11598	9.22456	0.771416	2.43677	8.96254	0.271884	1.80598	5.32546	0.339122	4.85725	6.42861	0.755567	2.8373	0.448831
chr17	59044790	59049964	9.48797	7.1106	1.33434	6.09192	12.9459	0.470568	5.41794	3.44588	1.57229	4.04771	7.30524	0.554083	2.8356	2.83765
chr3	24655149	24657878	6.32532	7.30278	0.866152	2.43677	7.9667	0.305869	1.80598	5.32546	0.339122	3.23817	6.1364	0.527698	2.83177	0.642644
chr14	92920304	92923847	9.48797	12.876	0.736875	2.43677	9.36088	0.260314	2.40797	7.20503	0.334207	10.524	5.84419	1.80077	2.83072	0.185591
chr2	22084678	22089159	12.6506	11.1463	1.13496	4.87354	12.1492	0.40114	3.00997	6.26524	0.480423	7.28587	9.35071	0.779179	2.82933	0.616576
chrY	39274577	39276742	8.69731	6.53407	1.33107	2.43677	5.17836	0.470568	4.21395	5.0122	0.84074	4.04771	4.38314	0.923471	2.82865	0.910413
chrX	146250378	146257324	16.604	13.4525	1.23427	3.65515	8.36504	0.436956	11.4379	10.9642	1.0432	10.524	7.30524	1.44062	2.82469	0.724138
chrX	56940604	56944016	5.53465	3.84357	1.43998	1.21838	2.39001	0.509782	6.62193	5.32546	1.24345	5.66679	4.67535	1.21206	2.82469	1.0259
chrX	53129627	53135251	7.11598	8.64803	0.822844	2.43677	8.36504	0.291304	9.0299	10.3377	0.873496	9.7145	7.30524	1.3298	2.82469	0.656863
chr2	82203399	82206185	9.48797	5.76535	1.64569	4.87354	8.36504	0.582608	4.21395	3.75915	1.12099	1.61908	4.96756	0.325931	2.82469	3.43934
chr5	96561350	96564667	7.11598	5.76535	1.23427	4.87354	11.1534	0.436956	7.22392	2.81936	2.56226	6.47633	5.55198	1.16649	2.82469	2.19655
chr8	52286489	52291293	16.604	9.60892	1.72797	8.52869	13.9417	0.611738	3.00997	7.20503	0.417759	7.28587	9.64292	0.755567	2.82469	0.552908
chrX	49692499	49698627	13.4413	9.8011	1.37141	6.09192	12.5476	0.485507	3.00997	8.77134	0.343159	8.09542	12.2728	0.659622	2.82469	0.520236
chr5	71186581	71189403	7.90664	5.18882	1.52379	3.65515	6.7717	0.539769	3.00997	3.44588	0.873496	4.04771	5.55198	0.729056	2.82303	1.19812
chrY	22542114	22546763	9.48797	8.07149	1.17549	3.65515	8.76337	0.417094	9.0299	6.57851	1.37264	8.09542	7.59745	1.06554	2.81829	1.2882
chrY	19778493	19783828	17.3946	9.41674	1.8472	7.31031	11.1534	0.655434	13.8458	10.6509	1.29997	9.7145	11.6884	0.831124	2.81829	1.56411
chr5	95856577	95860437	12.6506	8.07149	1.56732	6.09192	10.9542	0.556126	4.21395	4.69893	0.896789	4.04771	4.38314	0.923471	2.81829	0.971107
chr4	105063308	105067538	7.11598	5.57317	1.27683	4.87354	10.755	0.45314	5.41794	4.38567	1.23537	4.04771	7.30524	0.554083	2.81774	2.22958
chrX	54824119	54827988	10.2786	5.76535	1.78283	3.65515	5.77586	0.632833	11.4379	3.75915	3.04268	9.7145	7.30524	1.3298	2.81722	2.28807
chr4	30925909	30930262	7.90664	7.49496	1.05493	3.65515	9.75921	0.374534	3.00997	4.69893	0.640564	2.42862	5.55198	0.437434	2.81664	1.46437
chrY	45119251	45124823	11.86	9.22456	1.28569	6.09192	13.3442	0.456521	8.42791	8.14482	1.03476	11.3336	9.64292	1.17533	2.81629	0.880399
chr5	40546130	40549737	9.48797	8.26367	1.14815	3.65515	8.96254	0.407826	6.01993	4.69893	1.28113	3.23817	5.55198	0.583245	2.81531	2.19655
chr17	40123355	40127347	4.74399	7.30278	0.649614	2.43677	10.5559	0.230845	1.80598	5.32546	0.339122	3.23817	5.84419	0.554083	2.81407	0.612042
chr1	32912526	32916137	5.53465	7.87932	0.702428	2.43677	9.75921	0.249689	2.40797	2.5061	0.960846	2.42862	6.42861	0.377784	2.81321	2.54338
chrX	149102778	149106347	5.53465	3.45921	1.59997	4.87354	8.56421	0.569059	2.40797	3.13262	0.768677	3.23817	4.38314	0.738777	2.81162	1.04047
chr2	78333410	78336618	7.11598	8.07149	0.881619	2.43677	7.76753	0.313712	2.40797	3.75915	0.640564	4.04771	3.50652	1.15434	2.81028	0.554918
chrX	81434030	81437519	8.69731	6.91842	1.25712	3.65515	8.16587	0.447613	3.00997	5.63872	0.533803	5.66679	4.38314	1.29286	2.8085	0.412886
chrX	97774526	97780625	13.4413	8.45585	1.58959	6.09192	10.755	0.566424	9.63189	10.0244	0.960846	9.7145	6.42861	1.51113	2.80635	0.635844
chr7	12049402	12055595	11.86	13.6447	0.869202	4.87354	15.7342	0.309741	8.42791	10.0244	0.84074	8.09542	7.59745	1.06554	2.80622	0.789024
chrX	110825535	110828954	8.69731	5.57317	1.56057	1.21838	2.19084	0.556126	7.22392	5.32546	1.35649	3.23817	4.96756	0.651862	2.80614	2.08094
chrX	112773645	112777657	8.69731	5.57317	1.56057	2.43677	4.38169	0.556126	4.81595	6.57851	0.732073	1.61908	5.55198	0.291623	2.80614	2.51034
chr19	39275010	39279430	12.6506	13.4525	0.940393	4.87354	14.5392	0.335199	5.41794	8.45808	0.640564	11.3336	9.93513	1.14076	2.80548	0.561524
chr1	15740187	15743576	7.11598	7.87932	0.903122	2.43677	7.56837	0.321968	3.00997	3.13262	0.960846	4.85725	7.59745	0.639326	2.80501	1.5029
chr14	39667324	39671205	9.48797	9.03239	1.05044	3.65515	9.75921	0.374534	5.41794	4.07241	1.3304	10.524	3.79872	2.77041	2.80466	0.480218
chrY	77077407	77079323	3.95332	4.61228	0.857129	1.21838	3.98335	0.305869	5.41794	4.69893	1.15301	2.42862	3.79872	0.639326	2.80227	1.80348
chr5	59123938	59126851	3.95332	5.76535	0.685703	1.21838	4.97919	0.244695	2.40797	4.38567	0.549055	2.42862	5.25977	0.461736	2.80227	1.18911
chrX	38981215	38984252	3.95332	5.76535	0.685703	1.21838	4.97919	0.244695	6.01993	5.0122	1.20106	2.42862	4.96756	0.488897	2.80227	2.45667
chrX	111874098	111877599	3.95332	6.91842	0.57142	1.21838	5.97503	0.203913	4.81595	4.38567	1.09811	6.47633	5.84419	1.10817	2.80227	0.990925
chrX	163805703	163809072	7.11598	5.18882	1.37141	2.43677	4.97919	0.489391	5.41794	5.63872	0.960846	3.23817	5.55198	0.583245	2.80227	1.64741
chr5	18274900	18278423	7.90664	6.91842	1.14284	2.43677	5.97503	0.407826	2.40797	5.0122	0.480423	1.61908	6.72082	0.240906	2.80227	1.99424
chr3	62035343	62038508	7.90664	6.14971	1.28569	3.65515	7.9667	0.458804	2.40797	3.44588	0.698797	3.23817	6.42861	0.503712	2.80227	1.3873
chr12	11031329	11034822	7.90664	7.68714	1.02856	3.65515	9.95838	0.367043	4.81595	1.87957	2.56226	9.7145	7.88966	1.2313	2.80227	2.08094
chrX	127126242	127130202	7.11598	5.18882	1.37141	4.87354	9.95838	0.489391	4.81595	2.5061	1.92169	2.42862	4.38314	0.554083	2.80227	3.46824
chr7	76706405	76710026	6.32532	6.14971	1.02856	3.65515	9.95838	0.367043	2.40797	3.44588	0.698797	4.04771	4.67535	0.865754	2.80227	0.807154
chrX	155642321	155645990	11.86	4.61228	2.57139	3.65515	3.98335	0.917608	10.2339	5.32546	1.92169	5.66679	3.21431	1.76299	2.80227	1.09002
chr14	107756642	107762021	9.48797	8.45585	1.12206	4.87354	12.1492	0.40114	6.01993	4.38567	1.37264	8.09542	7.88966	1.02608	2.79718	1.33775
chr17	22849703	22852523	13.4413	6.91842	1.94283	6.09192	8.76337	0.695157	6.62193	5.32546	1.24345	4.85725	4.67535	1.03891	2.7948	1.19688
chr5	60553309	60557380	8.69731	8.64803	1.0057	3.65515	10.1575	0.359846	5.41794	4.38567	1.23537	4.04771	6.42861	0.62964	2.7948	1.96203
chrY	11797553	11801880	7.11598	4.99664	1.42415	2.43677	4.78002	0.509782	5.41794	5.32546	1.01737	6.47633	7.01303	0.923471	2.79365	1.10168
chr16	66311691	66316831	4.74399	7.49496	0.632957	2.43677	10.755	0.22657	6.62193	4.38567	1.5099	5.66679	8.47408	0.668721	2.79365	2.25789
chr7	5270988	5277373	7.90664	10.9542	0.721793	3.65515	14.1409	0.258481	5.41794	8.14482	0.665201	8.90496	8.47408	1.05085	2.79244	0.633014
chrX	40243896	40248744	9.48797	7.1106	1.33434	6.09192	12.7467	0.477921	6.01993	6.57851	0.915091	3.23817	7.59745	0.426218	2.79197	2.14701
chr14	54132403	54135639	5.53465	8.26367	0.669757	2.43677	10.1575	0.239897	1.80598	4.38567	0.411791	4.04771	4.96756	0.814828	2.79185	0.505372
chr17	9783538	9787680	11.0693	8.26367	1.33951	4.87354	10.1575	0.479795	3.61196	4.38567	0.823582	4.04771	4.38314	0.923471	2.79185	0.891833
chr5	49725325	49727960	8.69731	7.30278	1.19096	3.65515	8.56421	0.426794	2.40797	2.81936	0.854085	4.85725	8.18187	0.59366	2.79048	1.43868
chrX	111813113	111816841	5.53465	5.18882	1.06665	1.21838	3.18668	0.382337	4.81595	5.32546	0.904325	4.04771	2.9221	1.38521	2.78982	0.652845
chrX	121451920	121456800	14.232	8.84021	1.60991	6.09192	10.5559	0.577112	7.82591	5.0122	1.56137	8.09542	6.42861	1.25928	2.7896	1.2399
chr3	159442760	159445744	7.90664	7.87932	1.00347	3.65515	10.1575	0.359846	4.81595	3.13262	1.53735	3.23817	4.67535	0.692604	2.7886	2.21967
chr9	90307811	90310838	7.11598	7.30278	0.974421	2.43677	6.97086	0.349565	1.80598	4.38567	0.411791	2.42862	3.50652	0.692604	2.78753	0.594555
chr2	47795070	47798964	4.74399	8.07149	0.587746	1.21838	5.77586	0.210944	1.80598	5.63872	0.320282	7.28587	5.25977	1.38521	2.78626	0.231216
chr10	107845344	107848473	3.16266	5.381	0.587746	1.21838	5.77586	0.210944	2.40797	2.81936	0.854085	0.809542	4.67535	0.173151	2.78626	4.93261
chrX	130674075	130678289	9.48797	5.381	1.76324	3.65515	5.77586	0.632833	8.42791	5.32546	1.58257	7.28587	9.93513	0.733345	2.78626	2.15802
chrX	103330863	103335466	13.4413	7.49496	1.79338	4.87354	7.56837	0.643935	3.61196	5.95198	0.60685	5.66679	5.84419	0.969645	2.78503	0.625848
chr16	47227833	47231532	3.16266	5.57317	0.567479	1.21838	5.97503	0.203913	1.20399	2.19284	0.549055	2.42862	5.25977	0.461736	2.78295	1.18911
chr9	24601906	24606095	5.53465	6.34189	0.872714	2.43677	7.76753	0.313712	4.81595	2.19284	2.19622	2.42862	5.25977	0.461736	2.78189	4.75644
chr17	80853788	80856921	3.95332	2.49832	1.58239	4.87354	8.56421	0.569059	2.40797	5.95198	0.404567	4.04771	5.55198	0.729056	2.78072	0.554918
chrY	8258984	8263702	11.86	7.49496	1.58239	4.87354	8.56421	0.569059	12.0399	6.26524	1.92169	7.28587	8.47408	0.859784	2.78072	2.23509
chrX	97695320	97698215	6.32532	5.95753	1.06173	1.21838	3.18668	0.382337	5.41794	4.38567	1.23537	3.23817	4.38314	0.738777	2.77696	1.67219
chr4	27864868	27869271	12.6506	11.9151	1.06173	3.65515	9.56004	0.382337	2.40797	8.14482	0.295645	5.66679	7.01303	0.808037	2.77696	0.36588
chr1	195297788	195303163	13.4413	8.07149	1.66528	6.09192	10.1575	0.599744	4.21395	5.32546	0.791285	4.04771	7.01303	0.57717	2.77665	1.37097
chr2	22302141	22305244	5.53465	7.49496	0.73845	2.43677	9.16171	0.265973	4.21395	3.44588	1.22289	3.23817	4.67535	0.692604	2.77641	1.76565
chr2	85081166	85085217	7.90664	8.07149	0.979576	3.65515	10.3567	0.352926	2.40797	3.75915	0.640564	5.66679	8.47408	0.668721	2.77559	0.957895
chrX	162098762	162103245	7.11598	6.91842	1.02856	2.43677	6.57253	0.370751	3.61196	8.45808	0.427043	12.1431	5.55198	2.18717	2.77425	0.195249
chr4	66149260	66151329	7.90664	3.07485	2.57139	6.09192	6.57253	0.926876	2.40797	1.56631	1.53735	4.85725	5.25977	0.923471	2.77425	1.66475
chr6	69096439	69099291	5.53465	5.381	1.02856	2.43677	6.57253	0.370751	3.00997	3.13262	0.960846	4.85725	7.30524	0.664899	2.77425	1.4451
chrY	38103031	38106023	5.53465	5.381	1.02856	2.43677	6.57253	0.370751	3.61196	3.44588	1.0482	2.42862	6.1364	0.395773	2.77425	2.64847
chr8	100156137	100160391	17.3946	12.2994	1.41426	7.31031	14.3401	0.509782	7.82591	10.0244	0.780687	8.09542	7.01303	1.15434	2.77425	0.676307
chrX	18450673	18456909	8.69731	9.22456	0.942842	3.65515	10.755	0.339855	6.62193	8.77134	0.75495	5.66679	8.18187	0.692604	2.77425	1.09002
chrX	156611292	156621974	26.0919	18.6413	1.39968	9.74708	19.3193	0.504527	15.6518	12.8438	1.21863	13.7622	12.565	1.09528	2.77425	1.11262
chr1	33407656	33411237	7.11598	7.68714	0.9257	3.65515	10.9542	0.333675	3.00997	2.19284	1.37264	3.23817	5.55198	0.583245	2.77425	2.35345
chrX	91527034	91530698	5.53465	6.53407	0.847045	1.21838	3.98335	0.305869	6.01993	3.44588	1.74699	1.61908	3.50652	0.461736	2.76931	3.78353
chr8	53334774	53337545	3.16266	3.26703	0.968052	2.43677	6.97086	0.349565	3.00997	2.81936	1.06761	2.42862	5.25977	0.461736	2.76931	2.31216
chr3	62108611	62111156	7.90664	6.53407	1.21006	3.65515	8.36504	0.436956	3.00997	4.69893	0.640564	0.809542	4.38314	0.184694	2.76931	3.46824
chrX	11382376	11385800	3.16266	6.72624	0.470197	1.21838	7.17003	0.169927	6.01993	3.44588	1.74699	5.66679	4.67535	1.21206	2.76705	1.44135
chr1	26519737	26522854	7.11598	6.72624	1.05794	2.43677	6.37336	0.382337	3.00997	6.26524	0.480423	1.61908	3.79872	0.426218	2.76705	1.12718
chrX	19151673	19155671	9.48797	6.72624	1.41059	3.65515	7.17003	0.509782	5.41794	6.26524	0.864761	7.28587	6.1364	1.18732	2.76705	0.72833
chrY	28896557	28899073	9.48797	4.03575	2.35098	6.09192	7.17003	0.849637	10.2339	5.32546	1.92169	4.85725	4.67535	1.03891	2.76705	1.84973
chr3	48168849	48172535	9.48797	5.381	1.76324	6.09192	9.56004	0.637228	1.80598	1.87957	0.960846	5.66679	6.72082	0.843169	2.76705	1.13956
chr7	39300716	39309082	19.7666	22.8692	0.864332	8.52869	27.286	0.312567	18.0598	19.109	0.945094	18.6195	23.0846	0.806576	2.76527	1.17174
chr1	46486174	46488449	6.32532	4.61228	1.37141	3.65515	7.3692	0.496004	1.20399	2.5061	0.480423	4.04771	4.38314	0.923471	2.76491	0.520236
chrX	43697253	43701603	6.32532	6.91842	0.914271	2.43677	7.3692	0.330669	4.21395	5.95198	0.707992	4.85725	4.96756	0.977793	2.76491	0.724071
chrX	72982788	72986460	6.32532	6.91842	0.914271	2.43677	7.3692	0.330669	4.21395	6.89177	0.611447	3.23817	7.01303	0.461736	2.76491	1.32424
chr6	132640141	132642788	6.32532	7.1106	0.889561	2.43677	7.56837	0.321968	4.21395	3.44588	1.22289	4.85725	4.67535	1.03891	2.76289	1.1771
chrX	169653412	169661371	18.1853	16.143	1.12651	4.87354	11.9501	0.407826	13.2439	10.3377	1.28113	11.3336	8.18187	1.38521	2.76224	0.924864
chr9	26137501	26142627	18.9759	15.9508	1.18965	6.09192	14.1409	0.430802	10.2339	10.3377	0.989962	5.66679	8.47408	0.668721	2.76149	1.48038
chrX	149591288	149595428	5.53465	5.57317	0.993088	2.43677	6.7717	0.359846	3.00997	5.63872	0.533803	8.90496	5.25977	1.69303	2.75976	0.315294
chrX	99002560	99008219	5.53465	5.57317	0.993088	3.65515	10.1575	0.359846	6.62193	7.51829	0.880775	7.28587	10.8118	0.673884	2.75976	1.30701
chr6	69952599	69955797	10.2786	8.07149	1.27345	4.87354	10.5559	0.461689	1.80598	4.69893	0.384338	6.47633	4.96756	1.30372	2.75824	0.2948
chrX	159858575	159863733	7.90664	9.60892	0.822844	2.43677	8.16587	0.298409	4.21395	7.51829	0.560493	8.09542	8.76629	0.923471	2.75744	0.606942
chr16	63128199	63132050	4.74399	5.76535	0.822844	2.43677	8.16587	0.298409	3.00997	4.07241	0.739112	4.85725	5.84419	0.831124	2.75744	0.889292
chr5	47160139	47162959	9.48797	7.68714	1.23427	3.65515	8.16587	0.447613	3.61196	4.38567	0.823582	5.66679	6.72082	0.843169	2.75744	0.976769
chr14	7581328	7583719	9.48797	5.76535	1.64569	4.87354	8.16587	0.596818	3.00997	4.69893	0.640564	7.28587	8.76629	0.831124	2.75744	0.77072
chrX	120353668	120357018	9.48797	7.87932	1.20416	3.65515	8.36504	0.436956	6.62193	4.38567	1.5099	4.04771	5.84419	0.692604	2.7558	2.18004
chr5	79992757	79996282	9.48797	7.87932	1.20416	4.87354	11.1534	0.436956	1.80598	6.57851	0.274527	5.66679	6.72082	0.843169	2.7558	0.32559
chr16	19112590	19117060	11.86	12.4916	0.949436	4.87354	14.1409	0.344641	7.22392	5.32546	1.35649	5.66679	11.104	0.510339	2.75485	2.65801
chrX	160656812	160659609	6.32532	5.381	1.17549	3.65515	8.56421	0.426794	6.01993	4.07241	1.47822	4.04771	2.33768	1.73151	2.75424	0.85372
chrX	89004857	89008893	10.2786	6.91842	1.48569	3.65515	6.7717	0.539769	6.01993	5.32546	1.13041	4.04771	4.67535	0.865754	2.75246	1.30569
chr3	5945912	5950161	10.2786	10.3776	0.990461	3.65515	10.1575	0.359846	3.00997	3.13262	0.960846	6.47633	9.35071	0.692604	2.75246	1.3873
chr13	4338315	4341054	3.95332	6.34189	0.623367	1.21838	5.37752	0.22657	1.80598	4.69893	0.384338	0	2.9221	0	2.75132	#DIV/0!
chr7	7233516	7237797	9.48797	8.45585	1.12206	2.43677	5.97503	0.407826	10.8359	5.63872	1.92169	16.1908	7.88966	2.05216	2.75132	0.936424
chr1	141018944	141021775	9.48797	8.45585	1.12206	3.65515	8.96254	0.407826	3.00997	2.81936	1.06761	4.04771	5.25977	0.769559	2.75132	1.3873
chrX	19451309	19455125	8.69731	7.49496	1.16042	2.43677	5.77586	0.421889	6.01993	4.38567	1.37264	2.42862	6.72082	0.361358	2.75054	3.79855
chrX	97223849	97228047	9.48797	8.64803	1.09713	3.65515	9.16171	0.39896	6.62193	4.38567	1.5099	8.09542	7.01303	1.15434	2.74997	1.30802
chrX	108966051	108970797	12.6506	5.76535	2.19425	3.65515	4.58085	0.79792	9.0299	6.26524	1.44127	5.66679	4.67535	1.21206	2.74997	1.18911
chrY	25744117	25748423	10.2786	4.03575	2.5469	6.09192	6.57253	0.926876	5.41794	5.95198	0.910275	6.47633	5.84419	1.10817	2.74783	0.821425
chr16	94275047	94278205	3.16266	9.03239	0.350146	1.21838	9.56004	0.127446	4.21395	5.63872	0.747324	2.42862	5.55198	0.437434	2.74742	1.70843
chr19	33439343	33442664	5.53465	5.76535	0.959985	2.43677	6.97086	0.349565	0.601993	4.69893	0.128113	0.809542	3.79872	0.213109	2.74623	0.601161
chr19	43075779	43078723	5.53465	5.381	1.02856	3.65515	9.75921	0.374534	1.80598	1.87957	0.960846	0	5.25977	0	2.74623	#DIV/0!
chr3	19093648	19097885	7.11598	8.26367	0.861116	2.43677	7.76753	0.313712	6.01993	3.75915	1.60141	3.23817	5.84419	0.554083	2.74493	2.8902
chrX	110895339	110902084	15.0226	9.99328	1.50327	7.31031	13.3442	0.547825	4.21395	6.57851	0.640564	9.7145	9.35071	1.03891	2.74407	0.616576
chrX	108959058	108962797	7.11598	4.80446	1.48112	3.65515	6.7717	0.539769	3.61196	3.13262	1.15301	10.524	6.1364	1.71502	2.74399	0.672305
chr1	96093513	96097421	9.48797	9.60892	0.987413	3.65515	10.1575	0.359846	6.62193	4.38567	1.5099	4.85725	4.38314	1.10817	2.74399	1.36252
chrX	128598570	128601459	7.90664	4.80446	1.64569	6.09192	10.1575	0.599744	3.61196	4.69893	0.768677	1.61908	4.38314	0.369389	2.74399	2.08094
chrX	7004733	7009806	17.3946	10.5698	1.64569	6.09192	10.1575	0.599744	7.82591	5.32546	1.46953	6.47633	9.0585	0.714946	2.74399	2.05544
chrY	28448787	28451986	7.11598	6.14971	1.15712	2.43677	5.77586	0.421889	6.01993	4.69893	1.28113	4.85725	4.96756	0.977793	2.74273	1.31022
chr3	79766627	79770878	10.2786	7.1106	1.44554	6.09192	11.5517	0.527361	2.40797	6.57851	0.366036	3.23817	6.72082	0.481811	2.74108	0.759709
chrY	21994485	22002416	19.7666	16.3352	1.21006	8.52869	19.3193	0.441461	16.8558	12.5305	1.34518	17.0004	17.8248	0.953749	2.74105	1.41042
chrX	108253869	108260555	7.90664	10.3776	0.761893	2.43677	8.76337	0.278063	12.0399	10.6509	1.13041	10.524	8.47408	1.24191	2.74	0.910217
chr8	90087998	90091266	6.32532	6.91842	0.914271	3.65515	10.9542	0.333675	4.21395	4.69893	0.896789	2.42862	7.30524	0.33245	2.74	2.69752
chr6	78027054	78030695	15.8133	10.762	1.46936	6.09192	11.3526	0.536613	4.81595	5.0122	0.960846	4.04771	8.76629	0.461736	2.73822	2.08094
chrX	100862458	100865046	7.11598	8.07149	0.881619	3.65515	11.3526	0.321968	2.40797	5.32546	0.452163	4.85725	4.38314	1.10817	2.73822	0.408028
chr6	131113375	131116797	4.74399	5.95753	0.796301	1.21838	4.18252	0.291304	3.61196	3.13262	1.15301	3.23817	2.33768	1.38521	2.73357	0.832377
chrX	18630353	18633985	5.53465	5.95753	0.929018	1.21838	3.58502	0.339855	3.00997	3.13262	0.960846	4.04771	3.21431	1.25928	2.73357	0.763013
chrX	158651878	158655198	7.11598	5.95753	1.19445	2.43677	5.57669	0.436956	8.42791	5.63872	1.49465	10.524	6.42861	1.63706	2.73357	0.913006
chr3	159285809	159288454	8.69731	7.1106	1.22315	3.65515	8.16587	0.447613	3.00997	3.44588	0.873496	2.42862	3.79872	0.639326	2.7326	1.36628
chr2	111006500	111008861	3.95332	4.61228	0.857129	2.43677	7.76753	0.313712	2.40797	2.19284	1.09811	4.04771	4.96756	0.814828	2.73222	1.34766
chr5	51136063	51139271	10.2786	6.91842	1.48569	4.87354	8.96254	0.543767	3.00997	2.5061	1.20106	3.23817	2.9221	1.10817	2.73222	1.08382
chrY	44470458	44473929	13.4413	6.91842	1.94283	6.09192	8.56421	0.711324	3.61196	4.38567	0.823582	4.04771	7.59745	0.532772	2.73128	1.54584
chr13	47740291	47743171	6.32532	4.80446	1.31655	3.65515	7.56837	0.482951	4.81595	3.75915	1.28113	1.61908	5.55198	0.291623	2.72605	4.3931
chr1	193806471	193809955	10.2786	8.84021	1.16271	3.65515	8.56421	0.426794	4.21395	3.75915	1.12099	0.809542	4.67535	0.173151	2.7243	6.47405
chr14	97723354	97727409	10.2786	8.84021	1.16271	3.65515	8.56421	0.426794	2.40797	4.38567	0.549055	4.04771	6.72082	0.602264	2.7243	0.911651
chr3	58852102	58856992	7.11598	11.5307	0.617133	2.43677	10.755	0.22657	4.81595	5.63872	0.854085	4.85725	8.76629	0.554083	2.72381	1.54144
chrX	115116367	115119942	6.32532	5.18882	1.21903	3.65515	8.16587	0.447613	1.80598	3.75915	0.480423	1.61908	5.25977	0.307824	2.7234	1.56071
chrX	142040763	142049360	13.4413	16.143	0.83264	4.87354	15.9334	0.305869	12.6419	12.5305	1.00889	10.524	10.5195	1.00043	2.72221	1.00846
chr12	48517716	48521149	10.2786	8.64803	1.18855	3.65515	8.36504	0.436956	6.01993	4.69893	1.28113	2.42862	6.42861	0.377784	2.72007	3.39117
chrX	111752351	111755594	10.2786	5.76535	1.78283	3.65515	5.57669	0.655434	2.40797	6.26524	0.384338	4.85725	4.38314	1.10817	2.72007	0.346824
chrX	15738280	15744087	10.2786	11.5307	0.891415	3.65515	11.1534	0.327717	5.41794	6.89177	0.786147	8.90496	9.64292	0.923471	2.72007	0.851295
chr18	45207437	45211854	4.74399	8.84021	0.536638	2.43677	12.3484	0.197335	4.21395	6.26524	0.672592	5.66679	5.84419	0.969645	2.71942	0.693648
chr7	93414973	93418948	11.86	6.72624	1.76324	8.52869	13.1451	0.648813	2.40797	4.38567	0.549055	3.23817	5.84419	0.554083	2.71763	0.990925
chrX	71418357	71428861	13.4413	18.0648	0.744061	3.65515	13.3442	0.273913	12.6419	15.0366	0.84074	8.09542	16.6559	0.486038	2.71642	1.72978
chr16	79535474	79537828	5.53465	4.99664	1.10767	1.21838	2.98751	0.407826	3.00997	3.13262	0.960846	0.809542	2.62989	0.307824	2.71605	3.12141
chrX	74338462	74341294	2.37199	4.99664	0.474718	1.21838	6.97086	0.174782	5.41794	6.26524	0.864761	4.04771	4.09093	0.989434	2.71605	0.873996
chrX	165900195	165905109	7.90664	4.99664	1.58239	2.43677	4.18252	0.582608	3.00997	5.32546	0.565203	5.66679	6.1364	0.923471	2.71605	0.612042
chr17	59499688	59502450	7.11598	4.99664	1.42415	3.65515	6.97086	0.524347	2.40797	2.19284	1.09811	4.85725	5.84419	0.831124	2.71605	1.32123
chr16	58650408	58655370	5.53465	7.49496	0.73845	2.43677	8.96254	0.271884	5.41794	4.69893	1.15301	3.23817	6.1364	0.527698	2.71605	2.18499
chrY	11114667	11122452	23.7199	12.4916	1.89887	9.74708	13.9417	0.69913	22.8757	11.5907	1.97363	16.1908	15.4871	1.04544	2.71605	1.88785
chr7	108135873	108138513	4.74399	5.57317	0.851218	2.43677	7.76753	0.313712	1.80598	3.44588	0.524098	5.66679	3.79872	1.49176	2.71337	0.351328
chrX	139054176	139061617	10.2786	11.1463	0.922153	3.65515	10.755	0.339855	12.0399	9.0846	1.3253	7.28587	7.01303	1.03891	2.71337	1.27567
chr1	148299101	148301410	10.2786	5.57317	1.84431	3.65515	5.37752	0.679709	1.80598	2.81936	0.640564	2.42862	7.88966	0.307824	2.71337	2.08094
chr3	64366217	64370027	8.69731	11.5307	0.754274	2.43677	8.76337	0.278063	3.00997	5.95198	0.505708	4.04771	7.59745	0.532772	2.7126	0.949202
chr14	36541326	36545766	9.48797	6.14971	1.54283	4.87354	8.56421	0.569059	2.40797	5.32546	0.452163	1.61908	6.72082	0.240906	2.7112	1.87693
chr5	6139314	6142110	5.53465	6.34189	0.872714	2.43677	7.56837	0.321968	1.80598	3.13262	0.576507	4.85725	4.38314	1.10817	2.71056	0.520236
chr14	79919846	79922931	7.90664	6.91842	1.14284	2.43677	5.77586	0.421889	3.61196	5.95198	0.60685	3.23817	3.79872	0.852435	2.70887	0.711902
chrY	89933147	89941688	20.5573	22.8692	0.898905	8.52869	25.6926	0.331951	18.0598	11.2774	1.60141	9.7145	16.9482	0.573189	2.70795	2.79386
chr18	10878020	10882288	7.90664	10.1855	0.776268	3.65515	12.7467	0.286752	2.40797	3.75915	0.640564	4.04771	6.72082	0.602264	2.7071	1.06359
chrX	142774440	142778114	3.95332	7.87932	0.501734	1.21838	6.57253	0.185375	6.62193	5.32546	1.24345	4.04771	2.9221	1.38521	2.70659	0.897662
chr6	20710739	20714608	7.11598	7.87932	0.903122	3.65515	10.9542	0.333675	4.81595	5.0122	0.960846	2.42862	7.01303	0.346302	2.70659	2.77459
chr1	117231462	117235203	10.2786	12.1072	0.848966	2.43677	7.76753	0.313712	3.61196	3.75915	0.960846	4.04771	4.67535	0.865754	2.7062	1.10984
chrX	123745406	123750760	10.2786	8.07149	1.27345	3.65515	7.76753	0.470568	4.81595	6.26524	0.768677	11.3336	10.8118	1.04826	2.7062	0.733285
chr16	81689543	81692631	14.232	6.53407	2.17812	6.09192	7.56837	0.804919	4.81595	3.75915	1.28113	4.04771	4.38314	0.923471	2.70601	1.3873
chr3	131948085	131951859	9.48797	8.45585	1.12206	4.87354	11.7509	0.414738	4.81595	5.0122	0.960846	5.66679	5.55198	1.02068	2.70547	0.941379
chrX	136478083	136480907	7.90664	9.8011	0.80671	2.43677	8.16587	0.298409	2.40797	3.75915	0.640564	4.85725	5.84419	0.831124	2.70337	0.77072
chrX	135308029	135310919	8.69731	4.99664	1.74063	2.43677	3.78418	0.643935	3.00997	5.0122	0.600529	3.23817	4.67535	0.692604	2.70312	0.86706
chrX	121586097	121588535	8.69731	4.99664	1.74063	4.87354	7.56837	0.643935	6.62193	2.19284	3.0198	2.42862	3.21431	0.755567	2.70312	3.99673
chrX	16851750	16855873	5.53465	5.18882	1.06665	2.43677	6.17419	0.39467	5.41794	6.57851	0.823582	4.04771	7.01303	0.57717	2.70264	1.42693
chrX	49853547	49858213	7.11598	7.1106	1.00076	2.43677	6.57253	0.370751	6.62193	8.45808	0.782911	3.23817	4.67535	0.692604	2.69927	1.13039
chr16	61108180	61113549	15.0226	17.1039	0.878317	4.87354	14.9376	0.32626	10.2339	10.0244	1.0209	9.7145	9.64292	1.00742	2.69207	1.01338
chr9	7407264	7416199	13.4413	30.3642	0.442669	6.09192	37.0452	0.164446	9.0299	15.6631	0.576507	21.8576	25.13	0.869781	2.69189	0.662819
chr3	7862294	7865248	2.37199	6.34189	0.37402	1.21838	8.76337	0.139031	0.601993	4.38567	0.137264	4.85725	4.96756	0.977793	2.69018	0.140381
chrX	21464518	21467495	6.32532	5.76535	1.09713	1.21838	2.98751	0.407826	4.81595	2.5061	1.92169	7.28587	4.09093	1.78098	2.69018	1.07901
chrX	144225365	144228150	3.16266	7.87932	0.401387	1.21838	8.16587	0.149204	2.40797	3.44588	0.698797	4.04771	7.01303	0.57717	2.69018	1.21073
chrX	157160999	157165023	4.74399	5.76535	0.822844	1.21838	3.98335	0.305869	6.01993	7.83156	0.768677	7.28587	4.38314	1.66225	2.69018	0.462432
chrX	12199552	12203278	3.95332	5.76535	0.685703	1.21838	4.78002	0.254891	5.41794	5.63872	0.960846	8.09542	4.38314	1.84694	2.69018	0.520236
chrX	155056852	155060073	3.16266	5.57317	0.567479	1.21838	5.77586	0.210944	3.00997	5.63872	0.533803	6.47633	6.1364	1.0554	2.69018	0.505785
chrX	69094342	69098759	5.53465	6.72624	0.822844	1.21838	3.98335	0.305869	6.62193	8.45808	0.782911	9.7145	6.42861	1.51113	2.69018	0.518095
chr19	61263532	61264537	7.11598	12.1072	0.587746	2.43677	11.1534	0.218478	10.8359	17.2294	0.628917	11.3336	11.3962	0.994508	2.69018	0.632391
chrX	135448234	135451008	3.95332	2.88268	1.37141	2.43677	4.78002	0.509782	2.40797	4.38567	0.549055	4.04771	6.72082	0.602264	2.69018	0.911651
chrX	10458552	10461949	7.90664	4.80446	1.64569	3.65515	5.97503	0.611738	4.81595	6.89177	0.698797	4.04771	4.96756	0.814828	2.69018	0.857601
chrX	56383634	56386841	6.32532	4.80446	1.31655	2.43677	4.97919	0.489391	3.00997	6.57851	0.457546	3.23817	4.38314	0.738777	2.69018	0.619328
chr2	81640738	81644558	7.90664	7.68714	1.02856	3.65515	9.56004	0.382337	3.00997	3.44588	0.873496	4.85725	3.50652	1.38521	2.69018	0.630589
chrY	84577374	84580353	9.48797	4.61228	2.05711	4.87354	6.37336	0.764673	6.01993	5.63872	1.06761	8.09542	4.09093	1.97887	2.69018	0.539504
chrX	152894208	152897514	6.32532	6.53407	0.968052	2.43677	6.7717	0.359846	5.41794	1.87957	2.88254	4.85725	4.38314	1.10817	2.69018	2.60118
chrX	150235677	150238780	6.32532	7.87932	0.802775	2.43677	8.16587	0.298409	2.40797	4.07241	0.59129	3.23817	6.42861	0.503712	2.69018	1.17387
chr11	73614324	73618248	6.32532	7.68714	0.822844	2.43677	7.9667	0.305869	3.00997	3.44588	0.873496	3.23817	7.30524	0.443266	2.69018	1.97059
chrX	69353286	69358690	9.48797	7.68714	1.23427	3.65515	7.9667	0.458804	10.2339	9.0846	1.12651	8.90496	6.1364	1.45117	2.69018	0.776277
chr7	32041735	32045965	7.11598	5.18882	1.37141	3.65515	7.17003	0.509782	7.82591	6.89177	1.13554	4.85725	8.76629	0.554083	2.69018	2.04941
chr10	69073040	69078009	6.32532	6.91842	0.914271	2.43677	7.17003	0.339855	7.22392	6.89177	1.0482	6.47633	6.1364	1.0554	2.69018	0.993177
chrX	15358291	15361609	5.53465	4.03575	1.37141	2.43677	4.78002	0.509782	3.00997	5.0122	0.600529	2.42862	6.72082	0.361358	2.69018	1.66186
chr4	37919884	37922996	6.32532	6.14971	1.02856	3.65515	9.56004	0.382337	3.61196	4.38567	0.823582	2.42862	6.72082	0.361358	2.69018	2.27913
chr14	107162844	107166737	6.32532	7.30278	0.866152	2.43677	7.56837	0.321968	3.00997	4.38567	0.686318	2.42862	5.84419	0.415562	2.69018	1.65154
chr3	93616690	93620447	9.48797	8.45585	1.12206	3.65515	8.76337	0.417094	2.40797	5.32546	0.452163	3.23817	4.38314	0.738777	2.69018	0.612042
chr10	17137567	17140558	6.32532	3.84357	1.64569	4.87354	7.9667	0.611738	3.00997	4.38567	0.686318	7.28587	5.55198	1.3123	2.69018	0.522988
chrX	132344082	132350171	10.2786	9.99328	1.02856	2.43677	6.37336	0.382337	12.0399	6.57851	1.83018	8.90496	7.88966	1.12869	2.69018	1.62151
chr7	12384469	12389977	18.9759	20.7553	0.914271	6.09192	17.9251	0.339855	8.42791	10.0244	0.84074	4.04771	9.35071	0.432877	2.69018	1.94221
chrY	41488559	41492879	9.48797	11.7229	0.809355	3.65515	12.1492	0.300855	12.0399	5.32546	2.26081	9.7145	11.3962	0.852435	2.69018	2.65218
chrY	24192816	24196520	12.6506	6.14971	2.05711	4.87354	6.37336	0.764673	10.2339	7.51829	1.3612	8.90496	6.72082	1.32498	2.69018	1.02733
chr19	15714222	15716801	11.0693	6.72624	1.64569	4.87354	7.9667	0.611738	3.00997	3.13262	0.960846	3.23817	4.67535	0.692604	2.69018	1.3873
chrX	74755937	74758847	11.0693	5.381	2.05711	6.09192	7.9667	0.764673	4.21395	3.44588	1.22289	7.28587	2.62989	2.77041	2.69018	0.441412
chr17	53107909	53110374	12.6506	7.49496	1.68789	4.87354	7.76753	0.627424	5.41794	3.44588	1.57229	4.85725	5.25977	0.923471	2.69018	1.70259
chrY	53336310	53340857	7.11598	8.64803	0.822844	3.65515	11.9501	0.305869	6.62193	9.71113	0.681891	9.7145	8.76629	1.10817	2.69018	0.615333
chr16	41857552	41861177	4.74399	8.64803	0.548563	2.43677	11.9501	0.203913	4.21395	4.69893	0.896789	3.23817	4.67535	0.692604	2.69018	1.29481
chrX	73571430	73582277	26.0919	20.3709	1.28084	7.31031	15.3359	0.476679	21.6718	15.6631	1.38362	12.9527	14.9027	0.869149	2.68701	1.59192
chr3	147222128	147225373	11.86	11.9151	0.995376	4.87354	13.1451	0.370751	4.21395	3.13262	1.34518	3.23817	6.42861	0.503712	2.68476	2.67054
chr6	25631323	25634355	7.11598	4.22793	1.68309	4.87354	7.76753	0.627424	3.61196	2.5061	1.44127	4.85725	4.67535	1.03891	2.68254	1.3873
chrX	109776140	109780001	7.11598	6.72624	1.05794	2.43677	6.17419	0.39467	3.61196	6.26524	0.576507	7.28587	6.72082	1.08408	2.68058	0.531797
chr6	58068449	58073901	4.74399	12.2994	0.385708	2.43677	16.9292	0.143938	7.82591	9.71113	0.805871	4.85725	13.1494	0.369389	2.67967	2.18163
chr1	96438814	96441823	10.2786	5.95753	1.72532	4.87354	7.56837	0.643935	4.21395	2.19284	1.92169	1.61908	6.42861	0.251856	2.67934	7.63013
chr4	73389585	73392870	8.69731	5.57317	1.56057	4.87354	8.36504	0.582608	5.41794	4.69893	1.15301	4.04771	5.25977	0.769559	2.67859	1.49828
chrY	20177191	20183620	16.604	9.99328	1.66151	8.52869	13.7426	0.620604	10.8359	7.83156	1.38362	6.47633	9.64292	0.671616	2.67725	2.06013
chr18	68384029	68387800	7.11598	8.84021	0.804956	3.65515	12.1492	0.300855	2.40797	3.44588	0.698797	7.28587	6.72082	1.08408	2.67556	0.644602
chrX	151130993	151136231	7.90664	8.45585	0.93505	2.43677	6.97086	0.349565	7.22392	8.45808	0.854085	8.09542	8.76629	0.923471	2.6749	0.924864
chr6	131761962	131766056	8.69731	11.5307	0.754274	3.65515	12.9459	0.282341	6.62193	8.14482	0.813023	8.90496	8.18187	1.08838	2.6715	0.747005
chr3	11333819	11335954	3.95332	6.53407	0.605032	1.21838	5.37752	0.22657	1.80598	5.0122	0.360317	2.42862	2.9221	0.831124	2.6704	0.43353
chr6	116926676	116929736	7.11598	5.95753	1.19445	3.65515	8.16587	0.447613	0.601993	3.13262	0.192169	4.85725	4.96756	0.977793	2.66849	0.196534
chr10	57138549	57142180	4.74399	5.95753	0.796301	2.43677	8.16587	0.298409	2.40797	5.95198	0.404567	4.04771	6.1364	0.659622	2.66849	0.613331
chrY	42054532	42057286	11.0693	2.88268	3.83994	9.74708	6.7717	1.43938	3.61196	5.95198	0.60685	4.85725	4.96756	0.977793	2.66777	0.620632
chr11	41091752	41095115	5.53465	10.1855	0.543388	2.43677	11.9501	0.203913	6.01993	4.69893	1.28113	2.42862	11.104	0.218717	2.6648	5.85747
chr3	150082942	150086198	2.37199	4.80446	0.493707	1.21838	6.57253	0.185375	1.80598	5.95198	0.303425	4.85725	5.55198	0.874868	2.66328	0.346824
chrX	148217971	148223310	5.53465	6.34189	0.872714	3.65515	11.1534	0.327717	2.40797	7.51829	0.320282	6.47633	5.55198	1.16649	2.66301	0.274569
chrY	75197469	75201134	7.90664	6.14971	1.28569	3.65515	7.56837	0.482951	7.22392	4.07241	1.77387	6.47633	8.18187	0.791547	2.66216	2.24102
chr16	71470130	71473553	6.32532	5.95753	1.06173	3.65515	9.16171	0.39896	2.40797	2.81936	0.854085	2.42862	4.38314	0.554083	2.66126	1.54144
chr11	86177484	86182240	7.11598	5.57317	1.27683	4.87354	10.1575	0.479795	3.00997	3.44588	0.873496	4.85725	7.01303	0.692604	2.66119	1.26118
chrY	71494203	71496364	7.11598	2.11396	3.36618	7.31031	5.77586	1.26567	4.81595	3.13262	1.53735	4.04771	6.1364	0.659622	2.65961	2.33066
chr7	104966227	104969157	6.32532	5.57317	1.13496	3.65515	8.56421	0.426794	1.80598	2.19284	0.823582	4.04771	3.21431	1.25928	2.65926	0.654011
chr5	42542207	42545547	7.90664	7.30278	1.08269	3.65515	8.96254	0.407826	4.21395	6.26524	0.672592	6.47633	6.72082	0.963622	2.65479	0.697983
chr6	11681275	11684589	5.53465	9.03239	0.612756	2.43677	10.5559	0.230845	3.61196	3.44588	1.0482	2.42862	3.50652	0.692604	2.65441	1.51341
chrY	56293532	56304823	28.4639	25.9441	1.09713	12.1838	29.4768	0.413337	19.2638	18.1692	1.06024	19.429	32.7275	0.59366	2.65431	1.78594
chrY	26969906	26975464	13.4413	8.07149	1.66528	4.87354	7.76753	0.627424	4.81595	10.0244	0.480423	8.09542	8.18187	0.989434	2.65415	0.485553
chr8	51043846	51049450	15.8133	8.07149	1.95915	8.52869	11.5517	0.738305	7.22392	5.95198	1.2137	7.28587	7.59745	0.958989	2.65358	1.2656
chr1	8187310	8193894	12.6506	14.029	0.901747	4.87354	14.3401	0.339855	7.82591	10.6509	0.734764	7.28587	10.8118	0.673884	2.65333	1.09034
chr13	3436257	3439242	10.2786	5.57317	1.84431	6.09192	8.76337	0.695157	7.82591	6.89177	1.13554	9.7145	6.42861	1.51113	2.65308	0.751452
chr5	58951513	58955134	10.2786	9.03239	1.13798	4.87354	11.3526	0.42929	2.40797	6.89177	0.349398	5.66679	8.47408	0.668721	2.65083	0.522488
chr2	22160321	22165475	14.232	10.1855	1.39728	6.09192	11.5517	0.527361	3.00997	5.95198	0.505708	7.28587	9.64292	0.755567	2.64958	0.669309
chrX	13816458	13820819	7.11598	6.14971	1.15712	2.43677	5.57669	0.436956	6.62193	6.89177	0.960846	6.47633	6.72082	0.963622	2.64815	0.997119
chr4	83758937	83762485	5.53465	7.68714	0.719989	2.43677	8.96254	0.271884	4.21395	4.69893	0.896789	4.04771	4.67535	0.865754	2.64815	1.03585
chr3	125962142	125966038	6.32532	6.14971	1.02856	4.87354	12.5476	0.388405	3.00997	7.51829	0.400352	4.85725	8.47408	0.573189	2.64815	0.698465
chr3	88666414	88670860	6.32532	12.1072	0.522441	2.43677	12.3484	0.197335	6.01993	5.32546	1.13041	4.85725	4.67535	1.03891	2.64748	1.08807
chr4	53803401	53807965	13.4413	20.7553	0.647609	4.87354	19.9168	0.244695	9.63189	12.5305	0.768677	8.90496	11.6884	0.761864	2.64659	1.00894
chr17	36609710	36613728	10.2786	7.1106	1.44554	6.09192	11.1534	0.546195	4.21395	4.07241	1.03476	4.85725	5.84419	0.831124	2.64656	1.24501
chrX	108604117	108607799	4.74399	5.57317	0.851218	1.21838	3.78418	0.321968	4.81595	5.95198	0.809133	6.47633	4.96756	1.30372	2.6438	0.620632
chr19	51459988	51463856	10.2786	8.26367	1.24383	3.65515	7.76753	0.470568	6.01993	2.19284	2.74527	3.23817	5.55198	0.583245	2.64326	4.7069
chrX	113365486	113369388	7.90664	5.381	1.46936	2.43677	4.38169	0.556126	5.41794	3.75915	1.44127	4.85725	6.72082	0.722717	2.64214	1.99424
chrY	65056524	65059671	7.90664	4.03575	1.95915	4.87354	6.57253	0.741501	7.22392	5.32546	1.35649	5.66679	7.59745	0.745881	2.64214	1.81864
chr2	58256779	58260351	8.69731	6.72624	1.29304	4.87354	9.95838	0.489391	3.00997	3.75915	0.800705	7.28587	4.38314	1.66225	2.64214	0.4817
chrX	76965948	76971146	7.11598	9.03239	0.78783	2.43677	8.16587	0.298409	9.63189	7.83156	1.22988	4.85725	5.55198	0.874868	2.6401	1.40579
chr6	10356996	10361383	5.53465	6.34189	0.872714	2.43677	7.3692	0.330669	3.61196	4.38567	0.823582	4.04771	5.84419	0.692604	2.63923	1.18911
chrX	119780523	119784539	11.0693	8.45585	1.30907	3.65515	7.3692	0.496004	3.61196	4.69893	0.768677	4.04771	7.30524	0.554083	2.63923	1.3873
chr12	97616264	97621458	10.2786	7.1106	1.44554	7.31031	13.3442	0.547825	6.01993	5.95198	1.01142	4.85725	6.42861	0.755567	2.63868	1.33862
chr19	51899433	51903208	3.95332	8.45585	0.467525	2.43677	13.7426	0.177315	2.40797	8.14482	0.295645	4.85725	6.42861	0.755567	2.63669	0.391288
chr7	13412878	13415617	5.53465	4.80446	1.15198	3.65515	8.36504	0.436956	1.80598	2.19284	0.823582	5.66679	3.50652	1.61607	2.63638	0.509619
chr4	20800387	20804746	6.32532	9.60892	0.658275	2.43677	9.75921	0.249689	6.62193	6.57851	1.0066	8.90496	6.42861	1.38521	2.63638	0.726679
chr8	118044009	118047272	11.0693	6.72624	1.64569	6.09192	9.75921	0.624223	1.20399	5.32546	0.226081	2.42862	3.79872	0.639326	2.63638	0.353624
chr14	79170022	79174150	8.69731	7.68714	1.13141	4.87354	11.3526	0.42929	1.80598	2.5061	0.720634	4.85725	6.1364	0.791547	2.63554	0.910413
chr10	129144378	129148270	9.48797	9.41674	1.00756	3.65515	9.56004	0.382337	4.21395	5.0122	0.84074	2.42862	7.59745	0.319663	2.63528	2.63008
[truncated: 21,685 more rows]

## Sheet: H3K4me3
H3K4me3 replicate fragment counts and ratios of 120bp/150bp for each peaks
chrom	start	end	KO_Rep1_120bp	KO_Rep1_150bp	ratio 120/150	WT_Rep1_120bp	WT_Rep1_150bp	ratio 120/150	KO_Rep2_120bp	KO_Rep2_150bp	ratio 120/150	WT_Rep2_120bp	WT_Rep2_150bp	ratio 120/150	Rko/Rwt rep1	Rko/Rwt rep2
chr15	80021623	80028582	35.5552	34.4269	1.03278	28.3789	21.0092	1.35079	19.6598	19.3144	1.01789	2.0142	19.6404	0.102554	0.764574	9.9254
chr3	59428843	59434256	59.9995	36.8011	1.63037	28.3789	33.2646	0.853128	34.4047	24.0125	1.43279	6.0426	34.0434	0.177497	1.91105	8.07218
chr7	115949187	115955780	37.7774	33.2397	1.13651	22.7032	28.0123	0.810471	23.7556	27.6665	0.858642	4.0284	26.1872	0.153831	1.40229	5.58173
chr6	100456462	100468272	28.8886	41.5497	0.695279	62.4337	43.7692	1.42643	13.9257	24.5345	0.567598	2.0142	17.6764	0.113949	0.487426	4.98118
chr11	60112622	60116440	31.1108	39.1754	0.794142	17.0274	31.5138	0.540314	12.2874	34.4527	0.356646	2.0142	26.8419	0.0750393	1.46978	4.75279
chr3	116006219	116011274	39.9996	35.614	1.12314	34.0547	40.2677	0.845709	27.0323	20.3584	1.32782	8.0568	28.1513	0.286196	1.32805	4.63954
chr10	121971027	121976568	28.8886	20.1813	1.43146	39.7305	21.0092	1.8911	22.1173	30.2766	0.730509	6.0426	36.0075	0.167815	0.756944	4.35306
chr9	89063963	89067783	44.444	41.5497	1.06966	28.3789	38.5169	0.736792	19.6598	24.0125	0.818735	6.0426	32.0794	0.188364	1.45178	4.34656
chr4	135915411	135925285	31.1108	32.0526	0.970618	11.3516	33.2646	0.341251	47.5113	37.5847	1.26411	14.0994	48.4464	0.291031	2.84429	4.34356
chr2	31757854	31763681	22.222	39.1754	0.567244	22.7032	31.5138	0.720419	43.4155	41.7608	1.03962	10.071	41.8996	0.24036	0.787381	4.32527
chr12	119278081	119284730	22.222	27.3041	0.813872	22.7032	29.7631	0.762796	28.6706	26.6225	1.07693	8.0568	30.77	0.261839	1.06696	4.11294
chr12	33146053	33152455	22.222	28.4912	0.779961	5.67579	17.5077	0.324189	17.2024	26.6225	0.646158	4.0284	24.2232	0.166303	2.40589	3.88542
chr8	16431263	16437884	31.1108	47.4854	0.655167	28.3789	33.2646	0.853128	42.5963	30.7986	1.38306	12.0852	33.3887	0.361954	0.767959	3.82109
chr4	136598232	136604293	33.333	13.0585	2.5526	28.3789	21.0092	1.35079	32.7664	29.2326	1.12089	10.071	34.0434	0.295828	1.88971	3.78898
chr2	13513274	13519634	48.8885	36.8011	1.32845	22.7032	24.5107	0.926253	33.5856	25.5785	1.31304	12.0852	34.0434	0.354994	1.43422	3.69877
chr11	51633038	51638356	39.9996	28.4912	1.40393	0	22.76	0	22.1173	31.8426	0.694582	6.0426	30.77	0.196379	#DIV/0!	3.53694
chr13	39788354	39795377	33.333	41.5497	0.802245	28.3789	36.7661	0.771877	29.4898	25.5785	1.15291	6.0426	18.3311	0.329637	1.03934	3.49752
chr8	105564207	105568458	22.222	39.1754	0.567244	17.0274	19.2584	0.88415	23.7556	26.6225	0.892314	8.0568	31.4247	0.256384	0.64157	3.48038
chr2	93186104	93194360	53.3329	35.614	1.49752	45.4063	29.7631	1.52559	20.479	33.9307	0.603554	6.0426	34.6981	0.174148	0.981602	3.46576
chr15	29645218	29649242	33.333	23.7427	1.40393	22.7032	31.5138	0.720419	17.2024	21.4024	0.803758	8.0568	34.6981	0.232197	1.94877	3.46153
chr16	90693061	90702758	62.2217	43.924	1.41658	56.7579	56.0246	1.01309	34.4047	32.8866	1.04616	10.071	32.0794	0.31394	1.39828	3.33236
chr7	127019471	127026518	8.88881	21.3684	0.415979	17.0274	22.76	0.748127	17.2024	20.8804	0.823852	8.0568	31.4247	0.256384	0.556027	3.21335
chr5	115434063	115440879	42.2218	30.8655	1.36793	22.7032	26.2615	0.864503	37.6814	34.9747	1.07739	18.1278	53.6839	0.337677	1.58233	3.19059
chr9	21953808	21958536	44.444	32.0526	1.3866	34.0547	28.0123	1.21571	31.9472	21.9244	1.45715	14.0994	30.77	0.458219	1.14057	3.18004
chr18	9446247	9451490	51.1107	21.3684	2.39188	34.0547	14.0061	2.43141	29.4898	21.4024	1.37787	12.0852	27.4966	0.439516	0.98374	3.13497
chr13	112765448	112774189	28.8886	32.0526	0.901288	34.0547	45.52	0.748127	22.1173	40.1948	0.550254	4.0284	22.9138	0.175806	1.20473	3.12988
chr11	106608815	106615077	13.3332	30.8655	0.431978	22.7032	26.2615	0.864503	20.479	22.4464	0.91235	10.071	34.0434	0.295828	0.499684	3.08405
chr13	47338379	47345998	44.444	43.924	1.01184	39.7305	43.7692	0.907728	26.2131	29.2326	0.896709	8.0568	27.4966	0.293011	1.1147	3.06033
chr1	166378075	166382789	26.6664	34.4269	0.774582	22.7032	22.76	0.997503	18.8407	15.6603	1.20309	10.071	25.5326	0.394437	0.776521	3.05013
chr14	49064538	49068578	22.222	21.3684	1.03995	5.67579	14.0061	0.405236	43.4155	31.8426	1.36344	14.0994	31.4247	0.448673	2.56628	3.03883
chr8	120287206	120297195	31.1108	28.4912	1.09194	11.3516	33.2646	0.341251	26.2131	29.2326	0.896709	12.0852	40.5902	0.297737	3.19983	3.01175
chr14	23708695	23713946	22.222	37.9883	0.58497	68.1095	26.2615	2.59351	21.2982	21.9244	0.971435	8.0568	24.8779	0.323854	0.225552	2.99961
chr17	8282287	8286603	31.1108	14.2456	2.18389	17.0274	14.0061	1.21571	19.6598	24.5345	0.801315	8.0568	30.1153	0.267531	1.7964	2.99522
chr19	53251258	53257602	24.4442	36.8011	0.664225	22.7032	24.5107	0.926253	25.394	22.9684	1.1056	6.0426	16.367	0.369193	0.717109	2.99464
chr18	56495725	56502086	28.8886	24.9298	1.1588	22.7032	31.5138	0.720419	39.3197	33.4086	1.17693	10.071	25.5326	0.394437	1.60851	2.98382
chr14	66934916	66944527	39.9996	54.6082	0.732485	34.0547	70.0307	0.486283	15.564	34.4527	0.451751	4.0284	26.1872	0.153831	1.50629	2.93668
chr16	33613393	33618620	39.9996	45.1111	0.886692	34.0547	49.0215	0.69469	13.9257	20.3584	0.684028	6.0426	25.5326	0.236662	1.27639	2.89031
chr10	115425331	115432764	42.2218	27.3041	1.54636	22.7032	28.0123	0.810471	44.2346	28.7106	1.54071	14.0994	26.1872	0.538407	1.90797	2.86161
chr14	67393318	67401934	33.333	34.4269	0.968227	22.7032	31.5138	0.720419	39.3197	25.5785	1.53722	14.0994	26.1872	0.538407	1.34398	2.85512
chr12	109737576	109741389	37.7774	46.2982	0.815959	22.7032	19.2584	1.17887	17.2024	25.0565	0.686543	8.0568	33.3887	0.241303	0.692155	2.84515
chr1	131826117	131833482	24.4442	35.614	0.686365	11.3516	31.5138	0.360209	19.6598	25.0565	0.784621	8.0568	28.806	0.279692	1.90546	2.8053
chr7	28283409	28298294	64.4439	56.9824	1.13094	34.0547	63.0276	0.540314	60.6178	62.6412	0.967699	22.1562	64.1588	0.345334	2.09312	2.80221
chr8	111143509	111148480	33.333	29.6783	1.12314	22.7032	12.2554	1.85251	29.4898	26.1005	1.12985	8.0568	19.6404	0.410215	0.606283	2.7543
chr9	36722551	36728914	28.8886	16.6199	1.7382	22.7032	15.7569	1.44084	30.3089	22.9684	1.31959	10.071	20.9498	0.480721	1.20638	2.74502
chr4	141075403	141079562	33.333	34.4269	0.968227	22.7032	28.0123	0.810471	22.9365	25.5785	0.896709	10.071	30.77	0.327299	1.19465	2.73972
chr17	45258920	45265162	17.7776	35.614	0.499175	45.4063	38.5169	1.17887	27.0323	30.7986	0.877711	10.071	31.4247	0.32048	0.423436	2.73874
chr13	90883732	90889665	64.4439	49.8596	1.29251	34.0547	26.2615	1.29675	29.4898	26.1005	1.12985	18.1278	43.8636	0.413276	0.996724	2.7339
chr13	77949652	77956233	15.5554	43.924	0.354144	34.0547	52.523	0.648377	18.8407	30.2766	0.622285	6.0426	26.1872	0.230746	0.546201	2.69684
chr8	41062391	41066345	26.6664	32.0526	0.831958	39.7305	28.0123	1.41832	18.8407	18.2704	1.03122	12.0852	31.4247	0.384577	0.586578	2.68143
chr11	88364252	88369189	37.7774	30.8655	1.22394	39.7305	33.2646	1.19438	18.8407	32.3646	0.582138	6.0426	27.4966	0.219758	1.02475	2.649
chr3	136951147	136956800	33.333	32.0526	1.03995	45.4063	33.2646	1.365	22.9365	29.7546	0.770855	8.0568	27.4966	0.293011	0.761864	2.63081
chr3	33798914	33804539	26.6664	37.9883	0.701965	28.3789	21.0092	1.35079	24.5748	33.4086	0.735582	8.0568	28.806	0.279692	0.519671	2.62997
chr9	92303673	92314272	59.9995	55.7953	1.07535	68.1095	33.2646	2.04751	43.4155	38.6287	1.12392	14.0994	32.7341	0.430726	0.5252	2.60935
chr16	93709398	93715633	66.6661	35.614	1.87191	39.7305	22.76	1.74563	49.9687	48.0249	1.04048	14.0994	35.3528	0.39882	1.07234	2.60888
chr7	141608028	141621195	66.6661	87.8479	0.758881	34.0547	57.7753	0.589434	62.2561	61.5972	1.0107	26.1846	67.4322	0.38831	1.28747	2.60281
chrX	42146404	42154519	46.6663	33.2397	1.40393	22.7032	33.2646	0.682502	21.2982	21.4024	0.995129	12.0852	31.4247	0.384577	2.05703	2.5876
chr17	86912006	86924006	82.2215	94.9707	0.865756	56.7579	64.7784	0.876185	89.2884	101.792	0.877166	32.2272	94.9288	0.339488	0.988097	2.58379
chr2	28128117	28134613	33.333	18.9941	1.75491	34.0547	17.5077	1.94513	18.0215	23.4905	0.767185	6.0426	20.2951	0.297737	0.902207	2.57672
chr11	75344645	75349928	42.2218	30.8655	1.36793	39.7305	21.0092	1.8911	33.5856	24.5345	1.36891	18.1278	34.0434	0.532491	0.723352	2.57077
chr2	32532176	32539943	42.2218	34.4269	1.22642	51.0821	28.0123	1.82356	31.9472	31.3206	1.02001	16.1136	40.5902	0.396982	0.672542	2.5694
chr16	77886811	77893257	51.1107	33.2397	1.53764	39.7305	28.0123	1.41832	24.5748	19.3144	1.27236	14.0994	28.1513	0.500844	1.08412	2.54043
chr6	100524650	100528853	17.7776	27.3041	0.651098	0	17.5077	0	13.9257	17.2263	0.808397	6.0426	18.9858	0.31827	#DIV/0!	2.53997
chr14	105497075	105505348	39.9996	35.614	1.12314	28.3789	42.0184	0.675393	45.8729	43.3268	1.05877	16.1136	38.6262	0.417168	1.66295	2.53798
chr13	55416968	55425452	42.2218	42.7368	0.98795	34.0547	47.2707	0.720419	25.394	40.7168	0.623673	8.0568	32.7341	0.246129	1.37136	2.53393
chr9	114686383	114690653	19.9998	26.1169	0.76578	22.7032	8.75384	2.59351	21.2982	24.0125	0.886963	8.0568	22.9138	0.351613	0.295268	2.52255
chr17	71594365	71600275	19.9998	51.0468	0.391794	22.7032	40.2677	0.563806	26.2131	25.5785	1.02481	16.1136	39.2809	0.410215	0.694909	2.49823
chrY	32157517	32162978	44.444	64.1052	0.693298	28.3789	89.2892	0.317832	16.3832	19.8364	0.825917	14.0994	42.5543	0.331327	2.18134	2.49275
chr7	16609429	16616700	33.333	33.2397	1.00281	5.67579	38.5169	0.147358	27.0323	31.3206	0.863083	14.0994	40.5902	0.347359	6.80522	2.4847
chr15	79024333	79031824	26.6664	29.6783	0.898515	17.0274	21.0092	0.810471	27.8514	31.3206	0.889237	14.0994	39.2809	0.358938	1.10863	2.47741
chr18	42274671	42279612	35.5552	35.614	0.99835	39.7305	26.2615	1.51288	34.4047	24.5345	1.4023	14.0994	24.8779	0.566744	0.6599	2.47431
chr5	24421323	24427453	17.7776	24.9298	0.713107	34.0547	22.76	1.49625	15.564	24.5345	0.634374	6.0426	23.5685	0.256384	0.476595	2.47431
chr3	37179944	37188999	31.1108	32.0526	0.970618	5.67579	28.0123	0.202618	34.4047	27.1445	1.26746	20.142	39.2809	0.512769	4.79039	2.47181
chr5	112323233	112328357	26.6664	23.7427	1.12314	22.7032	26.2615	0.864503	32.7664	36.0187	0.909705	12.0852	32.7341	0.369193	1.29918	2.46403
chr14	4439329	4442342	37.7774	66.4795	0.568257	34.0547	78.7845	0.432251	22.9365	25.5785	0.896709	18.1278	49.7558	0.364336	1.31464	2.46122
chr9	59522300	59526973	35.5552	30.8655	1.15194	22.7032	22.76	0.997503	22.9365	20.8804	1.09847	14.0994	31.4247	0.448673	1.15483	2.44826
chr12	8581144	8588971	62.2217	65.2924	0.95297	45.4063	80.5353	0.563806	19.6598	20.8804	0.941545	10.071	26.1872	0.384577	1.69024	2.44826
chr12	57194234	57199106	48.8885	24.9298	1.96104	17.0274	17.5077	0.972566	24.5748	25.5785	0.96076	12.0852	30.77	0.392759	2.01636	2.44618
chr14	76069363	76078858	15.5554	32.0526	0.485309	22.7032	29.7631	0.762796	23.7556	26.6225	0.892314	10.071	27.4966	0.366263	0.636223	2.43626
chr10	127161264	127167181	37.7774	32.0526	1.17861	39.7305	24.5107	1.62094	28.6706	33.4086	0.858179	14.0994	39.9356	0.353054	0.727112	2.43073
chr1	36470400	36477908	57.7773	84.2865	0.685487	45.4063	47.2707	0.960559	45.0538	54.8111	0.821984	22.1562	65.4681	0.338427	0.713633	2.42883
chr4	117912493	117916323	13.3332	27.3041	0.488323	5.67579	26.2615	0.216126	15.564	22.9684	0.677627	8.0568	28.806	0.279692	2.25944	2.42276
chr4	147844789	147852212	53.3329	60.5438	0.880897	79.461	43.7692	1.81546	53.2454	57.9431	0.918925	20.142	53.0292	0.379829	0.485221	2.41932
chr3	51482488	51487610	33.333	35.614	0.935953	34.0547	40.2677	0.845709	25.394	29.2326	0.868687	12.0852	33.3887	0.361954	1.10671	2.39999
chr14	79298440	79303162	19.9998	14.2456	1.40393	39.7305	22.76	1.74563	18.8407	23.4905	0.802057	10.071	30.1153	0.334414	0.804253	2.39839
chr16	18064010	18069350	22.222	26.1169	0.850866	22.7032	19.2584	1.17887	21.2982	27.1445	0.784621	10.071	30.77	0.327299	0.721766	2.39726
chr6	71641952	71647386	37.7774	45.1111	0.837431	22.7032	24.5107	0.926253	42.5963	30.2766	1.40691	26.1846	44.5183	0.588176	0.904107	2.39198
chr5	105874340	105879248	13.3332	16.6199	0.802245	45.4063	14.0061	3.24189	20.479	25.0565	0.817313	8.0568	23.5685	0.341846	0.247463	2.39088
chr13	69798163	69814170	104.444	89.035	1.17306	39.7305	98.043	0.405236	101.576	74.1254	1.37032	50.355	87.7273	0.573995	2.89476	2.38734
chr13	37246104	37252425	42.2218	40.3626	1.04606	22.7032	28.0123	0.810471	18.8407	30.7986	0.611738	6.0426	23.5685	0.256384	1.29069	2.38602
chr12	107757599	107763602	46.6663	45.1111	1.03447	39.7305	22.76	1.74563	28.6706	30.2766	0.946956	16.1136	40.5902	0.396982	0.592608	2.38539
chr2	94725534	94733211	35.5552	34.4269	1.03278	17.0274	17.5077	0.972566	24.5748	23.4905	1.04616	8.0568	18.3311	0.439516	1.06191	2.38026
chrX	141719206	141727344	24.4442	28.4912	0.857957	11.3516	38.5169	0.294717	18.8407	41.2388	0.456868	6.0426	31.4247	0.192288	2.91112	2.37595
chr18	52461181	52466868	31.1108	21.3684	1.45593	11.3516	14.0061	0.810471	31.1281	21.9244	1.41979	14.0994	23.5685	0.59823	1.7964	2.37332
chr11	20643664	20654496	22.222	29.6783	0.748762	34.0547	22.76	1.49625	54.8837	50.635	1.08391	20.142	43.8636	0.459196	0.500424	2.36045
chr6	85370712	85375658	28.8886	20.1813	1.43146	22.7032	15.7569	1.44084	26.2131	27.1445	0.965687	12.0852	29.4607	0.410215	0.993489	2.3541
chr1	59079747	59085970	15.5554	33.2397	0.467976	79.461	45.52	1.74563	27.8514	25.0565	1.11155	16.1136	34.0434	0.473325	0.268084	2.34838
chr14	38958924	38964819	35.5552	34.4269	1.03278	28.3789	31.5138	0.900524	27.0323	21.9244	1.23298	14.0994	26.8419	0.525275	1.14686	2.34729
chr13	32993290	33000518	33.333	48.6725	0.684844	45.4063	33.2646	1.365	27.0323	28.7106	0.941545	12.0852	30.1153	0.401297	0.501715	2.34625
chr11	96118942	96131968	82.2215	62.9181	1.3068	107.84	40.2677	2.67808	86.8309	61.5972	1.40966	50.355	83.7992	0.600901	0.487962	2.34591
chr7	40873994	40879622	24.4442	34.4269	0.710033	17.0274	21.0092	0.810471	14.7449	24.5345	0.600986	6.0426	23.5685	0.256384	0.876074	2.34408
chr1	82806671	82813763	35.5552	45.1111	0.788171	28.3789	52.523	0.540314	31.1281	25.0565	1.24232	20.142	37.9715	0.53045	1.45873	2.342
chr3	87814886	87820473	22.222	33.2397	0.668538	17.0274	21.0092	0.810471	19.6598	30.7986	0.638336	8.0568	29.4607	0.273477	0.824875	2.33415
chr9	21501646	21508383	11.111	39.1754	0.283622	39.7305	17.5077	2.26932	16.3832	28.1885	0.581201	6.0426	24.2232	0.249455	0.124981	2.32988
chr12	100197103	100203068	15.5554	26.1169	0.595606	22.7032	15.7569	1.44084	23.7556	17.7483	1.33847	12.0852	20.9498	0.576865	0.413375	2.32025
chr11	6288372	6296323	39.9996	39.1754	1.02104	22.7032	31.5138	0.720419	71.2669	55.3331	1.28796	30.213	54.3385	0.556014	1.41729	2.31642
chr2	118247526	118259670	59.9995	54.6082	1.09873	68.1095	64.7784	1.05142	55.7029	58.9871	0.944322	26.1846	64.1588	0.408122	1.04499	2.31382
chr14	25138385	25147123	39.9996	62.9181	0.635742	17.0274	57.7753	0.294717	31.1281	30.7986	1.0107	16.1136	36.6621	0.439516	2.15713	2.29957
chr8	87469675	87476497	15.5554	27.3041	0.56971	39.7305	26.2615	1.51288	32.7664	30.7986	1.06389	16.1136	34.6981	0.464394	0.376573	2.29093
chr13	101439460	101452820	28.8886	56.9824	0.506974	56.7579	59.5261	0.953496	34.4047	37.5847	0.915391	18.1278	45.173	0.401297	0.531701	2.28108
chr6	49071554	49076877	59.9995	28.4912	2.10589	39.7305	10.5046	3.7822	24.5748	26.6225	0.923083	10.071	24.8779	0.404817	0.556791	2.28025
chr13	23393939	23400720	37.7774	36.8011	1.02653	34.0547	24.5107	1.38938	47.5113	37.0627	1.28192	22.1562	39.2809	0.564046	0.73884	2.27272
chr14	20704680	20710870	26.6664	28.4912	0.935953	11.3516	12.2554	0.926253	26.2131	23.4905	1.11591	16.1136	32.7341	0.492258	1.01047	2.26691
chr8	19783202	19787621	42.2218	35.614	1.18554	22.7032	54.2738	0.418308	31.1281	34.4527	0.903503	14.0994	35.3528	0.39882	2.83413	2.26544
chr4	62499189	62503815	42.2218	17.807	2.37108	17.0274	15.7569	1.08063	27.8514	25.5785	1.08886	10.071	20.9498	0.480721	2.19417	2.26506
chr9	96520291	96529263	35.5552	39.1754	0.907591	39.7305	45.52	0.872815	37.6814	42.2828	0.891174	20.142	51.0651	0.394437	1.03984	2.25935
chr11	6414239	6418199	19.9998	22.5555	0.886692	5.67579	26.2615	0.216126	28.6706	26.6225	1.07693	18.1278	37.9715	0.477405	4.10267	2.2558
chrY	40453531	40458883	19.9998	67.6666	0.295564	11.3516	101.545	0.111789	11.4682	22.4464	0.510916	8.0568	35.3528	0.227897	2.64394	2.24187
chr11	116081660	116089668	48.8885	30.8655	1.58392	45.4063	43.7692	1.0374	50.7879	38.1067	1.33278	26.1846	43.8636	0.596955	1.52681	2.23263
chr5	139250396	139256993	42.2218	24.9298	1.69363	0	26.2615	0	33.5856	42.2828	0.794307	16.1136	45.173	0.356709	#DIV/0!	2.22677
chr6	72955194	72960161	26.6664	26.1169	1.02104	11.3516	24.5107	0.463126	20.479	21.9244	0.934072	12.0852	28.806	0.419538	2.20467	2.22643
chr1	146724710	146731150	26.6664	43.924	0.607105	17.0274	31.5138	0.540314	34.4047	39.6728	0.867212	18.1278	46.4824	0.389993	1.12361	2.22366
chr14	44429695	44439963	95.5547	124.649	0.76659	62.4337	112.049	0.557199	55.7029	59.5091	0.936039	40.284	95.5835	0.421454	1.37579	2.22098
chr6	135307284	135311571	26.6664	29.6783	0.898515	34.0547	17.5077	1.94513	22.1173	13.5723	1.6296	22.1562	30.1153	0.735712	0.46193	2.21499
chr11	25906232	25914127	71.1105	46.2982	1.53592	56.7579	43.7692	1.29675	40.1388	35.4967	1.13078	16.1136	31.4247	0.512769	1.18444	2.20524
chr12	76415509	76420836	22.222	30.8655	0.719964	34.0547	29.7631	1.14419	27.0323	31.3206	0.863083	12.0852	30.77	0.392759	0.629232	2.19749
chr16	84995846	85002596	22.222	41.5497	0.53483	17.0274	33.2646	0.511877	16.3832	22.4464	0.72988	8.0568	24.2232	0.332607	1.04484	2.19442
chr1	156715053	156720864	48.8885	23.7427	2.0591	22.7032	12.2554	1.85251	37.6814	21.9244	1.71869	26.1846	33.3887	0.784234	1.11152	2.19156
chr1	71099733	71105252	31.1108	26.1169	1.19121	51.0821	24.5107	2.08407	29.4898	25.0565	1.17693	14.0994	26.1872	0.538407	0.57158	2.18595
chr4	43380595	43386405	26.6664	27.3041	0.976646	28.3789	24.5107	1.15782	20.479	32.3646	0.632759	10.071	34.6981	0.290246	0.843525	2.18007
chr7	139387778	139393527	31.1108	41.5497	0.748762	11.3516	28.0123	0.405236	31.9472	29.2326	1.09286	16.1136	32.0794	0.502304	1.84772	2.1757
chr11	55083755	55092547	46.6663	65.2924	0.714728	79.461	35.0154	2.26932	53.2454	50.113	1.06251	28.1988	57.6119	0.489461	0.314952	2.17077
chr13	17800830	17807635	46.6663	52.2339	0.893409	39.7305	47.2707	0.840489	51.6071	31.8426	1.62069	34.2414	45.8277	0.747177	1.06296	2.16909
chr9	56992877	56997965	62.2217	39.1754	1.58828	17.0274	31.5138	0.540314	27.8514	28.1885	0.988041	16.1136	35.3528	0.455794	2.93956	2.16773
chr14	61491128	61499598	31.1108	37.9883	0.818959	56.7579	43.7692	1.29675	25.394	28.1885	0.900861	10.071	24.2232	0.415758	0.631545	2.16679
chr7	84231414	84238133	19.9998	41.5497	0.481347	28.3789	40.2677	0.704758	27.0323	26.1005	1.0357	14.0994	29.4607	0.478584	0.682997	2.16409
chrY	46931348	46937633	48.8885	74.7894	0.653681	39.7305	84.0369	0.472775	14.7449	18.2704	0.807039	16.1136	43.209	0.372923	1.38265	2.16409
chr17	53581615	53588133	44.444	49.8596	0.891384	17.0274	36.7661	0.463126	31.1281	24.5345	1.26875	18.1278	30.77	0.589138	1.92471	2.15357
chr18	61172259	61180855	62.2217	65.2924	0.95297	56.7579	70.0307	0.810471	48.3304	55.3331	0.873446	24.1704	59.576	0.405707	1.17582	2.1529
chr5	22274504	22281760	19.9998	26.1169	0.76578	79.461	35.0154	2.26932	31.9472	18.7924	1.70001	18.1278	22.9138	0.791129	0.337449	2.14884
chr8	47033422	47039573	24.4442	34.4269	0.710033	22.7032	26.2615	0.864503	29.4898	24.5345	1.20197	16.1136	28.806	0.559384	0.82132	2.14874
chr13	48816159	48824504	64.4439	85.4736	0.753962	34.0547	59.5261	0.572097	32.7664	49.591	0.660733	20.142	65.4681	0.307661	1.31789	2.1476
chr4	119318316	119322662	22.222	27.3041	0.813872	11.3516	35.0154	0.324189	28.6706	26.1005	1.09847	14.0994	27.4966	0.512769	2.51049	2.14223
chr5	117282035	117288600	22.222	22.5555	0.985213	39.7305	33.2646	1.19438	24.5748	26.1005	0.941545	14.0994	32.0794	0.439516	0.824875	2.14223
chr14	21748756	21755609	44.444	24.9298	1.78277	39.7305	29.7631	1.33489	42.5963	29.7546	1.43159	20.142	30.1153	0.668829	1.33551	2.14044
chr19	11277793	11285642	46.6663	23.7427	1.9655	45.4063	38.5169	1.17887	34.4047	26.6225	1.29232	24.1704	39.9356	0.605235	1.66728	2.13523
chr17	21677164	21681669	28.8886	34.4269	0.83913	45.4063	15.7569	2.88168	19.6598	22.4464	0.875856	12.0852	29.4607	0.410215	0.291195	2.13511
chr14	12150657	12157413	6.66661	40.3626	0.165168	17.0274	28.0123	0.607853	18.0215	21.4024	0.842032	10.071	25.5326	0.394437	0.271724	2.13477
chr9	14272316	14279533	53.3329	36.8011	1.44922	28.3789	19.2584	1.47358	36.8622	22.9684	1.60491	26.1846	34.6981	0.754641	0.983464	2.12672
chr17	29319916	29330532	51.1107	42.7368	1.19594	17.0274	40.2677	0.422855	45.0538	45.4149	0.992049	24.1704	51.7198	0.467333	2.82825	2.12279
chr10	60409137	60416572	46.6663	42.7368	1.09194	45.4063	42.0184	1.08063	18.8407	28.1885	0.668381	8.0568	25.5326	0.31555	1.01047	2.11815
chr18	61733659	61741083	13.3332	27.3041	0.488323	11.3516	19.2584	0.589434	23.7556	25.5785	0.928735	10.071	22.9138	0.439516	0.828462	2.11309
chr8	106208286	106214136	59.9995	34.4269	1.74281	56.7579	31.5138	1.80105	48.3304	41.2388	1.17197	22.1562	39.9356	0.554799	0.967664	2.11241
chr3	30790780	30797478	53.3329	41.5497	1.28359	22.7032	24.5107	0.926253	45.8729	46.4589	0.987388	18.1278	38.6262	0.469314	1.38579	2.1039
chr1	182267969	182274271	19.9998	33.2397	0.601684	11.3516	22.76	0.498752	26.2131	22.9684	1.14127	18.1278	33.3887	0.542932	1.20638	2.10205
chr12	108891904	108896974	31.1108	26.1169	1.19121	22.7032	22.76	0.997503	29.4898	40.1948	0.733671	10.071	28.806	0.349615	1.19419	2.09851
chr8	123059271	123068697	24.4442	49.8596	0.490261	28.3789	28.0123	1.01309	34.4047	38.1067	0.902851	18.1278	41.8996	0.432649	0.483927	2.0868
chr16	24375850	24386014	44.444	53.421	0.831958	62.4337	45.52	1.37157	36.8622	26.1005	1.41232	22.1562	32.7341	0.676855	0.606575	2.08659
chr4	151987357	152000180	37.7774	49.8596	0.757676	11.3516	54.2738	0.209154	57.3412	61.0752	0.938862	24.1704	53.6839	0.450236	3.62258	2.08527
chr4	133925064	133931573	35.5552	30.8655	1.15194	51.0821	24.5107	2.08407	46.6921	30.7986	1.51605	26.1846	36.0075	0.727199	0.552737	2.08478
chr2	25543165	25548619	24.4442	23.7427	1.02955	17.0274	24.5107	0.69469	19.6598	30.2766	0.649341	12.0852	38.6262	0.312876	1.48203	2.0754
chrY	33632526	33638649	46.6663	66.4795	0.701965	28.3789	96.2922	0.294717	21.2982	20.3584	1.04616	20.142	39.9356	0.504363	2.38183	2.07422
chr11	57598290	57603990	37.7774	32.0526	1.17861	22.7032	35.0154	0.648377	22.9365	32.3646	0.70869	10.071	29.4607	0.341846	1.81778	2.07313
chr14	73322787	73328644	28.8886	26.1169	1.10613	28.3789	31.5138	0.900524	24.5748	29.2326	0.840665	14.0994	34.6981	0.406345	1.22831	2.06885
chr4	122959454	122964473	31.1108	26.1169	1.19121	34.0547	19.2584	1.7683	13.9257	21.9244	0.635169	10.071	32.7341	0.307661	0.673648	2.06451
chr3	124298079	124303074	51.1107	27.3041	1.87191	22.7032	15.7569	1.44084	34.4047	26.1005	1.31816	22.1562	34.6981	0.638542	1.29918	2.06433
chr19	56065092	56072379	24.4442	40.3626	0.605617	22.7032	42.0184	0.540314	26.2131	31.8426	0.823209	14.0994	35.3528	0.39882	1.12086	2.06411
chr6	146641057	146645661	44.444	29.6783	1.49752	22.7032	29.7631	0.762796	28.6706	32.3646	0.885862	12.0852	28.1513	0.429295	1.9632	2.06353
chr7	6153154	6157586	17.7776	15.4327	1.15194	17.0274	5.2523	3.24189	24.5748	27.1445	0.905332	10.071	22.9138	0.439516	0.355331	2.05984
chr9	27028809	27032992	26.6664	27.3041	0.976646	34.0547	21.0092	1.62094	17.2024	27.1445	0.633732	10.071	32.7341	0.307661	0.602518	2.05984
chr4	129145857	129153268	26.6664	43.924	0.607105	17.0274	35.0154	0.486283	20.479	29.7546	0.688264	10.071	30.1153	0.334414	1.24846	2.05812
chr13	78023241	78030657	24.4442	33.2397	0.735391	28.3789	31.5138	0.900524	32.7664	33.9307	0.965687	18.1278	38.6262	0.469314	0.816627	2.05766
chr8	57789805	57799468	42.2218	45.1111	0.935953	45.4063	36.7661	1.235	36.8622	32.8866	1.12089	28.1988	51.7198	0.545222	0.757854	2.05583
chr5	117490088	117497840	22.222	35.614	0.623969	22.7032	26.2615	0.864503	42.5963	45.9369	0.927279	22.1562	49.1011	0.451236	0.721766	2.05497
chr3	129623704	129631163	22.222	41.5497	0.53483	22.7032	43.7692	0.518702	22.1173	29.7546	0.743325	8.0568	22.2592	0.361954	1.03109	2.05364
chr15	79783324	79792682	39.9996	49.8596	0.802245	22.7032	59.5261	0.381398	57.3412	76.7355	0.747258	22.1562	60.8854	0.3639	2.10343	2.05347
chr10	7952550	7958340	26.6664	24.9298	1.06966	28.3789	19.2584	1.47358	25.394	27.6665	0.917858	16.1136	36.0075	0.447507	0.72589	2.05105
chr11	24169584	24175393	37.7774	48.6725	0.776156	39.7305	28.0123	1.41832	46.6921	37.0627	1.25981	26.1846	42.5543	0.615322	0.547234	2.0474
chr12	62683728	62691945	53.3329	45.1111	1.18226	62.4337	43.7692	1.42643	27.8514	26.6225	1.04616	16.1136	31.4247	0.512769	0.828822	2.04022
chr4	42436173	42443581	73.3327	85.4736	0.857957	51.0821	113.8	0.448876	45.8729	43.8488	1.04616	42.2982	82.4898	0.512769	1.91134	2.04022
chr11	68898379	68904154	33.333	26.1169	1.2763	28.3789	28.0123	1.01309	36.043	34.4527	1.04616	16.1136	31.4247	0.512769	1.25981	2.04022
chr5	112352128	112357177	15.5554	33.2397	0.467976	5.67579	21.0092	0.270157	16.3832	22.9684	0.713292	10.071	28.806	0.349615	1.73224	2.04022
chr10	33946814	33952800	55.5551	29.6783	1.87191	17.0274	22.76	0.748127	33.5856	21.9244	1.53188	24.1704	32.0794	0.753456	2.50212	2.03314
chr9	108985866	108994442	28.8886	42.7368	0.675966	22.7032	35.0154	0.648377	52.4262	69.9493	0.749488	18.1278	49.1011	0.369193	1.04255	2.03007
chr19	47065542	47071211	44.444	27.3041	1.62774	28.3789	14.0061	2.02618	35.2239	29.2326	1.20495	22.1562	37.3168	0.593732	0.803357	2.02946
chr11	109010176	109015366	15.5554	18.9941	0.818959	11.3516	38.5169	0.294717	34.4047	33.9307	1.01397	14.0994	28.1513	0.500844	2.7788	2.02453
chr5	53047930	53053589	44.444	28.4912	1.55992	51.0821	22.76	2.24438	22.1173	31.3206	0.706159	10.071	28.806	0.349615	0.695034	2.01982
chr16	52047040	52053355	39.9996	48.6725	0.821812	17.0274	24.5107	0.69469	28.6706	29.2326	0.980776	18.1278	37.3168	0.485781	1.18299	2.01897
chr14	75751098	75756003	48.8885	27.3041	1.79052	22.7032	22.76	0.997503	22.1173	20.3584	1.0864	14.0994	26.1872	0.538407	1.795	2.0178
chr15	8220769	8231838	48.8885	53.421	0.915154	79.461	52.523	1.51288	40.958	32.3646	1.26552	20.142	32.0794	0.62788	0.604909	2.01554
chr5	123477606	123484232	37.7774	36.8011	1.02653	22.7032	24.5107	0.926253	20.479	28.7106	0.713292	12.0852	34.0434	0.354994	1.10826	2.00931
chr9	114998183	115005474	24.4442	23.7427	1.02955	17.0274	42.0184	0.405236	24.5748	31.8426	0.771758	14.0994	36.6621	0.384577	2.54062	2.00677
chr10	67280619	67288046	35.5552	33.2397	1.06966	11.3516	21.0092	0.540314	30.3089	33.9307	0.893261	22.1562	49.7558	0.445299	1.9797	2.00598
chr12	28747701	28753186	77.7771	45.1111	1.72412	22.7032	33.2646	0.682502	40.1388	33.9307	1.18297	28.1988	47.7917	0.590035	2.52618	2.00491
chr2	178404794	178409173	26.6664	11.8713	2.24629	22.7032	14.0061	1.62094	24.5748	21.9244	1.12089	16.1136	28.806	0.559384	1.38579	2.00379
chr5	134579595	134585672	37.7774	30.8655	1.22394	39.7305	14.0061	2.83665	45.8729	34.9747	1.3116	20.142	30.77	0.654598	0.431473	2.00368
chr11	3407229	3412286	33.333	22.5555	1.47782	34.0547	15.7569	2.16126	26.2131	22.9684	1.14127	20.142	35.3528	0.569743	0.683778	2.00313
chr14	74981395	74987911	31.1108	53.421	0.582371	22.7032	36.7661	0.617502	31.1281	24.5345	1.26875	14.0994	22.2592	0.63342	0.943107	2.00301
chrX	60888965	60898639	19.9998	49.8596	0.401123	11.3516	15.7569	0.720419	16.3832	33.9307	0.482844	8.0568	33.3887	0.241303	0.556791	2.00099
chr2	156860206	156866702	48.8885	28.4912	1.71591	45.4063	26.2615	1.72901	34.4047	31.3206	1.09847	20.142	36.6621	0.549395	0.992428	1.99942
chr1	4721674	4729087	28.8886	34.4269	0.83913	5.67579	26.2615	0.216126	23.7556	38.6287	0.614973	10.071	32.7341	0.307661	3.8826	1.99886
chr5	100516415	100521320	42.2218	23.7427	1.77831	22.7032	28.0123	0.810471	38.5005	25.0565	1.53655	26.1846	34.0434	0.769153	2.19417	1.99772
chr10	19084049	19093181	42.2218	28.4912	1.48193	73.7852	24.5107	3.01032	32.7664	28.7106	1.14127	16.1136	28.1513	0.572393	0.492281	1.99385
chr18	80435748	80444633	46.6663	54.6082	0.854566	5.67579	36.7661	0.154375	47.5113	64.2072	0.739968	28.1988	75.943	0.371315	5.53563	1.99283
chr5	112214243	112219384	31.1108	22.5555	1.3793	28.3789	15.7569	1.80105	24.5748	22.4464	1.09482	10.071	18.3311	0.549395	0.765832	1.99277
chr5	64297768	64306085	37.7774	40.3626	0.935953	28.3789	54.2738	0.522885	26.2131	20.8804	1.25539	16.1136	25.5326	0.6311	1.78998	1.98921
chr13	45515581	45520852	17.7776	23.7427	0.748762	22.7032	29.7631	0.762796	18.0215	25.0565	0.719236	8.0568	22.2592	0.361954	0.981602	1.98709
chr8	69896690	69906585	33.333	46.2982	0.719964	39.7305	45.52	0.872815	78.6393	63.6852	1.23481	36.2556	58.2666	0.622236	0.824875	1.98448
chr4	120527809	120537647	48.8885	56.9824	0.857957	11.3516	29.7631	0.381398	70.4477	63.1632	1.11533	38.2698	68.0868	0.562073	2.2495	1.98431
chr10	75950042	75956570	42.2218	34.4269	1.22642	11.3516	19.2584	0.589434	28.6706	28.1885	1.0171	20.142	39.2809	0.512769	2.08068	1.98355
chr14	51800425	51806685	37.7774	47.4854	0.79556	28.3789	35.0154	0.810471	28.6706	30.7986	0.930906	18.1278	38.6262	0.469314	0.981602	1.98355
chr17	82953850	82960406	46.6663	35.614	1.31033	51.0821	22.76	2.24438	43.4155	33.9307	1.27954	26.1846	40.5902	0.645096	0.583828	1.98348
chr1	39054231	39058602	33.333	32.0526	1.03995	51.0821	24.5107	2.08407	19.6598	21.9244	0.896709	10.071	22.2592	0.452443	0.498999	1.98193
chr5	9097645	9105528	42.2218	49.8596	0.846814	45.4063	29.7631	1.52559	46.6921	32.3646	1.44269	18.1278	24.8779	0.728671	0.555072	1.97989
chr1	194618360	194624676	42.2218	37.9883	1.11144	62.4337	28.0123	2.2288	15.564	27.6665	0.562558	10.071	35.3528	0.284871	0.498675	1.97478
chr3	31218121	31230707	97.7769	90.2222	1.08373	79.461	77.0338	1.03151	45.8729	65.2513	0.70302	22.1562	62.1947	0.356239	1.05063	1.97345
chr14	86488218	86497585	57.7773	59.3567	0.973391	90.8126	56.0246	1.62094	32.7664	43.8488	0.747258	16.1136	42.5543	0.37866	0.600509	1.97343
chr3	88575623	88583007	31.1108	26.1169	1.19121	17.0274	21.0092	0.810471	36.8622	27.1445	1.358	30.213	43.8636	0.688794	1.46978	1.97156
chr14	66072974	66081558	59.9995	36.8011	1.63037	39.7305	29.7631	1.33489	40.1388	41.7608	0.96116	26.1846	53.6839	0.487756	1.22135	1.97058
chr3	123611952	123621921	46.6663	51.0468	0.914186	73.7852	63.0276	1.17068	43.4155	38.1067	1.13931	32.2272	55.6479	0.579127	0.780902	1.96729
chr4	149899622	149915754	42.2218	85.4736	0.493975	73.7852	84.0369	0.878011	61.437	70.4714	0.871801	34.2414	77.2524	0.443241	0.562607	1.96688
chr2	165489680	165496800	28.8886	27.3041	1.05803	22.7032	49.0215	0.463126	30.3089	37.5847	0.806416	16.1136	39.2809	0.410215	2.28455	1.96584
chr4	52436772	52446393	53.3329	67.6666	0.788171	51.0821	49.0215	1.04203	54.0645	38.6287	1.39959	38.2698	53.6839	0.712874	0.756377	1.96331
chrY	32710247	32715484	35.5552	66.4795	0.53483	28.3789	91.0399	0.31172	10.6491	25.5785	0.416329	8.0568	37.9715	0.21218	1.71574	1.96215
chr13	43919421	43927424	22.222	35.614	0.623969	22.7032	31.5138	0.720419	21.2982	24.0125	0.886963	10.071	22.2592	0.452443	0.866119	1.96039
chr1	74360749	74365385	24.4442	32.0526	0.762628	34.0547	24.5107	1.38938	22.1173	27.1445	0.814798	10.071	24.2232	0.415758	0.548898	1.95979
chr19	10601308	10610672	66.6661	64.1052	1.03995	34.0547	54.2738	0.627462	64.7136	63.1632	1.02455	32.2272	61.54	0.523679	1.65739	1.95644
chr2	156718323	156723088	33.333	35.614	0.935953	28.3789	14.0061	2.02618	30.3089	38.6287	0.784621	12.0852	30.1153	0.401297	0.46193	1.95521
chr6	48791193	48799834	75.5549	41.5497	1.81842	39.7305	28.0123	1.41832	50.7879	53.767	0.944592	22.1562	45.8277	0.483468	1.28209	1.95379
chr17	34999156	35004657	42.2218	32.0526	1.31727	28.3789	22.76	1.24688	34.4047	36.0187	0.95519	14.0994	28.806	0.489461	1.05645	1.95151
chr14	20541516	20550054	42.2218	36.8011	1.1473	56.7579	29.7631	1.90699	31.9472	35.4967	0.900006	18.1278	39.2809	0.461492	0.601627	1.95021
chr2	68468015	68475502	35.5552	35.614	0.99835	39.7305	35.0154	1.13466	33.5856	35.4967	0.94616	18.1278	37.3168	0.485781	0.879867	1.94771
chr17	57245557	57252923	64.4439	48.6725	1.32403	62.4337	45.52	1.37157	44.2346	42.2828	1.04616	22.1562	41.2449	0.537186	0.965342	1.94748
chr4	62359203	62363545	37.7774	34.4269	1.09732	56.7579	28.0123	2.02618	31.1281	27.1445	1.14675	18.1278	30.77	0.589138	0.541573	1.94649
chr7	84774867	84783975	46.6663	29.6783	1.5724	34.0547	35.0154	0.972566	29.4898	27.1445	1.0864	20.142	36.0075	0.559384	1.61676	1.94213
chr4	34042359	34052419	55.5551	51.0468	1.08832	102.164	64.7784	1.57713	42.5963	43.3268	0.983139	26.1846	51.7198	0.506278	0.69006	1.9419
chr9	106278929	106283231	46.6663	24.9298	1.87191	51.0821	17.5077	2.9177	29.4898	26.1005	1.12985	14.0994	24.2232	0.582062	0.64157	1.94112
chr5	66976096	66980974	46.6663	46.2982	1.00795	22.7032	40.2677	0.563806	33.5856	28.7106	1.1698	20.142	33.3887	0.603257	1.78776	1.93914
chr6	71437024	71442481	28.8886	35.614	0.811159	45.4063	29.7631	1.52559	28.6706	26.1005	1.09847	14.0994	24.8779	0.566744	0.531701	1.93821
chr5	107189121	107194819	57.7773	54.6082	1.05803	68.1095	24.5107	2.77876	27.8514	25.0565	1.11155	22.1562	38.6262	0.573606	0.380758	1.93782
chr9	47633060	47639733	24.4442	35.614	0.686365	34.0547	31.5138	1.08063	42.5963	29.2326	1.45715	22.1562	29.4607	0.752061	0.635154	1.93755
chr3	88454838	88461264	33.333	39.1754	0.850866	39.7305	12.2554	3.24189	27.0323	37.5847	0.719236	14.0994	37.9715	0.371315	0.26246	1.93699
chr8	94832504	94841338	39.9996	45.1111	0.886692	39.7305	36.7661	1.08063	48.3304	50.635	0.954487	26.1846	53.0292	0.493777	0.820534	1.93303
chr17	80511141	80517762	33.333	42.7368	0.779961	22.7032	33.2646	0.682502	31.1281	26.6225	1.16924	24.1704	39.9356	0.605235	1.1428	1.93188
chr4	126253486	126258017	33.333	29.6783	1.12314	11.3516	28.0123	0.405236	16.3832	29.2326	0.560443	10.071	34.6981	0.290246	2.77158	1.93092
chr14	72786550	72794401	35.5552	52.2339	0.680693	73.7852	54.2738	1.3595	44.2346	55.8551	0.791954	16.1136	39.2809	0.410215	0.500694	1.93058
chr8	23645142	23651854	24.4442	30.8655	0.79196	22.7032	38.5169	0.589434	25.394	29.2326	0.868687	12.0852	26.8419	0.450236	1.34359	1.9294
chr15	91072923	91078234	28.8886	30.8655	0.935953	51.0821	29.7631	1.71629	24.5748	24.0125	1.02342	10.071	18.9858	0.53045	0.545334	1.92934
chr10	20512166	20521804	31.1108	32.0526	0.970618	51.0821	38.5169	1.32623	29.4898	25.5785	1.15291	14.0994	23.5685	0.59823	0.731865	1.92721
chr4	14234893	14244048	33.333	29.6783	1.12314	45.4063	45.52	0.997503	45.0538	51.679	0.871801	20.142	44.5183	0.452443	1.12595	1.92687
chr15	103320287	103326802	26.6664	18.9941	1.40393	11.3516	26.2615	0.432251	27.8514	40.7168	0.684028	12.0852	34.0434	0.354994	3.24795	1.92687
chr2	27705819	27716217	46.6663	56.9824	0.818959	68.1095	61.2769	1.1115	58.9795	82.4776	0.715097	28.1988	75.943	0.371315	0.736803	1.92585
chr11	74647690	74652985	28.8886	22.5555	1.28078	28.3789	33.2646	0.853128	16.3832	25.5785	0.640507	8.0568	24.2232	0.332607	1.50127	1.92572
chr3	49059114	49065452	28.8886	41.5497	0.695279	17.0274	14.0061	1.21571	38.5005	34.4527	1.11749	20.142	34.6981	0.580493	0.571914	1.92507
chrY	42768758	42774159	33.333	94.9707	0.350982	34.0547	106.797	0.318874	18.0215	31.3206	0.575389	14.0994	47.137	0.299115	1.10069	1.92364
chrX	54621234	54627443	68.8883	60.5438	1.13782	56.7579	75.283	0.753927	37.6814	29.7546	1.26641	36.2556	54.9932	0.659274	1.5092	1.92091
chr9	55145763	55155436	64.4439	59.3567	1.08571	68.1095	42.0184	1.62094	59.7987	50.635	1.18098	36.2556	58.9213	0.615322	0.669799	1.91928
chr11	75675566	75681883	42.2218	46.2982	0.911954	11.3516	17.5077	0.648377	36.8622	32.3646	1.13897	22.1562	37.3168	0.593732	1.40652	1.91832
chr1	162473307	162480973	37.7774	47.4854	0.79556	62.4337	35.0154	1.78304	33.5856	29.7546	1.12875	18.1278	30.77	0.589138	0.446183	1.91594
chr3	75554281	75559085	48.8885	30.8655	1.58392	45.4063	43.7692	1.0374	27.0323	21.4024	1.26305	18.1278	27.4966	0.659274	1.52681	1.91582
chr19	7292173	7302336	75.5549	65.2924	1.15718	68.1095	64.7784	1.05142	67.1711	73.6034	0.912609	40.284	84.4539	0.476994	1.10058	1.91325
chr8	122574658	122578148	26.6664	39.1754	0.680693	22.7032	33.2646	0.682502	16.3832	31.3206	0.523081	8.0568	29.4607	0.273477	0.997349	1.91271
chr5	105476690	105483947	19.9998	29.6783	0.673886	11.3516	19.2584	0.589434	26.2131	26.1005	1.00431	14.0994	26.8419	0.525275	1.14328	1.91198
chr10	21371637	21378090	35.5552	40.3626	0.880897	28.3789	17.5077	1.62094	45.8729	47.5029	0.965687	22.1562	43.8636	0.505115	0.543447	1.91181
chr18	32160339	32165213	19.9998	28.4912	0.701965	34.0547	21.0092	1.62094	22.1173	25.5785	0.864684	10.071	22.2592	0.452443	0.43306	1.91115
chr8	20121121	20125932	39.9996	54.6082	0.732485	62.4337	52.523	1.18869	28.6706	28.1885	1.0171	18.1278	34.0434	0.532491	0.616211	1.91008
chr1	92864094	92870890	46.6663	46.2982	1.00795	28.3789	38.5169	0.736792	27.0323	40.7168	0.66391	12.0852	34.6981	0.348296	1.36802	1.90617
chr2	134396176	134402211	51.1107	35.614	1.43513	45.4063	21.0092	2.16126	36.043	23.4905	1.53437	22.1562	27.4966	0.805779	0.664025	1.90421
chr19	27258475	27268024	28.8886	47.4854	0.608369	45.4063	35.0154	1.29675	19.6598	18.7924	1.04616	10.071	18.3311	0.549395	0.469148	1.90421
chr19	11909585	11914300	35.5552	26.1169	1.36139	39.7305	26.2615	1.51288	22.1173	19.8364	1.11499	16.1136	27.4966	0.586021	0.899864	1.90264
chr1	57994780	57999115	28.8886	35.614	0.811159	34.0547	28.0123	1.21571	23.7556	20.8804	1.1377	14.0994	23.5685	0.59823	0.667232	1.90178
chr8	109953630	109959462	26.6664	26.1169	1.02104	17.0274	35.0154	0.486283	23.7556	25.0565	0.948083	12.0852	24.2232	0.49891	2.09968	1.90031
chr5	36155293	36168748	42.2218	64.1052	0.658633	39.7305	47.2707	0.840489	45.8729	77.7795	0.589782	20.142	64.8134	0.310769	0.783632	1.89782
chr5	147073217	147080866	55.5551	40.3626	1.3764	28.3789	29.7631	0.953496	45.0538	37.5847	1.19873	30.213	47.7917	0.632181	1.44353	1.89618
chr12	15045640	15055854	124.443	75.9766	1.63792	56.7579	49.0215	1.15782	112.225	69.4273	1.61644	66.4686	77.9071	0.853178	1.41466	1.89461
chr11	97495622	97502730	28.8886	32.0526	0.901288	28.3789	22.76	1.24688	14.7449	38.6287	0.381707	8.0568	39.9356	0.201745	0.722835	1.89203
chr10	81249378	81256138	42.2218	26.1169	1.61665	56.7579	22.76	2.49376	24.5748	28.7106	0.85595	10.071	22.2592	0.452443	0.648277	1.89184
chr15	54982865	54993244	35.5552	40.3626	0.880897	34.0547	38.5169	0.88415	28.6706	22.4464	1.27729	18.1278	26.8419	0.675354	0.99632	1.89129
chrX	35402895	35411452	57.7773	78.3508	0.737417	51.0821	101.545	0.503051	33.5856	30.7986	1.09049	30.213	52.3745	0.576865	1.46589	1.89037
chr7	102264981	102272016	39.9996	48.6725	0.821812	68.1095	35.0154	1.94513	36.043	35.4967	1.01539	22.1562	41.2449	0.537186	0.422497	1.8902
chrX	54438784	54444908	48.8885	70.0409	0.697999	28.3789	68.2799	0.415626	38.5005	34.4527	1.11749	30.213	51.0651	0.591656	1.67939	1.88875
chr2	167073421	167082407	51.1107	43.924	1.16362	34.0547	73.5322	0.463126	45.0538	52.723	0.854537	20.142	44.5183	0.452443	2.51253	1.88872
chr4	42968051	42975557	24.4442	36.8011	0.664225	39.7305	26.2615	1.51288	25.394	34.9747	0.726067	14.0994	36.6621	0.384577	0.439047	1.88796
chr6	86470092	86478254	42.2218	30.8655	1.36793	34.0547	26.2615	1.29675	27.8514	27.6665	1.00668	16.1136	30.1153	0.535063	1.05489	1.88143
chr1	55402708	55409212	26.6664	35.614	0.748762	34.0547	36.7661	0.926253	27.8514	20.8804	1.33386	18.1278	25.5326	0.709987	0.808378	1.8787
chr5	94273520	94281287	46.6663	75.9766	0.614219	51.0821	75.283	0.678534	28.6706	30.2766	0.946956	20.142	39.9356	0.504363	0.905215	1.87753
chr6	72434733	72444047	59.9995	45.1111	1.33004	62.4337	31.5138	1.98115	42.5963	46.4589	0.91686	20.142	41.2449	0.488351	0.671346	1.87746
chrX	26929418	26937382	66.6661	66.4795	1.00281	62.4337	75.283	0.829319	25.394	28.1885	0.900861	20.142	41.8996	0.480721	1.20919	1.87398
chr14	4031072	4039421	142.221	212.497	0.669285	96.4884	227.6	0.423939	80.2777	92.3958	0.868846	58.4118	125.699	0.464697	1.57873	1.8697
chr4	59030221	59039581	42.2218	35.614	1.18554	5.67579	24.5107	0.231563	29.4898	30.7986	0.957503	18.1278	35.3528	0.512769	5.11973	1.86732
chr2	162927550	162936499	33.333	37.9883	0.877456	39.7305	36.7661	1.08063	54.0645	55.8551	0.967943	30.213	58.2666	0.51853	0.811987	1.86671
chr10	84530921	84536449	24.4442	39.1754	0.623969	39.7305	28.0123	1.41832	27.0323	27.6665	0.977075	16.1136	30.77	0.523679	0.439933	1.86579
chr19	46697456	46711281	97.7769	49.8596	1.96104	68.1095	75.283	0.904712	54.0645	64.2072	0.842032	32.2272	71.3603	0.451613	2.16759	1.8645
chr19	45808594	45817927	28.8886	52.2339	0.553063	34.0547	28.0123	1.21571	61.437	89.2637	0.688264	24.1704	65.4681	0.369193	0.454931	1.86424
chr19	24959495	24962592	37.7774	37.9883	0.99445	11.3516	29.7631	0.381398	27.8514	21.9244	1.27034	16.1136	23.5685	0.683692	2.60738	1.85806
chr7	24684948	24690194	42.2218	42.7368	0.98795	28.3789	50.7723	0.558946	31.9472	20.3584	1.56924	28.1988	33.3887	0.84456	1.76752	1.85806
chr12	75543691	75553767	82.2215	42.7368	1.9239	62.4337	45.52	1.37157	63.0753	49.0689	1.28544	36.2556	52.3745	0.692238	1.4027	1.85694
chr10	77190573	77200647	91.1103	91.4093	0.996729	56.7579	78.7845	0.720419	103.214	102.836	1.00368	64.4544	119.152	0.540943	1.38354	1.85542
chr15	76708532	76717639	55.5551	29.6783	1.87191	0	31.5138	0	45.8729	54.8111	0.836929	22.1562	49.1011	0.451236	#DIV/0!	1.85475
chr4	151374148	151380818	19.9998	41.5497	0.481347	34.0547	28.0123	1.21571	21.2982	32.3646	0.658069	12.0852	34.0434	0.354994	0.39594	1.85375
chr10	79664150	79672273	42.2218	40.3626	1.04606	51.0821	35.0154	1.45885	33.5856	40.7168	0.824858	20.142	45.173	0.445886	0.717048	1.84993
chr12	108828114	108837728	37.7774	48.6725	0.776156	39.7305	35.0154	1.13466	30.3089	44.8929	0.675139	14.0994	38.6262	0.365022	0.684043	1.84958
chr4	86551186	86563302	66.6661	61.731	1.07995	62.4337	45.52	1.37157	85.1926	74.1254	1.1493	40.284	64.8134	0.621538	0.787381	1.84913
chr14	43671622	43679502	75.5549	97.345	0.776156	73.7852	106.797	0.690894	47.5113	45.9369	1.03427	40.284	72.0149	0.559384	1.12341	1.84895
chr18	37214155	37221938	79.9993	27.3041	2.92994	34.0547	22.76	1.49625	45.0538	25.0565	1.79809	26.1846	26.8419	0.975511	1.95818	1.84323
chr12	77237016	77241810	33.333	28.4912	1.16994	34.0547	31.5138	1.08063	28.6706	21.9244	1.3077	18.1278	25.5326	0.709987	1.08265	1.84187
chr3	89415429	89423699	39.9996	14.2456	2.80786	45.4063	29.7631	1.52559	31.9472	29.7546	1.07369	22.1562	37.9715	0.583495	1.8405	1.8401
chr7	109750343	109754996	46.6663	29.6783	1.5724	22.7032	17.5077	1.29675	31.1281	24.5345	1.26875	26.1846	37.9715	0.689585	1.21257	1.83987
chr16	14314081	14322268	82.2215	74.7894	1.09937	45.4063	73.5322	0.617502	82.7351	83.5216	0.990584	42.2982	78.5617	0.538407	1.78036	1.83984
chr19	18711198	18716675	35.5552	28.4912	1.24794	11.3516	21.0092	0.540314	31.9472	36.0187	0.886963	16.1136	33.3887	0.482606	2.30965	1.83786
chr9	5704401	5712579	33.333	42.7368	0.779961	73.7852	56.0246	1.31702	46.6921	29.2326	1.59726	26.1846	30.1153	0.869477	0.592218	1.83704
chr15	89586070	89595292	55.5551	47.4854	1.16994	11.3516	45.52	0.249376	54.8837	48.0249	1.14282	36.2556	58.2666	0.622236	4.69148	1.83663
chrY	58045267	58050389	42.2218	75.9766	0.555722	22.7032	110.298	0.205834	22.1173	26.1005	0.84739	18.1278	39.2809	0.461492	2.69986	1.8362
chr2	118811759	118819804	35.5552	41.5497	0.855728	22.7032	33.2646	0.682502	46.6921	56.3771	0.828211	22.1562	49.1011	0.451236	1.25381	1.83543
chr6	116095139	116102961	39.9996	35.614	1.12314	11.3516	24.5107	0.463126	31.9472	29.7546	1.07369	16.1136	27.4966	0.586021	2.42513	1.83217
chr11	103128268	103137105	33.333	43.924	0.758881	39.7305	56.0246	0.709162	49.1496	54.8111	0.896709	28.1988	57.6119	0.489461	1.07011	1.83203
chr17	22495637	22502714	46.6663	62.9181	0.741698	73.7852	35.0154	2.10723	65.5328	37.5847	1.7436	44.3124	46.4824	0.953316	0.351979	1.82899
chr11	32639822	32645491	46.6663	33.2397	1.40393	5.67579	33.2646	0.170626	26.2131	24.0125	1.09165	26.1846	43.8636	0.596955	8.22813	1.82869
chr16	92012157	92022424	24.4442	32.0526	0.762628	34.0547	14.0061	2.43141	36.043	33.4086	1.07885	28.1988	47.7917	0.590035	0.313656	1.82846
chr3	116641444	116650571	57.7773	49.8596	1.1588	56.7579	35.0154	1.62094	49.1496	40.1948	1.22279	30.213	45.173	0.668829	0.714892	1.82825
chr2	104121537	104126278	62.2217	34.4269	1.80736	28.3789	31.5138	0.900524	22.9365	25.0565	0.915391	14.0994	28.1513	0.500844	2.00701	1.8277
chr8	25194599	25203449	75.5549	48.6725	1.55231	45.4063	43.7692	1.0374	32.7664	34.9747	0.936861	22.1562	43.209	0.512769	1.49634	1.82706
chr8	47987958	47992539	28.8886	24.9298	1.1588	34.0547	35.0154	0.972566	27.0323	22.4464	1.2043	18.1278	27.4966	0.659274	1.19149	1.82671
chrX	32893863	32902927	31.1108	77.1637	0.40318	62.4337	112.049	0.557199	31.1281	32.8866	0.946527	32.2272	62.1947	0.518166	0.723583	1.82669
chr13	58270007	58275841	24.4442	30.8655	0.79196	11.3516	17.5077	0.648377	36.043	33.4086	1.07885	20.142	34.0434	0.591656	1.22145	1.82345
chr19	20910436	20916354	19.9998	28.4912	0.701965	39.7305	40.2677	0.986661	27.0323	20.8804	1.29462	18.1278	25.5326	0.709987	0.711455	1.82345
chr19	8981529	8992806	42.2218	59.3567	0.711324	34.0547	19.2584	1.7683	32.7664	35.4967	0.923083	26.1846	51.7198	0.506278	0.402264	1.82327
chr19	6114709	6122276	28.8886	21.3684	1.35193	28.3789	26.2615	1.08063	38.5005	45.4149	0.847751	26.1846	56.3026	0.465069	1.25106	1.82285
chr2	153158419	153163846	24.4442	35.614	0.686365	17.0274	29.7631	0.572097	31.9472	29.7546	1.07369	18.1278	30.77	0.589138	1.19974	1.82248
chr4	86625667	86634245	26.6664	40.3626	0.660673	34.0547	28.0123	1.21571	22.9365	33.4086	0.686543	12.0852	32.0794	0.376728	0.543447	1.82238
chr1	180544102	180551071	42.2218	42.7368	0.98795	34.0547	33.2646	1.02375	27.8514	35.4967	0.784621	14.0994	32.7341	0.430726	0.965028	1.82163
chr15	85858143	85861595	28.8886	24.9298	1.1588	17.0274	26.2615	0.648377	22.1173	20.8804	1.05924	14.0994	24.2232	0.582062	1.78723	1.8198
chr13	44426473	44434211	39.9996	46.2982	0.863956	28.3789	29.7631	0.953496	40.1388	41.2388	0.973327	24.1704	45.173	0.535063	0.906094	1.81909
chr18	57983138	57989919	28.8886	28.4912	1.01395	45.4063	28.0123	1.62094	27.0323	23.4905	1.15078	14.0994	22.2592	0.63342	0.62553	1.81677
chr11	87979623	88000082	133.332	123.462	1.07995	141.895	119.052	1.19187	158.917	164.955	0.963395	76.5396	144.03	0.531415	0.906094	1.81289
chr3	40944951	40955147	91.1103	67.6666	1.34646	85.1368	49.0215	1.73672	85.1926	62.1192	1.37144	64.4544	85.1086	0.75732	0.775286	1.81091
chr15	102293667	102300866	37.7774	37.9883	0.99445	22.7032	17.5077	1.29675	31.1281	38.1067	0.816865	22.1562	49.1011	0.451236	0.766876	1.81028
chr16	90333285	90339684	39.9996	46.2982	0.863956	51.0821	42.0184	1.21571	27.0323	27.6665	0.977075	20.142	37.3168	0.539757	0.710662	1.81021
chr9	6247195	6253069	22.222	32.0526	0.693298	17.0274	29.7631	0.572097	27.0323	30.7986	0.877711	18.1278	37.3168	0.485781	1.21185	1.80681
chr5	25096476	25102363	39.9996	35.614	1.12314	45.4063	24.5107	1.85251	29.4898	31.8426	0.92611	16.1136	31.4247	0.512769	0.606283	1.8061
chr7	79902563	79908154	55.5551	61.731	0.899955	45.4063	36.7661	1.235	44.2346	31.3206	1.41232	30.213	38.6262	0.78219	0.728706	1.80559
chr6	88073204	88078331	46.6663	27.3041	1.70913	45.4063	14.0061	3.24189	37.6814	18.7924	2.00514	26.1846	23.5685	1.111	0.527203	1.80481
chr2	129294107	129298956	42.2218	32.0526	1.31727	34.0547	35.0154	0.972566	18.8407	27.1445	0.694088	14.0994	36.6621	0.384577	1.35442	1.80481
chr5	110650814	110658199	24.4442	34.4269	0.710033	5.67579	14.0061	0.405236	24.5748	27.1445	0.905332	16.1136	32.0794	0.502304	1.75215	1.80236
chr17	25871711	25878171	31.1108	23.7427	1.31033	22.7032	22.76	0.997503	35.2239	45.4149	0.775602	14.0994	32.7341	0.430726	1.31361	1.80069
chr2	157563448	157569838	55.5551	40.3626	1.3764	34.0547	26.2615	1.29675	40.958	44.3709	0.923083	20.142	39.2809	0.512769	1.06142	1.80019
chr15	89194146	89200036	35.5552	39.1754	0.907591	22.7032	24.5107	0.926253	30.3089	32.8866	0.921618	20.142	39.2809	0.512769	0.979852	1.79734
chr2	35198423	35202773	24.4442	28.4912	0.857957	11.3516	22.76	0.498752	19.6598	18.7924	1.04616	14.0994	24.2232	0.582062	1.72021	1.79734
chr14	10735612	10743300	79.9993	60.5438	1.32135	34.0547	70.0307	0.486283	37.6814	44.8929	0.839362	24.1704	51.7198	0.467333	2.71724	1.79607
chr1	163927402	163932457	39.9996	42.7368	0.935953	11.3516	26.2615	0.432251	31.1281	28.1885	1.10428	26.1846	42.5543	0.615322	2.1653	1.79464
chr1	134453089	134458933	33.333	36.8011	0.905761	34.0547	15.7569	2.16126	40.958	27.6665	1.48042	22.1562	26.8419	0.825433	0.41909	1.7935
chr1	17120943	17126507	55.5551	37.9883	1.46243	62.4337	38.5169	1.62094	44.2346	37.0627	1.19351	26.1846	39.2809	0.666599	0.902207	1.79044
chr11	26384888	26391425	42.2218	42.7368	0.98795	73.7852	19.2584	3.83132	26.2131	25.5785	1.02481	16.1136	28.1513	0.572393	0.257862	1.7904
chr9	103555399	103562550	57.7773	51.0468	1.13185	28.3789	35.0154	0.810471	37.6814	37.0627	1.01669	24.1704	42.5543	0.56799	1.39653	1.78998
chr2	28579980	28586257	37.7774	24.9298	1.51535	34.0547	26.2615	1.29675	22.1173	26.6225	0.830775	16.1136	34.6981	0.464394	1.16857	1.78894
chr18	20327800	20338354	44.444	29.6783	1.49752	85.1368	36.7661	2.31563	40.1388	24.5345	1.63602	22.1562	24.2232	0.914668	0.646702	1.78865
chr19	26821956	26830882	37.7774	37.9883	0.99445	34.0547	38.5169	0.88415	31.1281	25.0565	1.24232	28.1988	40.5902	0.694719	1.12475	1.78823
chr15	98758668	98766355	24.4442	29.6783	0.823638	17.0274	28.0123	0.607853	36.043	26.6225	1.35386	32.2272	42.5543	0.75732	1.355	1.78769
chr12	101128719	101135764	42.2218	43.924	0.961249	11.3516	12.2554	0.926253	56.522	41.7608	1.35347	32.2272	42.5543	0.75732	1.03778	1.78719
chr1	165233369	165238291	39.9996	17.807	2.24629	45.4063	22.76	1.99501	28.6706	23.4905	1.22052	16.1136	23.5685	0.683692	1.12595	1.78519
chr1	9312197	9317839	28.8886	30.8655	0.935953	28.3789	33.2646	0.853128	28.6706	18.2704	1.56924	20.142	22.9138	0.879032	1.09708	1.78519
chr8	125802180	125812347	15.5554	41.5497	0.374381	17.0274	24.5107	0.69469	18.0215	22.9684	0.784621	14.0994	32.0794	0.439516	0.538919	1.78519
chr10	52449290	52455331	35.5552	34.4269	1.03278	17.0274	35.0154	0.486283	16.3832	20.8804	0.784621	8.0568	18.3311	0.439516	2.12382	1.78519
chr17	27130304	27136960	11.111	41.5497	0.267415	51.0821	43.7692	1.16708	36.8622	43.3268	0.850794	22.1562	46.4824	0.476658	0.229132	1.78491
chrX	33656044	33663656	42.2218	108.029	0.390837	45.4063	98.043	0.463126	32.7664	42.2828	0.774934	24.1704	55.6479	0.434345	0.843911	1.78414
chr18	62572818	62582493	42.2218	36.8011	1.1473	56.7579	49.0215	1.15782	36.043	32.8866	1.09598	22.1562	36.0075	0.615322	0.990915	1.78114
chr15	76324589	76329099	22.222	29.6783	0.748762	56.7579	15.7569	3.60209	26.2131	15.6603	1.67386	22.1562	23.5685	0.940076	0.207869	1.78056
chr2	104711201	104718382	17.7776	32.0526	0.554639	28.3789	28.0123	1.01309	31.1281	21.9244	1.41979	14.0994	17.6764	0.79764	0.547473	1.77999
chr7	39725842	39732603	28.8886	30.8655	0.935953	28.3789	22.76	1.24688	26.2131	30.7986	0.851114	14.0994	29.4607	0.478584	0.750637	1.7784
chr2	119473900	119482714	62.2217	37.9883	1.63792	39.7305	31.5138	1.26073	49.1496	51.679	0.951055	32.2272	60.2307	0.535063	1.29918	1.77746
chr2	53077342	53082255	35.5552	26.1169	1.36139	28.3789	24.5107	1.15782	18.0215	20.8804	0.863083	12.0852	24.8779	0.485781	1.17582	1.77669
chr9	22386583	22391979	31.1108	21.3684	1.45593	34.0547	14.0061	2.43141	24.5748	25.0565	0.980776	14.0994	25.5326	0.552212	0.598798	1.77608
chr8	104181540	104188672	33.333	45.1111	0.73891	22.7032	40.2677	0.563806	16.3832	28.1885	0.581201	10.071	30.77	0.327299	1.31057	1.77575
chr6	57700620	57706780	31.1108	42.7368	0.727963	28.3789	38.5169	0.736792	32.7664	28.1885	1.1624	20.142	30.77	0.654598	0.988017	1.77575
chr10	117388707	117395004	44.444	35.614	1.24794	28.3789	24.5107	1.15782	24.5748	19.8364	1.23887	20.142	28.806	0.69923	1.07784	1.77177
chr9	78476538	78483964	28.8886	30.8655	0.935953	28.3789	26.2615	1.08063	21.2982	31.3206	0.680005	12.0852	31.4247	0.384577	0.866119	1.76819
chr17	64598081	64604007	46.6663	42.7368	1.09194	34.0547	28.0123	1.21571	13.1066	28.1885	0.46496	6.0426	22.9138	0.26371	0.898198	1.76315
chr8	22057353	22062845	48.8885	33.2397	1.47078	79.461	28.0123	2.83665	44.2346	26.1005	1.69478	30.213	31.4247	0.961441	0.518493	1.76275
chr17	25468671	25478601	68.8883	64.1052	1.07461	51.0821	61.2769	0.833628	68.8094	68.3833	1.00623	36.2556	63.5041	0.570918	1.28908	1.76248
chr7	133634623	133640767	26.6664	30.8655	0.863956	39.7305	28.0123	1.41832	58.9795	40.1948	1.46734	26.1846	31.4247	0.833249	0.609139	1.76099
chr3	58522903	58528421	39.9996	17.807	2.24629	62.4337	21.0092	2.97173	31.1281	23.4905	1.32514	24.1704	32.0794	0.753456	0.755886	1.75875
chr14	49170372	49177351	55.5551	46.2982	1.19994	34.0547	21.0092	1.62094	39.3197	31.3206	1.25539	26.1846	36.6621	0.714214	0.740273	1.75773
chr1	85791198	85798020	55.5551	37.9883	1.46243	39.7305	24.5107	1.62094	54.0645	44.3709	1.21847	32.2272	46.4824	0.693321	0.902207	1.75744
chr16	38141308	38152550	71.1105	48.6725	1.461	56.7579	54.2738	1.04577	81.0968	50.635	1.6016	48.3408	53.0292	0.911589	1.39706	1.75693
chr10	82626595	82631826	17.7776	15.4327	1.15194	34.0547	19.2584	1.7683	25.394	23.4905	1.08103	16.1136	26.1872	0.615322	0.65144	1.75686
chr7	19712406	19717980	39.9996	21.3684	1.87191	17.0274	24.5107	0.69469	34.4047	26.6225	1.29232	22.1562	30.1153	0.735712	2.69459	1.75655
chr7	98306183	98310482	37.7774	27.3041	1.38358	39.7305	24.5107	1.62094	21.2982	37.0627	0.574652	10.071	30.77	0.327299	0.853567	1.75574
chr2	127138713	127145993	37.7774	36.8011	1.02653	34.0547	36.7661	0.926253	44.2346	47.5029	0.931198	20.142	37.9715	0.53045	1.10826	1.75549
chr10	9796494	9800692	42.2218	29.6783	1.42265	22.7032	15.7569	1.44084	28.6706	20.3584	1.40829	24.1704	30.1153	0.802594	0.987376	1.75468
chrY	59732101	59737551	53.3329	66.4795	0.802245	34.0547	84.0369	0.405236	8.1916	20.3584	0.40237	10.071	43.8636	0.229598	1.9797	1.7525
chr9	120928629	120942466	62.2217	60.5438	1.02771	28.3789	57.7753	0.491195	53.2454	57.9431	0.918925	30.213	57.6119	0.524423	2.09227	1.75226
chr15	76243358	76251615	53.3329	54.6082	0.976646	45.4063	36.7661	1.235	51.6071	59.5091	0.867212	28.1988	56.9573	0.495087	0.790804	1.75164
chr5	102418681	102426181	26.6664	30.8655	0.863956	11.3516	42.0184	0.270157	36.8622	20.8804	1.7654	38.2698	37.9715	1.00786	3.19798	1.75164
chr16	87450920	87458369	62.2217	37.9883	1.63792	45.4063	29.7631	1.52559	49.9687	37.5847	1.3295	38.2698	50.4105	0.759164	1.07363	1.75126
chr9	107867442	107876715	57.7773	55.7953	1.03552	39.7305	36.7661	1.08063	54.0645	42.8048	1.26305	38.2698	53.0292	0.721674	0.958259	1.75016
chr3	90102934	90109321	26.6664	40.3626	0.660673	39.7305	12.2554	3.24189	24.5748	23.4905	1.04616	14.0994	23.5685	0.59823	0.203793	1.74876
chr10	51519210	51525162	33.333	49.8596	0.668538	39.7305	29.7631	1.33489	19.6598	26.6225	0.738467	14.0994	33.3887	0.42228	0.500817	1.74876
chr11	89058223	89063390	26.6664	34.4269	0.774582	34.0547	15.7569	2.16126	34.4047	30.2766	1.13635	22.1562	34.0434	0.650822	0.358394	1.74602
chr1	128240442	128248325	91.1103	64.1052	1.42126	79.461	47.2707	1.68098	51.6071	63.1632	0.817043	28.1988	60.2307	0.46818	0.845497	1.74515
chr14	4510649	4519638	137.777	212.497	0.64837	164.598	245.107	0.671533	68.8094	73.0814	0.941545	78.5538	145.339	0.540486	0.965506	1.74203
chr17	24412573	24417673	37.7774	29.6783	1.2729	11.3516	19.2584	0.589434	27.0323	30.2766	0.892844	14.0994	27.4966	0.512769	2.15952	1.74122
chr8	75031016	75036843	35.5552	41.5497	0.855728	45.4063	29.7631	1.52559	37.6814	46.4589	0.811069	20.142	43.209	0.466153	0.560915	1.73992
chrX	4036574	4044501	53.3329	90.2222	0.591128	73.7852	106.797	0.690894	33.5856	33.9307	0.989829	30.213	53.0292	0.569743	0.855599	1.73733
chr1	167461586	167470374	55.5551	53.421	1.03995	45.4063	45.52	0.997503	34.4047	38.6287	0.890651	20.142	39.2809	0.512769	1.04255	1.73694
chr5	88562656	88568307	42.2218	23.7427	1.77831	51.0821	26.2615	1.94513	27.0323	21.9244	1.23298	18.1278	25.5326	0.709987	0.914237	1.73662
chr17	79347678	79358888	64.4439	53.421	1.20634	56.7579	68.2799	0.831253	52.4262	48.5469	1.07991	38.2698	61.54	0.621868	1.45123	1.73655
chr2	181834544	181842169	44.444	39.1754	1.13449	28.3789	24.5107	1.15782	28.6706	31.3206	0.915391	24.1704	45.8277	0.527419	0.979852	1.7356
chr17	35967388	35972539	37.7774	34.4269	1.09732	22.7032	19.2584	1.17887	47.5113	47.5029	1.00018	30.213	52.3745	0.576865	0.930829	1.73381
chr3	97814946	97820774	26.6664	37.9883	0.701965	17.0274	33.2646	0.511877	21.2982	17.7483	1.20001	18.1278	26.1872	0.692238	1.37136	1.73352
chr6	119844279	119849927	42.2218	40.3626	1.04606	51.0821	24.5107	2.08407	45.0538	28.1885	1.5983	30.213	32.7341	0.922984	0.501934	1.73167
chr3	85368791	85374405	39.9996	33.2397	1.20337	51.0821	26.2615	1.94513	36.043	37.5847	0.958981	18.1278	32.7341	0.55379	0.618656	1.73167
chr9	54242483	54259250	84.4437	86.6608	0.974417	39.7305	91.0399	0.436408	60.6178	78.3015	0.774159	50.355	112.605	0.447182	2.23281	1.73119
chr7	82863677	82872737	57.7773	49.8596	1.1588	39.7305	26.2615	1.51288	57.3412	63.1632	0.907826	30.213	57.6119	0.524423	0.765956	1.7311
chr12	54654537	54660361	35.5552	43.924	0.809473	28.3789	31.5138	0.900524	25.394	34.9747	0.726067	12.0852	28.806	0.419538	0.898891	1.73063
chr18	37818359	37831721	64.4439	78.3508	0.822504	73.7852	82.2861	0.896692	54.0645	67.3393	0.802868	32.2272	69.3962	0.464394	0.917265	1.72885
chr17	64264067	64275466	37.7774	33.2397	1.13651	11.3516	33.2646	0.341251	95.0225	85.0876	1.11676	42.2982	65.4681	0.646089	3.33043	1.7285
chr3	89314677	89323982	19.9998	28.4912	0.701965	17.0274	21.0092	0.810471	18.8407	26.6225	0.707697	12.0852	29.4607	0.410215	0.866119	1.72519
chr15	57972363	57980039	44.444	62.9181	0.706379	68.1095	36.7661	1.85251	28.6706	35.4967	0.807698	14.0994	30.1153	0.46818	0.38131	1.72519
chr5	134309301	134316263	28.8886	27.3041	1.05803	11.3516	28.0123	0.405236	22.9365	30.2766	0.757565	10.071	22.9138	0.439516	2.61091	1.72363
chr14	63857894	63862509	57.7773	30.8655	1.87191	22.7032	21.0092	1.08063	29.4898	41.7608	0.706159	16.1136	39.2809	0.410215	1.73224	1.72144
chr14	32083619	32088328	37.7774	28.4912	1.32593	17.0274	36.7661	0.463126	28.6706	25.0565	1.14424	16.1136	24.2232	0.665213	2.863	1.72011
chr1	136600896	136608478	46.6663	45.1111	1.03447	73.7852	42.0184	1.75602	37.6814	39.6728	0.949804	28.1988	51.0651	0.552212	0.589101	1.72
chr4	151351053	151357737	26.6664	35.614	0.748762	17.0274	19.2584	0.88415	31.9472	28.1885	1.13334	18.1278	27.4966	0.659274	0.846872	1.71907
chr16	18245244	18251459	35.5552	18.9941	1.87191	17.0274	15.7569	1.08063	25.394	23.4905	1.08103	18.1278	28.806	0.629307	1.73224	1.71782
chr16	18109558	18117390	31.1108	33.2397	0.935953	11.3516	22.76	0.498752	25.394	36.5407	0.69495	10.071	24.8779	0.404817	1.87659	1.7167
chr10	64174411	64187119	68.8883	60.5438	1.13782	85.1368	43.7692	1.94513	42.5963	39.6728	1.07369	24.1704	38.6262	0.625752	0.584961	1.71584
chr14	4738680	4748182	133.332	210.123	0.634544	68.1095	232.852	0.292501	76.1819	95.0058	0.801865	62.4402	133.555	0.467524	2.16938	1.71513
chr11	6469679	6475818	42.2218	33.2397	1.27022	34.0547	24.5107	1.38938	24.5748	30.2766	0.811677	16.1136	34.0434	0.473325	0.914237	1.71484
chr5	150079267	150084925	55.5551	33.2397	1.67134	51.0821	31.5138	1.62094	57.3412	48.5469	1.18115	30.213	43.8636	0.688794	1.03109	1.71481
chr6	135575910	135580074	33.333	37.9883	0.877456	17.0274	24.5107	0.69469	18.8407	23.4905	0.802057	14.0994	30.1153	0.46818	1.26309	1.71314
chr4	95046967	95055724	71.1105	47.4854	1.49752	51.0821	40.2677	1.26856	49.1496	42.2828	1.1624	30.213	44.5183	0.678664	1.18049	1.71278
chr16	96122995	96132402	28.8886	22.5555	1.28078	56.7579	33.2646	1.70626	40.958	41.2388	0.993191	20.142	34.6981	0.580493	0.750637	1.71094
chr5	100426354	100432329	48.8885	47.4854	1.02955	79.461	49.0215	1.62094	36.8622	37.5847	0.980776	22.1562	38.6262	0.573606	0.635154	1.70984
chr16	12938095	12947785	48.8885	59.3567	0.823638	34.0547	45.52	0.748127	46.6921	44.8929	1.04008	36.2556	59.576	0.608561	1.10093	1.70908
chr4	99192608	99200136	37.7774	37.9883	0.99445	39.7305	31.5138	1.26073	36.8622	31.8426	1.15764	26.1846	38.6262	0.677898	0.788787	1.70769
chr17	27025034	27035489	53.3329	72.4152	0.736487	34.0547	54.2738	0.627462	48.3304	59.5091	0.812151	30.213	63.5041	0.475765	1.17376	1.70704
chr10	116725254	116731588	51.1107	26.1169	1.95699	68.1095	21.0092	3.24189	26.2131	26.6225	0.984622	18.1278	31.4247	0.576865	0.603659	1.70685
chr4	156107721	156112374	44.444	39.1754	1.13449	17.0274	21.0092	0.810471	22.1173	17.2263	1.28392	24.1704	32.0794	0.753456	1.39979	1.70405
chr4	4525417	4533141	53.3329	51.0468	1.04478	45.4063	38.5169	1.17887	60.6178	46.9809	1.29027	32.2272	42.5543	0.75732	0.886261	1.70373
chr5	134995507	135004185	55.5551	59.3567	0.935953	34.0547	59.5261	0.572097	74.5435	70.4714	1.05779	40.284	64.8134	0.621538	1.636	1.70188
chr14	7784794	7796581	73.3327	75.9766	0.965201	73.7852	52.523	1.40482	70.4477	67.8613	1.03811	46.3266	75.943	0.610018	0.687066	1.70178
chr7	66075855	66083660	48.8885	39.1754	1.24794	56.7579	45.52	1.24688	49.9687	39.1508	1.27632	40.284	53.6839	0.750393	1.00085	1.70086
chr15	58412533	58419975	79.9993	41.5497	1.92539	17.0274	36.7661	0.463126	38.5005	38.6287	0.99668	24.1704	41.2449	0.586021	4.15737	1.70076
chr5	24549194	24557261	33.333	36.8011	0.905761	11.3516	33.2646	0.341251	20.479	26.6225	0.769236	10.071	22.2592	0.452443	2.65424	1.70018
chr4	20624814	20629016	35.5552	27.3041	1.3022	28.3789	29.7631	0.953496	27.0323	27.1445	0.995865	16.1136	27.4966	0.586021	1.36571	1.69937
chr4	131907808	131917180	26.6664	48.6725	0.547875	68.1095	33.2646	2.04751	35.2239	37.0627	0.950386	20.142	36.0075	0.559384	0.267581	1.69899
chr5	25702317	25708167	35.5552	26.1169	1.36139	28.3789	15.7569	1.80105	27.0323	24.0125	1.12576	28.1988	42.5543	0.662655	0.755886	1.69886
chr17	3078985	3085782	91.1103	79.538	1.14549	73.7852	99.7938	0.739377	69.6286	78.8235	0.883348	46.3266	89.0366	0.520309	1.54927	1.69774
chr7	85528543	85537166	53.3329	49.8596	1.06966	22.7032	47.2707	0.480279	36.043	31.3206	1.15078	30.213	44.5183	0.678664	2.22716	1.69565
chrX	55094835	55100440	53.3329	53.421	0.99835	56.7579	75.283	0.753927	36.8622	27.6665	1.33237	46.3266	58.9213	0.786245	1.3242	1.6946
chr9	37345631	37350481	37.7774	24.9298	1.51535	34.0547	24.5107	1.38938	25.394	29.2326	0.868687	16.1136	31.4247	0.512769	1.09067	1.69411
chr2	37449917	37455462	35.5552	26.1169	1.36139	28.3789	17.5077	1.62094	22.9365	20.3584	1.12663	16.1136	24.2232	0.665213	0.839873	1.69364
chr5	122366999	122376147	48.8885	33.2397	1.47078	17.0274	28.0123	0.607853	38.5005	46.9809	0.819493	28.1988	58.2666	0.483961	2.41963	1.6933
chr2	153441797	153448420	39.9996	30.8655	1.29593	17.0274	29.7631	0.572097	22.1173	31.8426	0.694582	12.0852	29.4607	0.410215	2.26523	1.69322
chr4	3832609	3838282	24.4442	29.6783	0.823638	45.4063	26.2615	1.72901	52.4262	39.1508	1.33909	36.2556	45.8277	0.791129	0.476365	1.69263
chr17	57029250	57046410	55.5551	71.228	0.779961	68.1095	47.2707	1.44084	83.5543	100.748	0.82934	36.2556	73.979	0.49008	0.541324	1.69226
chr17	7464558	7469630	51.1107	37.9883	1.34543	17.0274	29.7631	0.572097	22.9365	21.4024	1.07168	14.0994	22.2592	0.63342	2.35175	1.69189
chr12	76399869	76411002	93.3325	80.7251	1.15618	79.461	73.5322	1.08063	94.2034	75.1694	1.25321	66.4686	89.6913	0.741082	1.06991	1.69106
chr4	115087249	115097199	53.3329	59.3567	0.898515	45.4063	68.2799	0.665002	44.2346	46.4589	0.952124	26.1846	46.4824	0.563323	1.35115	1.69019
chr16	87732923	87742023	88.8881	61.731	1.43993	68.1095	71.7815	0.948844	72.9052	66.2953	1.0997	44.3124	68.0868	0.650822	1.51756	1.68972
chr5	113721460	113728417	44.444	28.4912	1.55992	34.0547	29.7631	1.14419	22.1173	25.0565	0.882698	18.1278	34.6981	0.522444	1.36334	1.68956
chr1	36587811	36597318	24.4442	29.6783	0.823638	62.4337	28.0123	2.2288	44.2346	64.7292	0.683379	20.142	49.7558	0.404817	0.369544	1.68812
chr10	85908495	85919533	48.8885	59.3567	0.823638	39.7305	45.52	0.872815	55.7029	67.3393	0.827197	36.2556	73.979	0.49008	0.943657	1.68788
chr5	149870692	149877100	22.222	35.614	0.623969	28.3789	19.2584	1.47358	31.9472	23.4905	1.36001	22.1562	27.4966	0.805779	0.423436	1.68782
chr8	72282215	72286969	24.4442	37.9883	0.643468	39.7305	19.2584	2.06302	19.6598	36.0187	0.545823	12.0852	37.3168	0.323854	0.311906	1.6854
chr10	13549213	13563220	75.5549	75.9766	0.99445	45.4063	68.2799	0.665002	90.1076	61.0752	1.47536	70.497	80.5258	0.875459	1.49541	1.68524
chr5	30230408	30236491	19.9998	48.6725	0.410906	22.7032	28.0123	0.810471	35.2239	36.0187	0.977933	20.142	34.6981	0.580493	0.506997	1.68466
chr2	151466793	151478609	117.777	96.1578	1.22483	73.7852	70.0307	1.05361	107.31	77.2575	1.38899	74.5254	90.346	0.824889	1.1625	1.68385
chr4	51215437	51220837	66.6661	30.8655	2.15989	68.1095	28.0123	2.43141	39.3197	20.8804	1.88309	24.1704	21.6045	1.11877	0.888327	1.68318
chr15	88307796	88318874	53.3329	77.1637	0.691165	39.7305	47.2707	0.840489	49.1496	34.9747	1.40529	38.2698	45.8277	0.83508	0.822337	1.68282
chr3	52963568	52969305	35.5552	35.614	0.99835	45.4063	35.0154	1.29675	22.9365	30.2766	0.757565	12.0852	26.8419	0.450236	0.769884	1.6826
chr7	27764717	27773398	37.7774	47.4854	0.79556	22.7032	42.0184	0.540314	41.7772	38.6287	1.0815	28.1988	43.8636	0.642874	1.4724	1.6823
chr8	44966062	44972358	77.7771	48.6725	1.59797	28.3789	33.2646	0.853128	28.6706	27.1445	1.05622	20.142	32.0794	0.62788	1.87307	1.6822
chr17	37561983	37572277	31.1108	46.2982	0.671966	45.4063	43.7692	1.0374	52.4262	38.6287	1.35718	32.2272	39.9356	0.80698	0.647739	1.6818
chr4	136862516	136869578	39.9996	39.1754	1.02104	34.0547	40.2677	0.845709	33.5856	29.7546	1.12875	24.1704	36.0075	0.671261	1.20732	1.68154
chr1	91645299	91653542	35.5552	32.0526	1.10928	22.7032	24.5107	0.926253	18.8407	26.1005	0.721851	12.0852	28.1513	0.429295	1.1976	1.68148
chr8	124891423	124907329	95.5547	118.713	0.804919	79.461	84.0369	0.94555	79.4585	97.0939	0.818368	58.4118	119.807	0.487551	0.851271	1.67853
chr19	32733640	32742557	48.8885	64.1052	0.762628	34.0547	52.523	0.648377	54.0645	46.4589	1.16371	32.2272	46.4824	0.693321	1.17621	1.67845
chrY	58977689	58983651	53.3329	77.1637	0.691165	28.3789	87.5384	0.324189	11.4682	20.3584	0.563317	12.0852	36.0075	0.33563	2.13199	1.67839
chr17	26658485	26665084	39.9996	27.3041	1.46497	11.3516	24.5107	0.463126	33.5856	26.6225	1.26155	22.1562	29.4607	0.752061	3.16322	1.67745
chr13	73934701	73941543	31.1108	33.2397	0.935953	17.0274	21.0092	0.810471	36.8622	40.7168	0.905332	20.142	37.3168	0.539757	1.15483	1.6773
chr10	78582875	78589883	26.6664	46.2982	0.575971	28.3789	35.0154	0.810471	24.5748	27.1445	0.905332	20.142	37.3168	0.539757	0.710662	1.6773
chr4	134464502	134470793	39.9996	40.3626	0.991009	34.0547	19.2584	1.7683	31.9472	28.7106	1.11273	22.1562	33.3887	0.663583	0.56043	1.67686
chr11	84640578	84646687	35.5552	37.9883	0.935953	28.3789	43.7692	0.648377	27.0323	33.4086	0.80914	16.1136	33.3887	0.482606	1.44353	1.67661
chr3	154297185	154302115	33.333	52.2339	0.63815	34.0547	26.2615	1.29675	18.8407	23.4905	0.802057	14.0994	29.4607	0.478584	0.492113	1.6759
chr11	101962570	101968585	31.1108	32.0526	0.970618	22.7032	28.0123	0.810471	22.9365	25.5785	0.896709	16.1136	30.1153	0.535063	1.1976	1.6759
chr17	8160590	8171836	162.221	132.959	1.22008	107.84	99.7938	1.08063	126.97	117.974	1.07625	86.6106	134.864	0.642205	1.12905	1.67587
chrX	137117490	137124501	15.5554	26.1169	0.595606	11.3516	45.52	0.249376	27.0323	28.1885	0.958981	16.1136	28.1513	0.572393	2.38839	1.67539
chr12	98729602	98738716	51.1107	40.3626	1.26629	22.7032	35.0154	0.648377	28.6706	36.5407	0.784621	18.1278	38.6262	0.469314	1.95301	1.67185
chr7	44256092	44266199	57.7773	52.2339	1.10613	39.7305	36.7661	1.08063	45.8729	48.0249	0.95519	26.1846	45.8277	0.571371	1.0236	1.67175
chr13	12562762	12570892	95.5547	66.4795	1.43736	113.516	47.2707	2.4014	78.6393	63.1632	1.24502	46.3266	62.1947	0.744864	0.59855	1.67147
chr7	12946872	12952228	48.8885	46.2982	1.05595	45.4063	42.0184	1.08063	49.1496	57.9431	0.848239	32.2272	63.5041	0.507482	0.97716	1.67146
chr5	7175812	7184716	55.5551	35.614	1.55992	45.4063	31.5138	1.44084	32.7664	39.1508	0.836929	14.0994	28.1513	0.500844	1.08265	1.67104
chr3	107870984	107877586	48.8885	46.2982	1.05595	51.0821	28.0123	1.82356	52.4262	51.679	1.01446	30.213	49.7558	0.607226	0.579058	1.67064
chr14	57997719	58002497	35.5552	33.2397	1.06966	28.3789	19.2584	1.47358	31.1281	33.9307	0.917403	20.142	36.6621	0.549395	0.72589	1.66984
chr3	69251499	69257252	28.8886	36.8011	0.784993	22.7032	38.5169	0.589434	31.9472	27.1445	1.17693	22.1562	31.4247	0.705057	1.33177	1.66927
chr4	134220648	134230549	62.2217	55.7953	1.11518	62.4337	45.52	1.37157	54.0645	63.1632	0.85595	24.1704	47.137	0.512769	0.813069	1.66927
chr6	56793985	56798392	39.9996	33.2397	1.20337	28.3789	24.5107	1.15782	30.3089	22.9684	1.31959	18.1278	22.9138	0.791129	1.03934	1.66798
chr14	42368672	42377355	59.9995	108.029	0.555401	34.0547	108.548	0.313731	48.3304	51.157	0.944747	42.2982	74.6337	0.566744	1.77031	1.66697
chr7	121031993	121038901	55.5551	37.9883	1.46243	51.0821	29.7631	1.71629	56.522	55.8551	1.01194	30.213	49.7558	0.607226	0.852085	1.6665
chr19	24894797	24902107	66.6661	45.1111	1.47782	28.3789	35.0154	0.810471	30.3089	38.1067	0.795369	18.1278	37.9715	0.477405	1.82341	1.66602
chr13	6291213	6297536	35.5552	45.1111	0.788171	73.7852	22.76	3.24189	42.5963	25.5785	1.66532	26.1846	26.1872	0.999899	0.243121	1.66549
chrX	27488693	27496493	53.3329	78.3508	0.680693	56.7579	71.7815	0.790704	28.6706	27.6665	1.03629	34.2414	54.9932	0.622648	0.86087	1.66433
chr15	78924611	78930444	31.1108	27.3041	1.13942	45.4063	33.2646	1.365	31.1281	34.4527	0.903503	18.1278	33.3887	0.542932	0.834738	1.66412
chr10	44166630	44172738	15.5554	32.0526	0.485309	5.67579	26.2615	0.216126	48.3304	54.289	0.890243	24.1704	45.173	0.535063	2.24549	1.66381
chr12	3957822	3961375	11.111	21.3684	0.519974	28.3789	7.00307	4.05236	17.2024	24.0125	0.716393	14.0994	32.7341	0.430726	0.128314	1.66322
chr5	72259717	72269552	79.9993	48.6725	1.64362	56.7579	36.7661	1.54375	52.4262	46.4589	1.12844	30.213	44.5183	0.678664	1.06469	1.66274
chr9	106244556	106252100	59.9995	46.2982	1.29593	56.7579	68.2799	0.831253	46.6921	56.3771	0.828211	34.2414	68.7415	0.498118	1.55901	1.66268
chr10	119128106	119137462	68.8883	64.1052	1.07461	34.0547	50.7723	0.670735	51.6071	54.289	0.950598	42.2982	73.979	0.57176	1.60214	1.66258
chr10	58693076	58701502	62.2217	46.2982	1.34393	51.0821	29.7631	1.71629	22.9365	28.1885	0.813681	14.0994	28.806	0.489461	0.783044	1.6624
chr8	123329192	123337474	44.444	51.0468	0.870654	34.0547	47.2707	0.720419	45.8729	53.245	0.861544	30.213	58.2666	0.51853	1.20854	1.66151
chr3	34075464	34083254	37.7774	40.3626	0.935953	51.0821	36.7661	1.38938	39.3197	45.4149	0.865788	20.142	38.6262	0.52146	0.673648	1.66032
chr1	38126910	38135726	84.4437	73.6023	1.1473	51.0821	45.52	1.12219	67.9903	53.245	1.27693	42.2982	54.9932	0.769153	1.02237	1.66018
chr2	167490070	167497197	48.8885	33.2397	1.47078	39.7305	22.76	1.74563	37.6814	42.8048	0.880306	20.142	37.9715	0.53045	0.842551	1.65954
chr4	129539143	129544374	31.1108	33.2397	0.935953	39.7305	12.2554	3.24189	27.8514	21.4024	1.30132	26.1846	33.3887	0.784234	0.288706	1.65935
chr8	71365451	71372574	26.6664	33.2397	0.802245	17.0274	31.5138	0.540314	42.5963	54.289	0.784621	16.1136	34.0434	0.473325	1.48478	1.65768
chr11	4590248	4596215	35.5552	20.1813	1.76179	17.0274	19.2584	0.88415	26.2131	27.6665	0.947467	16.1136	28.1513	0.572393	1.99264	1.65527
chr1	63173958	63179198	46.6663	43.924	1.06243	28.3789	33.2646	0.853128	35.2239	39.6728	0.88786	22.1562	41.2449	0.537186	1.24534	1.6528
chr8	11838086	11848743	39.9996	53.421	0.748762	51.0821	40.2677	1.26856	56.522	73.0814	0.773412	28.1988	60.2307	0.46818	0.590244	1.65195
chr6	134394133	134406680	91.1103	60.5438	1.50487	102.164	92.7907	1.10102	53.2454	80.9116	0.658069	28.1988	70.7056	0.39882	1.36679	1.65004
chr6	117714476	117720158	51.1107	55.7953	0.916039	39.7305	50.7723	0.782524	37.6814	32.3646	1.16428	28.1988	39.9356	0.706108	1.17062	1.64886
chr1	179543855	179547747	19.9998	29.6783	0.673886	17.0274	19.2584	0.88415	27.8514	17.7483	1.56924	26.1846	27.4966	0.952285	0.762185	1.64787
chr14	71878547	71886260	33.333	42.7368	0.779961	28.3789	42.0184	0.675393	25.394	25.0565	1.01347	14.0994	22.9138	0.615322	1.15483	1.64705
chr2	25556165	25561108	13.3332	24.9298	0.53483	22.7032	15.7569	1.44084	19.6598	28.7106	0.68476	10.071	24.2232	0.415758	0.371194	1.64701
chr2	180168003	180175101	35.5552	27.3041	1.3022	45.4063	28.0123	1.62094	52.4262	46.9809	1.11591	26.1846	38.6262	0.677898	0.803357	1.64613
chr8	12669125	12679012	68.8883	62.9181	1.09489	51.0821	40.2677	1.26856	69.6286	69.4273	1.0029	42.2982	69.3962	0.609517	0.863093	1.6454
chr11	58797020	58805517	77.7771	59.3567	1.31033	56.7579	45.52	1.24688	69.6286	66.8173	1.04207	42.2982	66.7775	0.63342	1.05089	1.64516
chr14	118039271	118048093	24.4442	48.6725	0.502219	45.4063	29.7631	1.52559	48.3304	27.1445	1.78049	38.2698	35.3528	1.08251	0.329196	1.64477
chrY	60643737	60649354	51.1107	74.7894	0.683394	22.7032	92.7907	0.244671	11.4682	19.8364	0.578142	16.1136	45.8277	0.351613	2.79312	1.64426
chr7	43939552	43950655	28.8886	45.1111	0.640389	34.0547	50.7723	0.670735	52.4262	77.2575	0.678591	22.1562	53.6839	0.412716	0.954757	1.64421
chr5	148924167	148932822	59.9995	32.0526	1.87191	39.7305	19.2584	2.06302	43.4155	38.6287	1.12392	28.1988	41.2449	0.683692	0.907363	1.64389
chr3	8896723	8908173	37.7774	53.421	0.707164	34.0547	36.7661	0.926253	45.8729	49.591	0.925027	26.1846	46.4824	0.563323	0.763468	1.64209
chr2	113325216	113331659	39.9996	32.0526	1.24794	34.0547	26.2615	1.29675	32.7664	24.0125	1.36456	20.142	24.2232	0.831517	0.962354	1.64105
chr4	138717393	138727991	51.1107	54.6082	0.935953	68.1095	49.0215	1.38938	69.6286	66.8173	1.04207	38.2698	60.2307	0.635387	0.673648	1.64006
chr13	58005056	58010859	19.9998	32.0526	0.623969	22.7032	15.7569	1.44084	36.8622	36.5407	1.0088	20.142	32.7341	0.615322	0.43306	1.63946
chr5	134550683	134563647	82.2215	80.7251	1.01854	96.4884	54.2738	1.77781	67.1711	62.6412	1.07232	54.3834	83.1445	0.654083	0.572917	1.63942
chr17	80723963	80731720	28.8886	28.4912	1.01395	39.7305	28.0123	1.41832	54.0645	58.9871	0.916548	24.1704	43.209	0.559384	0.714892	1.6385
chr5	101760929	101771650	86.6659	60.5438	1.43146	45.4063	52.523	0.864503	58.9795	44.3709	1.32924	48.3408	59.576	0.811414	1.65582	1.63818
chr8	57484182	57489198	48.8885	26.1169	1.87191	56.7579	22.76	2.49376	18.8407	20.3584	0.92545	18.1278	32.0794	0.565092	0.750637	1.6377
chr3	101918067	101926668	37.7774	45.1111	0.837431	11.3516	38.5169	0.294717	39.3197	47.5029	0.827732	24.1704	47.7917	0.505744	2.84148	1.63666
chr10	39318367	39324517	42.2218	35.614	1.18554	34.0547	15.7569	2.16126	27.0323	25.0565	1.07885	18.1278	27.4966	0.659274	0.548542	1.63643
chr15	36158367	36167830	39.9996	51.0468	0.783588	45.4063	15.7569	2.88168	50.7879	45.4149	1.11831	36.2556	53.0292	0.683692	0.271921	1.63569
chr3	146848469	146857312	79.9993	56.9824	1.40393	56.7579	42.0184	1.35079	51.6071	48.5469	1.06303	30.213	46.4824	0.649988	1.03934	1.63547
chr1	91249495	91253867	33.333	30.8655	1.07995	39.7305	15.7569	2.52147	18.8407	28.7106	0.656228	12.0852	30.1153	0.401297	0.428301	1.63527
chr4	42284840	42298049	79.9993	109.216	0.732485	56.7579	145.314	0.390589	60.6178	61.0752	0.992512	60.426	99.5115	0.607226	1.87534	1.6345
chr10	78345160	78355668	55.5551	58.1696	0.955054	68.1095	70.0307	0.972566	49.1496	59.5091	0.825917	24.1704	47.7917	0.505744	0.981994	1.63307
chr14	3344678	3354135	144.443	248.111	0.582172	130.543	255.612	0.510708	90.9267	99.1819	0.916767	96.6816	172.181	0.561511	1.13993	1.63268
chr9	120124943	120130892	17.7776	28.4912	0.623969	22.7032	14.0061	1.62094	26.2131	19.8364	1.32147	20.142	24.8779	0.809635	0.384942	1.63218
chr3	157317248	157325337	26.6664	42.7368	0.623969	17.0274	43.7692	0.389026	28.6706	26.1005	1.09847	14.0994	20.9498	0.673009	1.60392	1.63218
chr12	83555447	83565196	53.3329	51.0468	1.04478	56.7579	35.0154	1.62094	42.5963	33.9307	1.25539	44.3124	57.6119	0.769153	0.644554	1.63218
chr9	88855649	88862974	48.8885	70.0409	0.697999	28.3789	59.5261	0.476748	36.043	34.4527	1.04616	40.284	62.8494	0.640961	1.46408	1.63218
chr2	181106910	181116465	22.222	40.3626	0.55056	17.0274	26.2615	0.648377	19.6598	23.4905	0.836929	10.071	19.6404	0.512769	0.849136	1.63218
chrX	27593754	27601212	79.9993	79.538	1.0058	68.1095	101.545	0.670735	37.6814	29.2326	1.28902	38.2698	48.4464	0.789941	1.49955	1.63179
chr9	70538788	70547018	106.666	80.7251	1.32135	39.7305	52.523	0.75644	105.672	69.9493	1.51069	62.4402	67.4322	0.925971	1.74679	1.63146
chr1	59089744	59096011	35.5552	27.3041	1.3022	28.3789	22.76	1.24688	29.4898	22.9684	1.28392	22.1562	28.1513	0.78704	1.04436	1.63133
chr1	160880094	160894859	108.888	108.029	1.00795	102.164	70.0307	1.45885	67.1711	81.4336	0.824858	48.3408	95.5835	0.505744	0.690921	1.63098
chr19	29045847	29050988	22.222	26.1169	0.850866	34.0547	22.76	1.49625	25.394	19.8364	1.28017	24.1704	30.77	0.785518	0.568664	1.62972
chr8	105284475	105299612	68.8883	59.3567	1.16058	85.1368	54.2738	1.56865	95.8417	104.402	0.918006	52.3692	92.9647	0.563323	0.739858	1.62963
chr7	80255293	80265249	37.7774	49.8596	0.757676	11.3516	28.0123	0.405236	42.5963	38.6287	1.10271	22.1562	32.7341	0.676855	1.86972	1.62917
chr1	136230097	136236197	35.5552	42.7368	0.831958	56.7579	28.0123	2.02618	29.4898	30.7986	0.957503	26.1846	44.5183	0.588176	0.410605	1.62792
chr2	119591208	119598218	42.2218	37.9883	1.11144	34.0547	22.76	1.49625	33.5856	29.2326	1.14891	28.1988	39.9356	0.706108	0.742817	1.6271
chr4	8658248	8670686	79.9993	105.655	0.757175	96.4884	131.308	0.734827	51.6071	56.3771	0.915391	30.213	53.6839	0.562795	1.03041	1.62651
chr10	128335288	128341349	24.4442	28.4912	0.857957	39.7305	12.2554	3.24189	41.7772	35.4967	1.17693	24.1704	33.3887	0.723909	0.264647	1.6258
chr16	97508433	97516347	75.5549	53.421	1.41433	124.867	59.5261	2.09769	42.5963	70.9934	0.600004	24.1704	65.4681	0.369193	0.674231	1.62518
chr19	23890637	23896919	17.7776	21.3684	0.831958	45.4063	21.0092	2.16126	27.0323	30.2766	0.892844	10.071	18.3311	0.549395	0.384942	1.62514
chrY	47791374	47797573	46.6663	68.8538	0.677759	5.67579	89.2892	0.0635664	10.6491	25.5785	0.416329	12.0852	47.137	0.256384	10.6622	1.62385
chr13	103916395	103923473	51.1107	16.6199	3.07527	62.4337	31.5138	1.98115	34.4047	31.3206	1.09847	22.1562	32.7341	0.676855	1.55227	1.6229
chr7	125317202	125324383	33.333	39.1754	0.850866	22.7032	29.7631	0.762796	29.4898	43.3268	0.680635	12.0852	28.806	0.419538	1.11546	1.62234
chr9	64956464	64964130	48.8885	41.5497	1.17663	79.461	31.5138	2.52147	46.6921	48.0249	0.972247	30.213	50.4105	0.59934	0.466644	1.6222
chr11	102658403	102674406	62.2217	67.6666	0.919533	56.7579	56.0246	1.01309	79.4585	63.6852	1.24768	60.426	78.5617	0.769153	0.907652	1.62214
chrX	136925573	136931631	19.9998	33.2397	0.601684	34.0547	21.0092	1.62094	35.2239	24.0125	1.4669	20.142	22.2592	0.904886	0.371194	1.62109
chr11	115810811	115816588	22.222	11.8713	1.87191	11.3516	14.0061	0.810471	30.3089	34.4527	0.879726	18.1278	33.3887	0.542932	2.30965	1.62033
chr17	31979921	31985290	33.333	28.4912	1.16994	17.0274	26.2615	0.648377	20.479	21.9244	0.934072	18.1278	31.4247	0.576865	1.80441	1.61922
chr5	106446402	106452650	46.6663	27.3041	1.70913	51.0821	40.2677	1.26856	29.4898	32.8866	0.896709	18.1278	32.7341	0.55379	1.3473	1.61922
chr4	32048172	32058148	53.3329	61.731	0.863956	51.0821	52.523	0.972566	45.0538	50.113	0.899045	26.1846	47.137	0.555499	0.888327	1.61844
chr10	110995601	111004721	22.222	37.9883	0.58497	34.0547	43.7692	0.778052	21.2982	29.2326	0.728576	12.0852	26.8419	0.450236	0.751839	1.61821
chr12	24704707	24710726	53.3329	32.0526	1.66392	45.4063	36.7661	1.235	25.394	22.4464	1.13131	20.142	28.806	0.69923	1.3473	1.61794
chr11	75650921	75658796	33.333	29.6783	1.12314	22.7032	28.0123	0.810471	16.3832	21.4024	0.765484	12.0852	25.5326	0.473325	1.38579	1.61725
chr7	141224885	141231523	37.7774	55.7953	0.677072	28.3789	28.0123	1.01309	38.5005	43.8488	0.878028	24.1704	44.5183	0.542932	0.668324	1.6172
chr14	3130950	3140865	135.554	239.801	0.565278	90.8126	269.618	0.336819	66.3519	93.4398	0.710104	68.4828	155.814	0.439516	1.67828	1.61565
chr2	151122951	151130575	97.7769	62.9181	1.55403	22.7032	52.523	0.432251	43.4155	32.8866	1.32016	34.2414	41.8996	0.817225	3.59521	1.61541
chr1	75189169	75195461	37.7774	29.6783	1.2729	45.4063	21.0092	2.16126	31.1281	32.8866	0.946527	24.1704	41.2449	0.586021	0.588961	1.61517
chr11	58101178	58105658	46.6663	33.2397	1.40393	28.3789	35.0154	0.810471	23.7556	29.7546	0.798386	18.1278	36.6621	0.494456	1.73224	1.61468
chr16	13751754	13762284	68.8883	97.345	0.707672	79.461	50.7723	1.56505	81.0968	74.6474	1.0864	56.3976	83.7992	0.673009	0.452172	1.61424
chr14	44924531	44929066	24.4442	43.924	0.556512	56.7579	29.7631	1.90699	25.394	25.5785	0.992785	24.1704	39.2809	0.615322	0.291827	1.61344
chr8	117106595	117122270	24.4442	37.9883	0.643468	62.4337	26.2615	2.37738	73.7244	85.6096	0.861169	42.2982	79.2164	0.533957	0.270662	1.6128
chr14	26666579	26671875	33.333	23.7427	1.40393	22.7032	21.0092	1.08063	26.2131	29.7546	0.880978	16.1136	29.4607	0.546953	1.29918	1.6107
chr9	119320477	119326383	35.5552	41.5497	0.855728	56.7579	14.0061	4.05236	35.2239	27.1445	1.29764	22.1562	27.4966	0.805779	0.211168	1.61042
chr19	41978131	41985126	55.5551	40.3626	1.3764	45.4063	33.2646	1.365	54.0645	64.7292	0.835241	28.1988	54.3385	0.518947	1.00835	1.60949
chr18	29490460	29500103	71.1105	56.9824	1.24794	90.8126	45.52	1.99501	58.9795	58.9871	0.999871	42.2982	68.0868	0.621239	0.62553	1.60948
chr14	60247692	60254057	31.1108	39.1754	0.794142	51.0821	24.5107	2.08407	33.5856	31.3206	1.07232	26.1846	39.2809	0.666599	0.381053	1.60864
chr1	82836500	82844243	53.3329	41.5497	1.28359	39.7305	33.2646	1.19438	38.5005	35.4967	1.08462	32.2272	47.7917	0.674326	1.07469	1.60845
chr4	86855220	86858885	37.7774	32.0526	1.17861	51.0821	19.2584	2.65245	23.7556	23.4905	1.01129	18.1278	28.806	0.629307	0.444346	1.60699
chr8	112010024	112014301	33.333	27.3041	1.22081	22.7032	17.5077	1.29675	27.8514	21.9244	1.27034	18.1278	22.9138	0.791129	0.941434	1.60573
chr7	126758890	126764483	42.2218	33.2397	1.27022	17.0274	26.2615	0.648377	23.7556	30.7986	0.771322	10.071	20.9498	0.480721	1.95908	1.60451
chr2	152949414	152953921	19.9998	26.1169	0.76578	11.3516	33.2646	0.341251	15.564	17.7483	0.876929	16.1136	29.4607	0.546953	2.24404	1.6033
chr9	106444273	106458629	37.7774	51.0468	0.740056	56.7579	26.2615	2.16126	71.2669	78.8235	0.904133	44.3124	78.5617	0.564046	0.342419	1.60294
chr3	93442111	93450481	66.6661	51.0468	1.30598	39.7305	54.2738	0.732039	41.7772	37.0627	1.1272	32.2272	45.8277	0.703226	1.78403	1.6029
chr8	70535873	70543914	64.4439	46.2982	1.39193	51.0821	49.0215	1.04203	69.6286	72.5594	0.959608	44.3124	73.979	0.598986	1.33578	1.60205
chr3	109078519	109084064	46.6663	47.4854	0.98275	73.7852	35.0154	2.10723	29.4898	33.4086	0.882698	24.1704	43.8636	0.551035	0.466372	1.60189
chr13	75924554	75930616	46.6663	34.4269	1.35552	34.0547	31.5138	1.08063	35.2239	28.1885	1.24958	32.2272	41.2449	0.781362	1.25438	1.59924
chrY	32218856	32225298	37.7774	60.5438	0.623969	45.4063	85.7876	0.529287	13.9257	20.8804	0.666928	16.1136	38.6262	0.417168	1.17888	1.5987
chr6	140097810	140102750	35.5552	37.9883	0.935953	34.0547	24.5107	1.38938	26.2131	20.8804	1.25539	24.1704	30.77	0.785518	0.673648	1.59817
chr13	22653013	22660376	28.8886	42.7368	0.675966	56.7579	31.5138	1.80105	28.6706	21.4024	1.3396	18.1278	21.6045	0.839076	0.375318	1.59651
chr13	115048161	115055678	53.3329	28.4912	1.87191	22.7032	33.2646	0.682502	30.3089	22.4464	1.35028	22.1562	26.1872	0.846068	2.74271	1.59594
chr5	117626327	117632360	33.333	23.7427	1.40393	51.0821	26.2615	1.94513	31.9472	26.6225	1.20001	22.1562	29.4607	0.752061	0.721766	1.59563
chr10	75777771	75783282	37.7774	17.807	2.12149	5.67579	26.2615	0.216126	27.8514	30.7986	0.904309	14.0994	24.8779	0.566744	9.81602	1.59562
chr2	28691391	28705800	75.5549	84.2865	0.896405	51.0821	91.0399	0.561095	108.948	111.71	0.975276	60.426	98.8569	0.611247	1.5976	1.59555
chr4	20039823	20046753	33.333	40.3626	0.825841	34.0547	28.0123	1.21571	18.8407	26.1005	0.721851	10.071	22.2592	0.452443	0.679309	1.59545
chr5	121658733	121664282	33.333	29.6783	1.12314	17.0274	17.5077	0.972566	22.9365	24.5345	0.934867	16.1136	27.4966	0.586021	1.15483	1.59528
chr16	69853730	69870934	124.443	127.023	0.979689	102.164	105.046	0.972566	109.767	105.446	1.04098	90.639	138.792	0.653054	1.00732	1.59402
chr19	42517710	42521750	26.6664	23.7427	1.12314	34.0547	15.7569	2.16126	24.5748	25.0565	0.980776	14.0994	22.9138	0.615322	0.519671	1.59392
chr19	48253882	48267169	77.7771	90.2222	0.862062	62.4337	77.0338	0.810471	74.5435	80.9116	0.921297	50.355	87.0726	0.578311	1.06365	1.59308
chr4	44676229	44687106	37.7774	48.6725	0.776156	45.4063	47.2707	0.960559	61.437	55.3331	1.11031	34.2414	49.1011	0.697365	0.808026	1.59215
chr17	10833880	10843963	95.5547	81.9122	1.16655	90.8126	57.7753	1.57182	89.2884	60.5532	1.47455	56.3976	60.8854	0.926292	0.742164	1.59188
chr5	138050859	138057527	35.5552	78.3508	0.453795	34.0547	36.7661	0.926253	51.6071	52.723	0.978834	30.213	49.1011	0.615322	0.489926	1.59077
chr5	124437779	124443128	15.5554	17.807	0.873556	17.0274	28.0123	0.607853	20.479	24.5345	0.834703	14.0994	26.8419	0.525275	1.43712	1.58908
chr10	71127663	71134498	51.1107	47.4854	1.07635	17.0274	35.0154	0.486283	54.8837	42.8048	1.28219	32.2272	39.9356	0.80698	2.21342	1.58887
chr1	13065909	13075885	79.9993	79.538	1.0058	73.7852	56.0246	1.31702	56.522	54.8111	1.03122	46.3266	71.3603	0.649193	0.763696	1.58846
chr5	142547003	142555454	46.6663	45.1111	1.03447	73.7852	40.2677	1.83237	53.2454	40.1948	1.32468	32.2272	38.6262	0.834335	0.564555	1.58771
chr2	121286632	121295141	39.9996	40.3626	0.991009	17.0274	22.76	0.748127	34.4047	42.2828	0.813681	24.1704	47.137	0.512769	1.32465	1.58684
chr4	53825126	53831204	46.6663	34.4269	1.35552	22.7032	21.0092	1.08063	30.3089	27.6665	1.09551	22.1562	32.0794	0.690668	1.25438	1.58616
chr12	32240027	32249063	33.333	41.5497	0.802245	11.3516	38.5169	0.294717	27.0323	24.5345	1.10181	14.0994	20.2951	0.694719	2.72209	1.58598
chr3	104635466	104640054	19.9998	46.2982	0.431978	17.0274	28.0123	0.607853	31.1281	34.4527	0.903503	20.142	35.3528	0.569743	0.710662	1.58581
chr1	167280195	167288458	57.7773	34.4269	1.67826	22.7032	21.0092	1.08063	29.4898	37.0627	0.795672	16.1136	32.0794	0.502304	1.55304	1.58404
chr3	97656101	97661580	24.4442	30.8655	0.79196	11.3516	22.76	0.498752	31.1281	43.3268	0.718448	18.1278	39.9356	0.453926	1.58788	1.58274
chr9	106156877	106164375	48.8885	26.1169	1.87191	34.0547	28.0123	1.21571	39.3197	34.4527	1.14127	30.213	41.8996	0.721081	1.53977	1.58272
chr6	48128412	48135903	35.5552	45.1111	0.788171	39.7305	49.0215	0.810471	31.1281	37.5847	0.828211	16.1136	30.77	0.523679	0.972485	1.58152
chr17	80287499	80292825	39.9996	26.1169	1.53156	28.3789	24.5107	1.15782	35.2239	25.5785	1.37709	30.213	34.6981	0.870739	1.3228	1.58152
chr17	36265369	36281479	68.8883	70.0409	0.983544	34.0547	70.0307	0.486283	103.214	109.1	0.94605	56.3976	94.2741	0.59823	2.02258	1.58141
chrY	29193735	29199511	37.7774	66.4795	0.568257	5.67579	91.0399	0.0623439	11.4682	18.2704	0.627697	16.1136	40.5902	0.396982	9.11487	1.58117
chr10	88198816	88206057	24.4442	24.9298	0.980522	34.0547	29.7631	1.14419	25.394	20.3584	1.24735	20.142	25.5326	0.788875	0.856954	1.58117
chr19	4207731	4211714	15.5554	37.9883	0.409479	11.3516	22.76	0.498752	13.1066	20.8804	0.627697	8.0568	20.2951	0.396982	0.821009	1.58117
chr2	121138543	121143312	26.6664	35.614	0.748762	17.0274	19.2584	0.88415	26.2131	30.7986	0.851114	14.0994	26.1872	0.538407	0.846872	1.5808
chr3	57841734	57851348	71.1105	37.9883	1.87191	51.0821	42.0184	1.21571	63.8945	47.5029	1.34506	52.3692	61.54	0.850978	1.53977	1.58061
chr8	94094402	94099445	24.4442	30.8655	0.79196	17.0274	28.0123	0.607853	33.5856	22.4464	1.49625	32.2272	34.0434	0.94665	1.30288	1.58058
chr15	100613361	100620582	28.8886	32.0526	0.901288	56.7579	36.7661	1.54375	32.7664	34.4527	0.951055	18.1278	30.1153	0.601946	0.583828	1.57997
chr15	38071736	38082212	33.333	35.614	0.935953	39.7305	29.7631	1.33489	57.3412	56.3771	1.0171	36.2556	56.3026	0.643942	0.701144	1.57949
chr11	50320992	50331033	91.1103	43.924	2.07427	85.1368	49.0215	1.73672	67.1711	53.767	1.2493	54.3834	68.7415	0.791129	1.19436	1.57913
chr5	76039776	76046271	42.2218	32.0526	1.31727	11.3516	35.0154	0.324189	29.4898	29.7546	0.9911	20.142	32.0794	0.62788	4.06327	1.57849
chr4	62522155	62529090	31.1108	39.1754	0.794142	85.1368	35.0154	2.43141	33.5856	27.6665	1.21394	22.1562	28.806	0.769153	0.326617	1.57828
chr5	144099427	144103603	37.7774	24.9298	1.51535	34.0547	31.5138	1.08063	27.0323	22.9684	1.17693	16.1136	21.6045	0.745845	1.40229	1.57798
chr19	47174998	47182099	6.66661	13.0585	0.51052	28.3789	17.5077	1.62094	44.2346	55.8551	0.791954	16.1136	32.0794	0.502304	0.314952	1.57664
chr10	119845277	119855468	46.6663	92.5964	0.503975	34.0547	57.7753	0.589434	49.9687	52.723	0.94776	34.2414	56.9573	0.601177	0.855015	1.57651
chr3	148813947	148823832	68.8883	52.2339	1.31884	34.0547	43.7692	0.778052	48.3304	35.4967	1.36155	50.355	58.2666	0.864217	1.69506	1.57547
chr14	121876845	121881572	33.333	26.1169	1.2763	17.0274	22.76	0.748127	19.6598	29.7546	0.660733	12.0852	28.806	0.419538	1.70599	1.57491
chr4	97864209	97870145	28.8886	43.924	0.657697	62.4337	38.5169	1.62094	31.9472	16.7043	1.91251	30.213	24.8779	1.21445	0.405749	1.57479
chr15	79211087	79218528	26.6664	21.3684	1.24794	17.0274	15.7569	1.08063	29.4898	44.3709	0.66462	14.0994	33.3887	0.42228	1.15483	1.57388
chr8	10580591	10589129	57.7773	72.4152	0.797861	45.4063	70.0307	0.648377	30.3089	32.3646	0.936483	12.0852	20.2951	0.595473	1.23055	1.57267
chr3	7498912	7507739	62.2217	70.0409	0.888362	62.4337	54.2738	1.15035	52.4262	46.4589	1.12844	42.2982	58.9213	0.717876	0.772256	1.57192
chr15	85123446	85139476	75.5549	75.9766	0.99445	62.4337	73.5322	0.849065	93.3842	77.2575	1.20874	56.3976	73.3243	0.769153	1.17123	1.57152
chr14	44787877	44793123	24.4442	39.1754	0.623969	68.1095	26.2615	2.59351	24.5748	28.1885	0.871801	22.1562	39.9356	0.554799	0.240589	1.57138
chr9	59966868	59975288	42.2218	37.9883	1.11144	22.7032	43.7692	0.518702	25.394	36.0187	0.705022	14.0994	31.4247	0.448673	2.14274	1.57135
chr14	31125615	31133009	24.4442	26.1169	0.935953	45.4063	17.5077	2.59351	21.2982	19.8364	1.07369	16.1136	23.5685	0.683692	0.360883	1.57043
chr16	18209466	18224348	93.3325	94.9707	0.98275	113.516	115.551	0.982389	112.225	139.377	0.805191	68.4828	133.555	0.512769	1.00037	1.57028
chrY	30394055	30400048	46.6663	70.0409	0.666271	28.3789	131.308	0.216126	19.6598	29.2326	0.672532	22.1562	51.7198	0.428389	3.0828	1.56991
chr7	100604902	100612640	55.5551	17.807	3.11984	56.7579	33.2646	1.70626	40.958	33.9307	1.20711	36.2556	47.137	0.769153	1.82847	1.5694
chr3	112647964	112654279	68.8883	40.3626	1.70674	39.7305	42.0184	0.94555	32.7664	27.1445	1.20711	20.142	26.1872	0.769153	1.80502	1.5694
chr4	123136359	123143353	57.7773	37.9883	1.52092	51.0821	50.7723	1.0061	45.0538	31.3206	1.43847	34.2414	37.3168	0.917586	1.5117	1.56767
chr6	87837156	87854628	135.554	75.9766	1.78416	96.4884	66.5292	1.45032	115.502	98.1379	1.17693	82.5822	109.986	0.75084	1.23019	1.56749
chr10	77255744	77262878	46.6663	33.2397	1.40393	39.7305	35.0154	1.13466	45.8729	42.2828	1.08491	18.1278	26.1872	0.692238	1.23731	1.56725
chr6	40936414	40944605	88.8881	56.9824	1.55992	56.7579	50.7723	1.11789	66.3519	60.5532	1.09576	50.355	72.0149	0.69923	1.39541	1.5671
chr17	26073512	26078671	31.1108	24.9298	1.24794	22.7032	21.0092	1.08063	19.6598	26.1005	0.753236	10.071	20.9498	0.480721	1.15483	1.56689
chr7	79269284	79281552	102.221	78.3508	1.30466	45.4063	64.7784	0.700948	108.948	113.798	0.957381	60.426	98.8569	0.611247	1.86128	1.56627
chr7	83933296	83940163	48.8885	36.8011	1.32845	22.7032	42.0184	0.540314	24.5748	29.7546	0.825917	12.0852	22.9138	0.527419	2.45866	1.56596
chr19	60913059	60918471	31.1108	15.4327	2.0159	28.3789	22.76	1.24688	19.6598	31.8426	0.617407	10.071	25.5326	0.394437	1.61676	1.56528
chr11	114181321	114191230	93.3325	85.4736	1.09194	96.4884	71.7815	1.3442	86.8309	95.5278	0.90896	54.3834	93.6194	0.580899	0.81234	1.56475
chr17	10319416	10328003	51.1107	47.4854	1.07635	56.7579	42.0184	1.35079	50.7879	38.1067	1.33278	36.2556	42.5543	0.851985	0.79683	1.56432
chr2	158358206	158363599	17.7776	43.924	0.404736	28.3789	31.5138	0.900524	31.9472	33.9307	0.941545	18.1278	30.1153	0.601946	0.449446	1.56417
chr14	5219043	5225932	135.554	175.696	0.771529	124.867	180.329	0.692441	51.6071	68.9053	0.748956	52.3692	109.332	0.478994	1.11421	1.5636
chr2	30655048	30660738	28.8886	26.1169	1.10613	22.7032	26.2615	0.864503	33.5856	45.4149	0.739528	20.142	42.5543	0.473325	1.27949	1.56241
chr19	29800930	29810010	71.1105	47.4854	1.49752	56.7579	50.7723	1.11789	62.2561	47.5029	1.31058	48.3408	57.6119	0.839076	1.3396	1.56193
chr14	52275168	52284692	46.6663	47.4854	0.98275	68.1095	31.5138	2.16126	57.3412	44.3709	1.29232	42.2982	51.0651	0.828319	0.454712	1.56017
chr15	89472844	89479354	53.3329	51.0468	1.04478	62.4337	49.0215	1.2736	39.3197	55.8551	0.703959	22.1562	49.1011	0.451236	0.820341	1.56007
chr17	28893651	28901412	31.1108	41.5497	0.748762	28.3789	14.0061	2.02618	22.9365	30.7986	0.744725	18.1278	37.9715	0.477405	0.369544	1.55994
chr14	42034208	42044132	77.7771	112.778	0.689649	51.0821	98.043	0.521017	45.0538	53.767	0.837945	44.3124	82.4898	0.537186	1.32366	1.55988
chr13	34646762	34655893	46.6663	53.421	0.873556	34.0547	43.7692	0.778052	50.7879	48.0249	1.05753	30.213	44.5183	0.678664	1.12275	1.55826
chr5	27787393	27793794	64.4439	37.9883	1.69641	28.3789	22.76	1.24688	36.8622	35.4967	1.03847	26.1846	39.2809	0.666599	1.36053	1.55786
chr10	57482347	57494150	75.5549	55.7953	1.35414	124.867	52.523	2.37738	56.522	54.8111	1.03122	34.2414	51.7198	0.662056	0.569595	1.5576
chr17	66711030	66719814	44.444	52.2339	0.850866	51.0821	33.2646	1.53563	31.1281	29.2326	1.06484	16.1136	23.5685	0.683692	0.554083	1.55749
chr8	105633872	105640181	39.9996	32.0526	1.24794	17.0274	33.2646	0.511877	29.4898	29.7546	0.9911	24.1704	37.9715	0.63654	2.43796	1.55701
chr8	20555929	20561741	68.8883	55.7953	1.23466	34.0547	43.7692	0.778052	36.043	38.6287	0.933063	30.213	50.4105	0.59934	1.58686	1.55682
chr3	89328494	89339680	37.7774	18.9941	1.9889	22.7032	33.2646	0.682502	41.7772	31.8426	1.31199	40.284	47.7917	0.842907	2.91413	1.5565
chr2	118659102	118667912	28.8886	52.2339	0.553063	22.7032	24.5107	0.926253	35.2239	32.3646	1.08834	20.142	28.806	0.69923	0.597097	1.55649
chr8	23533370	23541500	44.444	40.3626	1.10112	39.7305	33.2646	1.19438	22.9365	26.1005	0.878775	18.1278	32.0794	0.565092	0.921919	1.5551
chr6	113072973	113083073	66.6661	77.1637	0.863956	68.1095	50.7723	1.34147	54.8837	58.4651	0.938743	42.2982	70.0509	0.603821	0.644037	1.55467
chr18	3851175	3857428	24.4442	24.9298	0.980522	28.3789	22.76	1.24688	23.7556	28.1885	0.842741	12.0852	22.2592	0.542932	0.786381	1.5522
chr5	98327136	98332142	39.9996	23.7427	1.68472	34.0547	24.5107	1.38938	30.3089	22.9684	1.31959	26.1846	30.77	0.850978	1.21257	1.55067
chrY	47289846	47296488	57.7773	81.9122	0.705356	28.3789	98.043	0.289454	14.7449	21.9244	0.672532	22.1562	51.0651	0.433881	2.43685	1.55004
chr2	144237980	144246596	28.8886	46.2982	0.623969	34.0547	38.5169	0.88415	38.5005	46.9809	0.819493	22.1562	41.8996	0.528793	0.705727	1.54974
chr7	34948118	34956777	31.1108	20.1813	1.54157	11.3516	33.2646	0.341251	37.6814	55.3331	0.680992	20.142	45.8277	0.439516	4.51741	1.54941
chr8	48271487	48280969	24.4442	52.2339	0.467976	45.4063	28.0123	1.62094	31.1281	29.7546	1.04616	18.1278	26.8419	0.675354	0.288706	1.54906
chr11	52395613	52406018	57.7773	51.0468	1.13185	45.4063	64.7784	0.700948	54.0645	61.5972	0.877711	42.2982	74.6337	0.566744	1.61474	1.54869
chr9	64047087	64053337	42.2218	36.8011	1.1473	17.0274	21.0092	0.810471	27.8514	36.5407	0.762203	16.1136	32.7341	0.492258	1.41559	1.54838
chr16	13107929	13112610	31.1108	16.6199	1.87191	45.4063	19.2584	2.35773	25.394	20.3584	1.24735	22.1562	27.4966	0.805779	0.793942	1.548
chr15	93431581	93444023	86.6659	81.9122	1.05803	51.0821	42.0184	1.21571	65.5328	69.4273	0.943905	46.3266	75.943	0.610018	0.870303	1.54734
chr17	33427840	33440627	119.999	141.269	0.849436	107.84	96.2922	1.11992	112.225	125.282	0.895775	70.497	121.771	0.578932	0.758477	1.54729
chr2	36046339	36053677	44.444	47.4854	0.935953	45.4063	22.76	1.99501	45.8729	38.1067	1.2038	42.2982	54.3385	0.77842	0.469148	1.54647
chr16	10189344	10197172	28.8886	30.8655	0.935953	22.7032	17.5077	1.29675	28.6706	24.5345	1.16858	28.1988	37.3168	0.755659	0.721766	1.54644
chr7	19030169	19041475	35.5552	46.2982	0.767961	17.0274	49.0215	0.347345	52.4262	49.591	1.05717	36.2556	53.0292	0.683692	2.21095	1.54627
chr7	110057040	110065905	51.1107	51.0468	1.00125	68.1095	35.0154	1.94513	67.9903	49.0689	1.38561	60.426	67.4322	0.896101	0.514748	1.54626
chr1	182743990	182750868	24.4442	17.807	1.37273	5.67579	22.76	0.249376	37.6814	44.3709	0.849237	20.142	36.6621	0.549395	5.50467	1.54577
chr9	31383577	31389175	31.1108	26.1169	1.19121	39.7305	14.0061	2.83665	19.6598	22.4464	0.875856	14.0994	24.8779	0.566744	0.419937	1.54542
chr17	87105240	87110235	42.2218	42.7368	0.98795	28.3789	21.0092	1.35079	49.9687	37.0627	1.34822	38.2698	43.8636	0.872472	0.731389	1.54529
chr5	144356382	144360249	35.5552	32.0526	1.10928	22.7032	22.76	0.997503	24.5748	30.2766	0.811677	14.0994	26.8419	0.525275	1.11205	1.54524
chr15	85333904	85339658	48.8885	29.6783	1.64728	17.0274	24.5107	0.69469	27.8514	38.1067	0.73088	16.1136	34.0434	0.473325	2.37124	1.54414
chr1	42849613	42854330	39.9996	30.8655	1.29593	28.3789	21.0092	1.35079	29.4898	20.8804	1.41232	22.1562	24.2232	0.914668	0.959393	1.54408
chr15	69630705	69637084	48.8885	39.1754	1.24794	51.0821	36.7661	1.38938	29.4898	28.7106	1.02714	16.1136	24.2232	0.665213	0.898198	1.54408
chr2	70660239	70665525	57.7773	29.6783	1.94678	34.0547	29.7631	1.14419	18.8407	19.8364	0.949804	16.1136	26.1872	0.615322	1.70144	1.54359
chr9	88596712	88602683	37.7774	59.3567	0.636448	34.0547	59.5261	0.572097	26.2131	27.1445	0.965687	24.1704	38.6262	0.625752	1.11248	1.54324
chr5	37978496	37988189	33.333	51.0468	0.65299	39.7305	31.5138	1.26073	44.2346	53.245	0.830775	28.1988	52.3745	0.538407	0.517945	1.54302
chr14	50922300	50932239	44.444	47.4854	0.935953	45.4063	24.5107	1.85251	27.8514	29.7546	0.936039	28.1988	46.4824	0.606656	0.505236	1.54295
chr15	59268959	59284506	99.9991	108.029	0.925668	96.4884	96.2922	1.00204	81.0968	112.754	0.719236	50.355	108.022	0.466153	0.923786	1.54292
chr17	24465736	24476071	71.1105	75.9766	0.935953	62.4337	43.7692	1.42643	66.3519	70.9934	0.934622	52.3692	86.4179	0.605999	0.656151	1.54228
chr3	89767522	89776300	39.9996	42.7368	0.935953	39.7305	45.52	0.872815	36.8622	34.9747	1.05397	36.2556	53.0292	0.683692	1.07234	1.54158
chr17	17908282	17913811	57.7773	36.8011	1.56999	45.4063	28.0123	1.62094	26.2131	28.1885	0.929921	20.142	33.3887	0.603257	0.968563	1.5415
chr15	73511119	73515964	28.8886	27.3041	1.05803	11.3516	12.2554	0.926253	30.3089	25.5785	1.18494	18.1278	23.5685	0.769153	1.14227	1.54057
chr18	77765483	77771934	46.6663	39.1754	1.19121	28.3789	28.0123	1.01309	31.9472	31.3206	1.02001	28.1988	42.5543	0.662655	1.17582	1.53927
chr10	66834867	66845314	42.2218	28.4912	1.48193	39.7305	42.0184	0.94555	36.043	32.3646	1.11366	32.2272	44.5183	0.723909	1.56726	1.53839
chr11	43347431	43357423	31.1108	26.1169	1.19121	45.4063	28.0123	1.62094	63.8945	61.5972	1.0373	32.2272	47.7917	0.674326	0.734889	1.53827
chr5	26973324	26978821	19.9998	33.2397	0.601684	34.0547	43.7692	0.778052	29.4898	44.8929	0.656892	20.142	47.137	0.427307	0.773321	1.53728
chr18	7145563	7156245	46.6663	55.7953	0.836383	45.4063	70.0307	0.648377	33.5856	49.0689	0.684456	22.1562	49.7558	0.445299	1.28996	1.53707
chr9	72486606	72494162	17.7776	29.6783	0.59901	79.461	31.5138	2.52147	38.5005	28.1885	1.36582	26.1846	29.4607	0.888799	0.237564	1.5367
chr9	123848707	123854334	42.2218	17.807	2.37108	34.0547	21.0092	1.62094	30.3089	27.1445	1.11658	26.1846	36.0075	0.727199	1.46278	1.53545
chr1	74231429	74240853	71.1105	55.7953	1.27449	62.4337	42.0184	1.48586	49.1496	49.591	0.9911	34.2414	53.0292	0.645709	0.857743	1.5349
chr6	39164787	39173497	28.8886	47.4854	0.608369	45.4063	31.5138	1.44084	24.5748	26.6225	0.923083	18.1278	30.1153	0.601946	0.422233	1.5335
chr7	96943264	96953889	35.5552	46.2982	0.767961	39.7305	33.2646	1.19438	73.7244	80.9116	0.911173	46.3266	77.9071	0.594639	0.64298	1.53231
chr12	40030247	40048365	108.888	75.9766	1.43318	90.8126	66.5292	1.365	120.416	97.0939	1.24021	80.568	99.5115	0.809635	1.04994	1.53181
chr6	69384929	69392280	37.7774	47.4854	0.79556	22.7032	35.0154	0.648377	25.394	30.7986	0.824517	14.0994	26.1872	0.538407	1.227	1.5314
chr16	18023831	18034022	75.5549	85.4736	0.883955	62.4337	68.2799	0.914378	54.8837	68.9053	0.796509	46.3266	89.0366	0.520309	0.966729	1.53084
chr15	74706579	74713969	46.6663	40.3626	1.15618	22.7032	35.0154	0.648377	27.0323	31.3206	0.863083	22.1562	39.2809	0.564046	1.78319	1.53017
chr2	93145227	93151639	39.9996	43.924	0.910657	28.3789	28.0123	1.01309	20.479	26.1005	0.784621	12.0852	23.5685	0.512769	0.898891	1.53017
chr9	122133724	122142201	53.3329	43.924	1.21421	28.3789	43.7692	0.648377	34.4047	43.8488	0.784621	18.1278	35.3528	0.512769	1.87269	1.53017
chr16	20298651	20304185	26.6664	26.1169	1.02104	28.3789	26.2615	1.08063	29.4898	31.8426	0.92611	24.1704	39.9356	0.605235	0.944857	1.53017
chr13	100648903	100657417	35.5552	51.0468	0.696523	73.7852	42.0184	1.75602	61.437	46.9809	1.3077	50.355	58.9213	0.854614	0.396648	1.53017
chr14	7447657	7451530	51.1107	73.6023	0.694417	51.0821	66.5292	0.767815	17.2024	27.1445	0.633732	14.0994	34.0434	0.414159	0.904406	1.53017
chr14	46632560	46638740	26.6664	34.4269	0.774582	28.3789	24.5107	1.15782	19.6598	27.1445	0.724265	12.0852	25.5326	0.473325	0.669002	1.53017
chr5	122985146	122995881	86.6659	60.5438	1.43146	39.7305	91.0399	0.436408	90.9267	93.9618	0.967699	58.4118	92.31	0.632778	3.28009	1.52929
chr19	4253111	4262556	62.2217	43.924	1.41658	62.4337	33.2646	1.87688	51.6071	55.8551	0.923946	44.3124	73.3243	0.604335	0.754751	1.52887
chr10	128802632	128808424	44.444	41.5497	1.06966	51.0821	19.2584	2.65245	23.7556	26.1005	0.91016	24.1704	40.5902	0.595473	0.403272	1.52846
chr4	46529634	46538948	35.5552	33.2397	1.06966	34.0547	31.5138	1.08063	25.394	31.3206	0.810775	20.142	37.9715	0.53045	0.98985	1.52846
chr19	53596524	53606107	66.6661	64.1052	1.03995	85.1368	54.2738	1.56865	90.1076	74.1254	1.21561	60.426	75.943	0.795676	0.662955	1.52777
chr8	109611253	109620124	28.8886	42.7368	0.675966	102.164	33.2646	3.07126	69.6286	60.5532	1.14988	48.3408	64.1588	0.753456	0.220094	1.52613
chr4	122830185	122840840	26.6664	58.1696	0.458426	79.461	47.2707	1.68098	38.5005	37.5847	1.02437	24.1704	36.0075	0.671261	0.272714	1.52603
chr12	110887583	110891850	17.7776	36.8011	0.483072	22.7032	17.5077	1.29675	28.6706	23.4905	1.22052	26.1846	32.7341	0.799919	0.372524	1.52581
chr2	152425547	152432797	46.6663	33.2397	1.40393	39.7305	35.0154	1.13466	31.9472	43.3268	0.737354	22.1562	45.8277	0.483468	1.23731	1.52514
chr4	49678288	49685995	59.9995	65.2924	0.918935	51.0821	49.0215	1.04203	33.5856	34.4527	0.974832	32.2272	50.4105	0.639296	0.881867	1.52485
chr8	27444897	27457553	66.6661	52.2339	1.2763	79.461	38.5169	2.06302	67.9903	56.3771	1.20599	54.3834	68.7415	0.791129	0.618656	1.52439
chr3	108559738	108564772	44.444	23.7427	1.87191	28.3789	22.76	1.24688	34.4047	21.4024	1.60752	24.1704	22.9138	1.05484	1.50127	1.52394
chr4	33305432	33312594	68.8883	34.4269	2.001	39.7305	21.0092	1.8911	40.1388	29.7546	1.349	38.2698	43.209	0.885691	1.05812	1.5231
chr4	41346752	41353557	44.444	21.3684	2.0799	39.7305	26.2615	1.51288	40.958	31.3206	1.3077	24.1704	28.1513	0.858589	1.37479	1.52308
chr4	63492174	63499755	46.6663	51.0468	0.914186	17.0274	33.2646	0.511877	36.8622	33.9307	1.0864	32.2272	45.173	0.713417	1.78595	1.52281
chr4	148447131	148452394	31.1108	18.9941	1.63792	39.7305	24.5107	1.62094	28.6706	31.8426	0.900384	20.142	34.0434	0.591656	1.01047	1.5218
chr15	35933941	35939664	31.1108	36.8011	0.845377	39.7305	17.5077	2.26932	23.7556	24.5345	0.968255	24.1704	37.9715	0.63654	0.372524	1.52112
chr5	36847252	36853461	24.4442	26.1169	0.935953	22.7032	28.0123	0.810471	16.3832	26.6225	0.615389	10.071	24.8779	0.404817	1.15483	1.52016
chr17	74430260	74440317	53.3329	58.1696	0.916852	90.8126	45.52	1.99501	51.6071	41.2388	1.25142	38.2698	46.4824	0.823319	0.459573	1.51997
chr1	58417539	58429490	97.7769	74.7894	1.30736	45.4063	59.5261	0.762796	86.8309	63.6852	1.36344	70.497	78.5617	0.897345	1.71391	1.51941
chr14	21734530	21746093	104.444	105.655	0.988534	113.516	98.043	1.15782	95.8417	117.452	0.816006	66.4686	123.735	0.537186	0.853792	1.51904
chr8	35438050	35445067	42.2218	42.7368	0.98795	34.0547	47.2707	0.720419	34.4047	34.9747	0.983704	24.1704	37.3168	0.647708	1.37136	1.51875
chr10	123194749	123202457	48.8885	42.7368	1.14394	17.0274	15.7569	1.08063	61.437	60.0312	1.02342	32.2272	47.7917	0.674326	1.05859	1.51769
chr10	40244842	40251050	19.9998	30.8655	0.647967	22.7032	21.0092	1.08063	26.2131	25.5785	1.02481	18.1278	26.8419	0.675354	0.599621	1.51744
chr14	77870347	77875712	31.1108	30.8655	1.00795	34.0547	17.5077	1.94513	31.1281	22.9684	1.35525	18.1278	20.2951	0.89321	0.518191	1.51728
chr11	112821353	112830476	48.8885	59.3567	0.823638	62.4337	38.5169	1.62094	38.5005	41.2388	0.933599	34.2414	55.6479	0.615322	0.508123	1.51725
chr6	85449327	85455828	28.8886	39.1754	0.737417	22.7032	42.0184	0.540314	25.394	38.1067	0.66639	16.1136	36.6621	0.439516	1.36479	1.51619
chr9	99234497	99247880	82.2215	72.4152	1.13542	85.1368	63.0276	1.35079	92.5651	87.1757	1.06182	56.3976	80.5258	0.700367	0.840561	1.51609
chr1	105660159	105667216	68.8883	36.8011	1.87191	28.3789	29.7631	0.953496	48.3304	49.591	0.974582	28.1988	43.8636	0.642874	1.9632	1.51598
chr16	36068920	36073481	31.1108	30.8655	1.00795	17.0274	19.2584	0.88415	28.6706	27.6665	1.03629	16.1136	23.5685	0.683692	1.14002	1.51573
chr1	52840634	52849097	68.8883	87.8479	0.784177	68.1095	63.0276	1.08063	43.4155	56.8991	0.763026	36.2556	72.0149	0.503446	0.725667	1.51561
chr9	15303249	15308657	39.9996	17.807	2.24629	45.4063	21.0092	2.16126	29.4898	23.4905	1.25539	28.1988	34.0434	0.828319	1.03934	1.51559
chrY	34123618	34130459	46.6663	78.3508	0.595606	39.7305	105.046	0.37822	15.564	28.1885	0.552141	18.1278	49.7558	0.364336	1.57476	1.51547
chr6	48661827	48671636	57.7773	77.1637	0.748762	56.7579	64.7784	0.876185	48.3304	50.113	0.96443	36.2556	56.9573	0.63654	0.854571	1.51511
chr5	38558009	38566256	33.333	34.4269	0.968227	28.3789	21.0092	1.35079	53.2454	46.9809	1.13334	36.2556	48.4464	0.748365	0.716788	1.51442
chr14	6867928	6877790	137.777	208.936	0.659421	102.164	213.594	0.478311	86.8309	88.2197	0.984258	90.639	139.447	0.649988	1.37865	1.51427
chr10	126588808	126594787	33.333	26.1169	1.2763	28.3789	33.2646	0.853128	31.1281	29.2326	1.06484	16.1136	22.9138	0.703226	1.49602	1.51423
chr18	66119860	66126394	37.7774	30.8655	1.22394	11.3516	33.2646	0.341251	38.5005	34.4527	1.11749	24.1704	32.7341	0.738387	3.58662	1.51342
chr14	42636865	42644463	68.8883	92.5964	0.743962	39.7305	91.0399	0.436408	43.4155	41.7608	1.03962	46.3266	67.4322	0.68701	1.70474	1.51326
chr1	119832418	119840213	62.2217	43.924	1.41658	45.4063	38.5169	1.17887	63.8945	39.1508	1.63201	54.3834	50.4105	1.07881	1.20164	1.51279
chr17	47665815	47673289	31.1108	24.9298	1.24794	45.4063	35.0154	1.29675	58.9795	58.4651	1.0088	36.2556	54.3385	0.667217	0.962354	1.51195
chr3	69035025	69051380	131.11	96.1578	1.36349	124.867	75.283	1.65864	152.364	101.27	1.50453	110.781	111.296	0.995375	0.822052	1.51152
chr4	153123027	153131808	24.4442	34.4269	0.710033	34.0547	24.5107	1.38938	27.0323	44.3709	0.609235	16.1136	39.9356	0.40349	0.511043	1.50991
chr15	37133608	37140401	48.8885	61.731	0.79196	56.7579	31.5138	1.80105	35.2239	39.6728	0.88786	26.1846	44.5183	0.588176	0.439722	1.50952
chr13	58142987	58152728	28.8886	41.5497	0.695279	34.0547	40.2677	0.845709	67.1711	51.157	1.31304	56.3976	64.8134	0.870153	0.822126	1.50897
chr5	115842523	115848095	42.2218	33.2397	1.27022	51.0821	17.5077	2.9177	22.1173	21.9244	1.0088	20.142	30.1153	0.668829	0.435351	1.50831
chr17	66155930	66174282	51.1107	80.7251	0.633145	62.4337	52.523	1.18869	91.7459	105.446	0.870075	42.2982	73.3243	0.576865	0.53264	1.50828
chr1	40788587	40793756	22.222	29.6783	0.748762	17.0274	28.0123	0.607853	45.0538	48.5469	0.928046	30.213	49.1011	0.615322	1.23181	1.50823
chr5	136563662	136569622	28.8886	29.6783	0.973391	17.0274	29.7631	0.572097	23.7556	26.6225	0.892314	20.142	34.0434	0.591656	1.70144	1.50816
chr8	47706695	47720302	108.888	86.6608	1.25648	79.461	77.0338	1.03151	143.353	113.798	1.25971	94.6674	113.26	0.835843	1.2181	1.50712
chr3	62502167	62510259	26.6664	52.2339	0.51052	45.4063	31.5138	1.44084	60.6178	51.679	1.17297	42.2982	54.3385	0.77842	0.354321	1.50686
chr2	121167109	121174708	55.5551	37.9883	1.46243	39.7305	40.2677	0.986661	49.1496	41.7608	1.17693	32.2272	41.2449	0.781362	1.4822	1.50626
chr11	86803339	86810497	44.444	34.4269	1.29097	39.7305	17.5077	2.26932	41.7772	35.4967	1.17693	32.2272	41.2449	0.781362	0.56888	1.50626
chr13	55619492	55628546	31.1108	45.1111	0.689649	45.4063	36.7661	1.235	40.958	44.8929	0.91235	26.1846	43.209	0.605999	0.558419	1.50553
chr10	127117677	127123134	39.9996	29.6783	1.34777	22.7032	15.7569	1.44084	22.1173	31.8426	0.694582	18.1278	39.2809	0.461492	0.935409	1.50508
chr7	24426828	24438853	99.9991	100.906	0.991009	113.516	70.0307	1.62094	104.033	138.855	0.749224	56.3976	113.26	0.497949	0.611378	1.50462
chr17	90853245	90864439	66.6661	43.924	1.51776	45.4063	31.5138	1.44084	62.2561	49.0689	1.26875	34.2414	40.5902	0.843587	1.05339	1.50399
chrX	12758178	12766234	26.6664	17.807	1.49752	28.3789	10.5046	2.70157	31.1281	27.6665	1.12512	18.1278	24.2232	0.748365	0.554316	1.50343
chr7	4841020	4846234	19.9998	26.1169	0.76578	28.3789	21.0092	1.35079	13.9257	31.3206	0.444618	10.071	34.0434	0.295828	0.566914	1.50296
chr9	59472322	59491910	177.776	75.9766	2.33988	158.922	84.0369	1.8911	178.577	104.402	1.71047	128.909	113.26	1.13817	1.23731	1.50283
chr5	34946869	34951160	22.222	28.4912	0.779961	28.3789	12.2554	2.31563	23.7556	25.0565	0.948083	16.1136	25.5326	0.6311	0.336824	1.50227
chr1	156298574	156308292	62.2217	46.2982	1.34393	39.7305	49.0215	0.810471	45.0538	40.7168	1.10652	34.2414	46.4824	0.736654	1.65821	1.50209
chr10	72652568	72657383	33.333	39.1754	0.850866	17.0274	22.76	0.748127	31.9472	27.6665	1.15472	20.142	26.1872	0.769153	1.13733	1.50129
chr10	75761310	75767284	28.8886	28.4912	1.01395	17.0274	21.0092	0.810471	27.8514	27.1445	1.02604	24.1704	35.3528	0.683692	1.25106	1.50074
chr1	72694641	72702984	57.7773	39.1754	1.47483	39.7305	36.7661	1.08063	34.4047	34.9747	0.983704	26.1846	39.9356	0.655671	1.36479	1.5003
chr2	4135117	4143570	46.6663	58.1696	0.802245	51.0821	49.0215	1.04203	34.4047	40.7168	0.844976	26.1846	46.4824	0.563323	0.769884	1.49998
chr7	44995447	45001547	39.9996	29.6783	1.34777	34.0547	21.0092	1.62094	28.6706	34.4527	0.832174	22.1562	39.9356	0.554799	0.831474	1.49996
chr9	20490556	20494347	22.222	28.4912	0.779961	22.7032	5.2523	4.32251	18.8407	22.9684	0.820285	16.1136	29.4607	0.546953	0.180441	1.49974
chr2	154889269	154894615	46.6663	30.8655	1.51192	45.4063	22.76	1.99501	40.1388	26.1005	1.53786	36.2556	35.3528	1.02554	0.757854	1.49956
chrY	19036220	19042449	22.222	73.6023	0.30192	45.4063	99.7938	0.455001	19.6598	25.5785	0.768608	24.1704	47.137	0.512769	0.663559	1.49894
chr12	84692936	84699774	39.9996	46.2982	0.863956	45.4063	36.7661	1.235	22.1173	32.8866	0.672532	14.0994	31.4247	0.448673	0.699558	1.49894
chrX	95962814	95970977	35.5552	39.1754	0.907591	51.0821	35.0154	1.45885	27.8514	28.1885	0.988041	24.1704	36.6621	0.659274	0.622128	1.49868
chr18	34844609	34852517	37.7774	36.8011	1.02653	5.67579	35.0154	0.162094	42.5963	46.9809	0.906673	24.1704	39.9356	0.605235	6.33291	1.49805
chr18	70527319	70534343	55.5551	53.421	1.03995	34.0547	33.2646	1.02375	40.958	38.1067	1.07482	28.1988	39.2809	0.717876	1.01582	1.49723
chr1	60093293	60101445	48.8885	39.1754	1.24794	39.7305	22.76	1.74563	44.2346	36.0187	1.2281	32.2272	39.2809	0.82043	0.714892	1.4969
chr5	25687840	25694710	17.7776	22.5555	0.788171	17.0274	19.2584	0.88415	42.5963	52.723	0.807926	20.142	37.3168	0.539757	0.891444	1.49683
chr18	75127917	75135417	37.7774	45.1111	0.837431	45.4063	42.0184	1.08063	34.4047	34.4527	0.998608	36.2556	54.3385	0.667217	0.774949	1.49668
chr9	40797998	40803359	37.7774	26.1169	1.44647	51.0821	28.0123	1.82356	30.3089	32.3646	0.936483	24.1704	38.6262	0.625752	0.793213	1.49657
chr15	48128352	48133230	46.6663	32.0526	1.45593	68.1095	38.5169	1.7683	36.043	23.4905	1.53437	18.1278	17.6764	1.02554	0.823348	1.49616
chr7	44551577	44556225	17.7776	18.9941	0.935953	22.7032	21.0092	1.08063	18.0215	18.2704	0.98638	12.0852	18.3311	0.659274	0.866119	1.49616
chr15	100223961	100236060	64.4439	51.0468	1.26245	39.7305	45.52	0.872815	57.3412	56.3771	1.0171	42.2982	62.1947	0.680093	1.44641	1.49553
chr17	50289925	50295582	31.1108	27.3041	1.13942	17.0274	24.5107	0.69469	31.9472	27.1445	1.17693	22.1562	28.1513	0.78704	1.64019	1.49539
chr11	82887402	82896003	39.9996	48.6725	0.821812	28.3789	36.7661	0.771877	59.7987	65.7733	0.909164	34.2414	56.3026	0.608168	1.06469	1.49492
chr5	5473053	5483425	51.1107	75.9766	0.672716	68.1095	33.2646	2.04751	63.0753	58.9871	1.06931	40.284	56.3026	0.715491	0.328554	1.49451
chr10	118138137	118150259	71.1105	51.0468	1.39305	45.4063	31.5138	1.44084	47.5113	51.157	0.928735	40.284	64.8134	0.621538	0.966831	1.49425
chr15	8095252	8113049	59.9995	60.5438	0.991009	68.1095	71.7815	0.948844	80.2777	75.6915	1.06059	60.426	85.1086	0.709987	1.04444	1.49382
chr8	84685763	84691569	37.7774	27.3041	1.38358	34.0547	29.7631	1.14419	16.3832	20.8804	0.784621	14.0994	26.8419	0.525275	1.20922	1.49373
chr6	71269220	71274413	53.3329	29.6783	1.79703	51.0821	28.0123	1.82356	33.5856	25.0565	1.34039	28.1988	31.4247	0.897345	0.985451	1.49373
chr19	45003250	45008903	33.333	21.3684	1.55992	34.0547	21.0092	1.62094	24.5748	21.9244	1.12089	20.142	26.8419	0.750393	0.962354	1.49373
chr2	163657947	163663474	37.7774	37.9883	0.99445	22.7032	26.2615	0.864503	31.1281	30.7986	1.0107	22.1562	32.7341	0.676855	1.15031	1.49323
chr8	41414811	41420471	46.6663	26.1169	1.78682	11.3516	33.2646	0.341251	27.0323	21.4024	1.26305	22.1562	26.1872	0.846068	5.23608	1.49284
chr3	137620985	137628380	33.333	41.5497	0.802245	28.3789	29.7631	0.953496	26.2131	26.1005	1.00431	14.0994	20.9498	0.673009	0.841373	1.49228
chrY	57704003	57709803	68.8883	54.6082	1.2615	22.7032	94.5415	0.24014	28.6706	24.5345	1.16858	28.1988	36.0075	0.783138	5.2532	1.49218
chr10	63378843	63383957	44.444	39.1754	1.13449	62.4337	35.0154	1.78304	24.5748	25.5785	0.96076	18.1278	28.1513	0.643942	0.636267	1.492
chr4	32653823	32660942	33.333	32.0526	1.03995	28.3789	15.7569	1.80105	28.6706	27.6665	1.03629	14.0994	20.2951	0.694719	0.577413	1.49167
chr16	31266839	31279723	86.6659	73.6023	1.17749	79.461	52.523	1.51288	105.672	88.2197	1.19782	58.4118	72.6696	0.8038	0.77831	1.4902
chr6	122335861	122345572	68.8883	51.0468	1.34951	56.7579	47.2707	1.2007	55.7029	43.3268	1.28564	46.3266	53.6839	0.862952	1.12394	1.48982
chr17	14103799	14111460	39.9996	60.5438	0.660673	34.0547	38.5169	0.88415	38.5005	49.0689	0.784621	24.1704	45.8277	0.527419	0.74724	1.48766
chr1	8467180	8472919	11.111	32.0526	0.346649	22.7032	57.7753	0.392956	15.564	22.4464	0.693386	10.071	21.6045	0.466153	0.882158	1.48746
chr6	34028473	34033687	26.6664	20.1813	1.32135	28.3789	29.7631	0.953496	27.8514	27.6665	1.00668	22.1562	32.7341	0.676855	1.38579	1.4873
chr9	105060406	105068480	53.3329	62.9181	0.847655	17.0274	61.2769	0.277876	40.958	46.4589	0.881596	32.2272	54.3385	0.593082	3.05048	1.48647
chr12	26831460	26835948	55.5551	37.9883	1.46243	28.3789	42.0184	0.675393	27.8514	29.2326	0.952754	20.142	31.4247	0.640961	2.1653	1.48645
chr9	118037917	118044326	53.3329	26.1169	2.04208	39.7305	35.0154	1.13466	58.1603	44.8929	1.29554	34.2414	39.2809	0.871707	1.79973	1.48621
chr6	108781053	108787654	68.8883	65.2924	1.05507	45.4063	35.0154	1.29675	39.3197	42.2828	0.929921	24.1704	38.6262	0.625752	0.813627	1.48609
chr4	119291015	119297153	39.9996	42.7368	0.935953	45.4063	21.0092	2.16126	38.5005	37.0627	1.03879	20.142	28.806	0.69923	0.43306	1.48563
chr9	20382794	20388068	39.9996	35.614	1.12314	34.0547	24.5107	1.38938	24.5748	30.7986	0.797919	22.1562	41.2449	0.537186	0.808378	1.48537
chrY	45848895	45856997	53.3329	75.9766	0.701965	17.0274	96.2922	0.17683	14.7449	26.6225	0.55385	16.1136	43.209	0.372923	3.96971	1.48516
chr16	91720458	91731952	57.7773	49.8596	1.1588	39.7305	45.52	0.872815	66.3519	64.2072	1.0334	38.2698	54.9932	0.6959	1.32766	1.48499
chr16	93301987	93308730	39.9996	40.3626	0.991009	22.7032	33.2646	0.682502	31.1281	32.3646	0.961793	24.1704	37.3168	0.647708	1.45202	1.48492
chr7	4519779	4534355	88.8881	102.094	0.870654	79.461	94.5415	0.840489	96.6609	119.018	0.812151	64.4544	117.843	0.546953	1.03589	1.48486
chr7	60240408	60247428	88.8881	48.6725	1.82625	56.7579	35.0154	1.62094	65.5328	36.5407	1.79342	44.3124	36.6621	1.20867	1.12666	1.4838
chr18	63689857	63695185	24.4442	16.6199	1.47078	28.3789	12.2554	2.31563	13.1066	22.9684	0.570633	6.0426	15.7123	0.384577	0.635154	1.4838
chr2	106963488	106975749	106.666	85.4736	1.24794	102.164	75.283	1.35707	88.4693	64.2072	1.37787	64.4544	69.3962	0.928789	0.919583	1.48351
chr13	74543722	74550245	39.9996	41.5497	0.962694	28.3789	33.2646	0.853128	31.1281	20.8804	1.49078	34.2414	34.0434	1.00582	1.12843	1.48216
chr14	60080059	60091613	26.6664	47.4854	0.561572	34.0547	36.7661	0.926253	46.6921	55.8551	0.835951	22.1562	39.2809	0.564046	0.606283	1.48206
chr19	5086887	5111328	119.999	131.772	0.910657	141.895	103.295	1.37368	153.183	153.993	0.99474	96.6816	144.03	0.671261	0.662932	1.4819
chr13	24901521	24909407	51.1107	49.8596	1.02509	73.7852	64.7784	1.13904	48.3304	43.8488	1.10221	44.3124	59.576	0.743796	0.89996	1.48186
chr2	109886514	109894347	53.3329	35.614	1.49752	73.7852	24.5107	3.01032	48.3304	30.7986	1.56924	42.2982	39.9356	1.05916	0.497463	1.48159
chr14	6347814	6356709	184.443	156.702	1.17703	107.84	213.594	0.504884	55.7029	72.5594	0.767687	62.4402	120.461	0.518342	2.33129	1.48104
chr6	143940101	143948816	44.444	52.2339	0.850866	28.3789	31.5138	0.900524	36.8622	32.3646	1.13897	24.1704	31.4247	0.769153	0.944857	1.4808
chr3	122287740	122301928	88.8881	98.5321	0.902123	79.461	84.0369	0.94555	90.1076	79.8675	1.12821	54.3834	71.3603	0.762097	0.954073	1.48041
chr13	59583513	59589149	46.6663	27.3041	1.70913	17.0274	19.2584	0.88415	30.3089	26.6225	1.13847	20.142	26.1872	0.769153	1.93308	1.48016
chr4	52605288	52615268	31.1108	45.1111	0.689649	45.4063	42.0184	1.08063	38.5005	31.8426	1.20909	34.2414	41.8996	0.817225	0.638193	1.4795
chr13	93297249	93306349	51.1107	48.6725	1.05009	45.4063	33.2646	1.365	40.1388	37.0627	1.083	30.213	41.2449	0.732527	0.769297	1.47844
chr16	57185952	57194681	59.9995	52.2339	1.14867	79.461	36.7661	2.16126	77.8202	60.5532	1.28515	52.3692	60.2307	0.869477	0.531482	1.47808
chr8	84806666	84817102	75.5549	83.0994	0.909211	119.192	68.2799	1.74563	90.1076	105.968	0.850328	46.3266	80.5258	0.575301	0.52085	1.47806
chr7	3288090	3294973	33.333	36.8011	0.905761	5.67579	29.7631	0.190699	20.479	28.7106	0.713292	16.1136	33.3887	0.482606	4.74969	1.478
chr8	80736226	80743698	68.8883	64.1052	1.07461	56.7579	50.7723	1.11789	56.522	48.5469	1.16428	42.2982	53.6839	0.787913	0.961285	1.47767
chr5	106361287	106373975	68.8883	84.2865	0.817311	119.192	82.2861	1.4485	83.5543	90.3077	0.925218	46.3266	73.979	0.626213	0.564246	1.47748
chr14	5271518	5283668	108.888	141.269	0.770785	79.461	175.077	0.453864	55.7029	71.5154	0.778894	60.426	114.569	0.527419	1.69827	1.4768
chr19	18733524	18739937	28.8886	28.4912	1.01395	39.7305	38.5169	1.03151	24.5748	19.8364	1.23887	18.1278	21.6045	0.839076	0.982976	1.47648
chr9	27392361	27402889	84.4437	64.1052	1.31727	79.461	64.7784	1.22666	70.4477	67.8613	1.03811	48.3408	68.7415	0.703226	1.07387	1.47622
chr2	156387372	156394869	88.8881	80.7251	1.10112	51.0821	77.0338	0.663113	45.0538	50.113	0.899045	40.284	66.1228	0.60923	1.66053	1.47571
chr5	31287966	31292255	24.4442	15.4327	1.58392	5.67579	12.2554	0.463126	36.043	28.7106	1.25539	26.1846	30.77	0.850978	3.42006	1.47524
chr2	30992070	31000400	44.444	62.9181	0.706379	68.1095	47.2707	1.44084	37.6814	48.5469	0.776184	26.1846	49.7558	0.526263	0.490256	1.4749
chr11	98356161	98360749	35.5552	27.3041	1.3022	28.3789	15.7569	1.80105	22.9365	24.0125	0.95519	16.1136	24.8779	0.647708	0.723021	1.47472
chr2	32767470	32779141	64.4439	61.731	1.04395	45.4063	43.7692	1.0374	53.2454	74.1254	0.718315	32.2272	66.1228	0.487384	1.00631	1.47382
chr11	117961281	117970984	57.7773	48.6725	1.18706	34.0547	45.52	0.748127	42.5963	46.9809	0.906673	32.2272	52.3745	0.615322	1.58671	1.47349
chr5	107091013	107096682	42.2218	30.8655	1.36793	45.4063	31.5138	1.44084	19.6598	18.7924	1.04616	12.0852	17.0217	0.709987	0.9494	1.47349
chr11	60350899	60355624	33.333	24.9298	1.33708	34.0547	28.0123	1.21571	25.394	20.8804	1.21616	22.1562	26.8419	0.825433	1.09983	1.47336
chr10	111471165	111476810	39.9996	15.4327	2.59187	34.0547	29.7631	1.14419	35.2239	34.9747	1.00713	20.142	29.4607	0.683692	2.26523	1.47307
chr16	36870980	36882693	111.11	70.0409	1.58636	96.4884	57.7753	1.67006	122.055	89.7857	1.3594	90.639	98.2022	0.922984	0.949881	1.47283
chr12	93779824	93786858	28.8886	52.2339	0.553063	11.3516	47.2707	0.24014	40.958	27.1445	1.50889	24.1704	23.5685	1.02554	2.30309	1.47131
chr7	19046649	19059420	71.1105	68.8538	1.03278	45.4063	56.0246	0.810471	77.001	120.584	0.638566	46.3266	106.713	0.434123	1.27429	1.47093
chr11	73130928	73141966	73.3327	103.281	0.710033	102.164	57.7753	1.7683	58.1603	68.3833	0.850505	50.355	87.0726	0.578311	0.401534	1.47067
chr12	17879319	17885033	28.8886	35.614	0.811159	22.7032	56.0246	0.405236	21.2982	32.3646	0.658069	16.1136	36.0075	0.447507	2.0017	1.47052
chr15	75836517	75844421	26.6664	48.6725	0.547875	22.7032	33.2646	0.682502	42.5963	57.9431	0.73514	26.1846	52.3745	0.499949	0.802744	1.47043
chr10	42013464	42022871	71.1105	53.421	1.33113	62.4337	45.52	1.37157	59.7987	63.1632	0.946732	36.2556	56.3026	0.643942	0.97052	1.47021
chr13	23927173	23937557	84.4437	75.9766	1.11144	56.7579	63.0276	0.900524	70.4477	68.9053	1.02238	52.3692	75.2883	0.695582	1.23422	1.46983
chr17	26064128	26072902	51.1107	48.6725	1.05009	39.7305	35.0154	1.13466	40.958	40.1948	1.01899	32.2272	46.4824	0.693321	0.92547	1.46972
chr9	21921505	21940438	59.9995	70.0409	0.856635	39.7305	50.7723	0.782524	100.757	125.804	0.800899	62.4402	114.569	0.545	1.09471	1.46954
chr4	40966282	40973511	37.7774	34.4269	1.09732	39.7305	22.76	1.74563	43.4155	50.635	0.857421	22.1562	37.9715	0.583495	0.628612	1.46946
chr7	30442082	30446966	37.7774	26.1169	1.44647	51.0821	26.2615	1.94513	17.2024	26.1005	0.659081	14.0994	31.4247	0.448673	0.743638	1.46896
chr7	46346409	46351679	26.6664	28.4912	0.935953	17.0274	17.5077	0.972566	21.2982	29.2326	0.728576	10.071	20.2951	0.496228	0.962354	1.46823
chr9	50656929	50661913	48.8885	20.1813	2.42247	45.4063	12.2554	3.70501	26.2131	21.9244	1.19561	18.1278	22.2592	0.814397	0.653835	1.46809
chr1	134140553	134146802	22.222	28.4912	0.779961	11.3516	28.0123	0.405236	18.0215	27.1445	0.66391	10.071	22.2592	0.452443	1.92471	1.46739
chr11	80426153	80431832	28.8886	27.3041	1.05803	34.0547	36.7661	0.926253	37.6814	29.2326	1.28902	24.1704	27.4966	0.879032	1.14227	1.46641
chr7	110505195	110515303	44.444	43.924	1.01184	11.3516	42.0184	0.270157	27.0323	25.0565	1.07885	22.1562	30.1153	0.735712	3.74538	1.46641
chr11	101275174	101283524	68.8883	58.1696	1.18427	39.7305	35.0154	1.13466	54.0645	45.4149	1.19046	38.2698	47.137	0.811884	1.04372	1.46629
chr5	113139891	113147742	35.5552	33.2397	1.06966	28.3789	24.5107	1.15782	31.1281	40.7168	0.764502	20.142	38.6262	0.52146	0.92386	1.46608
chr8	121902820	121913897	51.1107	79.538	0.642594	56.7579	66.5292	0.853128	36.8622	55.3331	0.666187	26.1846	57.6119	0.4545	0.753222	1.46576
chr8	93808093	93815236	42.2218	40.3626	1.04606	34.0547	29.7631	1.14419	33.5856	33.9307	0.989829	18.1278	26.8419	0.675354	0.914237	1.46565
chr10	59893899	59900446	13.3332	29.6783	0.449257	17.0274	19.2584	0.88415	13.1066	25.5785	0.512405	10.071	28.806	0.349615	0.508123	1.46563
chr4	42848011	42856064	35.5552	37.9883	0.935953	17.0274	57.7753	0.294717	32.7664	34.9747	0.936861	32.2272	50.4105	0.639296	3.17577	1.46546
[truncated: 6,880 more rows]

## Sheet: H3K27me3
H3K27me3 replicate fragment counts and ratios of 120bp/150bp for each peaks
[truncated: 5,428 more rows]
