# Supplementary material for: Biparental contributions of the H2A.B histone variant control embryonic development in mice
Source: PLoS Biol. 2020 Dec 23;18(12):e3001001. doi: 10.1371/journal.pbio.3001001 (PMC7757805; doi:10.1371/journal.pbio.3001001)
Supplement: S7 Data — DPS, daily sperm production. (XLSX) [file pbio.3001001.s022.xlsx]

## Sheet: Fig S7A&B
	Daily sperm production M/day/testis		% motile sperm
37 weeks males	KO	WT	KO	WT
Rep1	2.54649	2.40186	72	49
Rep2	2.12293	2.29339	44	51
Rep3	2.12293	2.15393	62	43

## Sheet: Fig S7D
Mouse	% Normal Sperm Morphology	Total % Abn Head	% Bent Neck	% Tail Defect
WT-1	92	3	2	3
WT-2	89	6	1	5
WT-3	85	3	4	8
WT-4	80	14	3	3
KO-1	89	10	0	1
KO-2	91	4	2	3
KO-3	82	16	1	1
