# Supplementary material for: Biparental contributions of the H2A.B histone variant control embryonic development in mice
Source: PLoS Biol. 2020 Dec 23;18(12):e3001001. doi: 10.1371/journal.pbio.3001001 (PMC7757805; doi:10.1371/journal.pbio.3001001)
Supplement: S8 Data — TUNEL, terminal deoxynucleotidyl transferase dUTP nick end labeling. (XLSX) [file pbio.3001001.s023.xlsx]

## Sheet: Fig S8A
tubule count / cross section	KO TUNEL+	WT TUNEL+
100	43	33
100	32	38
100	17	15
100	26	32
400	118	118	sum

## Sheet: Fig S8B
	WT								KO
		E0	E1	E2	E3	total	total CO			E0	E1	E2	E3	total	total CO
Staining 1	1	0	13	6	0	19	25	Staining 1	1	0	14	5	0	19	24
	2	0	16	3	0	19	22		2A	1	13	5	0	19	23
	5	0	18	1	0	19	20		2B	0	17	2	0	19	21
	6	0	14	5	0	19	24		3	0	14	5	0	19	24
	7A	0	12	7	0	19	26		5A	0	12	7	0	19	26
	7B	0	18	1	0	19	20		5B	0	10	9	0	19	28
	8	0	10	9	0	19	28		6A	2	14	3	0	19	20
	9	0	16	3	0	19	22		6B	1	16	2	0	19	20
	11	0	17	2	0	19	21		7	1	14	4	0	19	22
	12	0	12	7	0	19	26		8	1	16	2	0	19	20
	13	0	12	7	0	19	26		10	2	12	5	0	19	22
	14A	0	13	6	0	19	25		11	0	16	3	0	19	22
	14B	0	16	3	0	19	22		12A	0	12	7	0	19	26
	14C	0	17	2	0	19	21		12B	0	14	5	0	19	24
	15	0	9	10	0	19	29		13	0	14	5	0	19	24
	16	1	11	7	0	19	25		14	1	14	4	0	19	22
	17	0	11	8	0	19	27		17A	0	12	7	0	19	26
	20	0	15	4	0	19	23		17B	0	15	4	0	19	23
	21A	0	14	5	0	19	24		19	0	15	4	0	19	23
	21B	0	16	3	0	19	22		20	2	14	3	0	19	20
	21C	0	14	5	0	19	24		21	0	15	4	0	19	23
	21D	0	17	2	0	19	21		22	0	9	9	1	19	30
	22	0	13	6	0	19	25		23	0	13	6	0	19	25
	23	0	13	6	0	19	25		26	0	17	2	0	19	21
	24	0	15	4	0	19	23		28	0	16	3	0	19	22
	25	0	17	2	0	19	21		29	0	12	7	0	19	26
	26	3	13	3	0	19	19		31	0	14	5	0	19	24
	27	0	13	6	0	19	25	Staining 2	1 left	1	13	5	0	19	23
	28	0	18	1	0	19	20		1 right	0	15	4	0	19	23
	29	0	10	9	0	19	28		1 bottom	2	14	3	0	19	20
	30	0	14	5	0	19	24		2	0	14	5	0	19	24
Staining 2	7	0	18	1	0	19	20		3	0	13	6	0	19	25
	8	0	16	3	0	19	22		5	0	12	7	0	19	26
	9A	4	12	3	0	19	18		6A	0	16	3	0	19	22
	9B	0	11	8	0	19	27		6B	0	12	7	0	19	26
	15	0	12	7	0	19	26		7	1	13	5	0	19	23
	16	0	11	8	0	19	27		9A	0	17	2	0	19	21
	21 L	0	11	8	0	19	27		9B	2	16	1	0	19	18
	21 R	0	16	3	0	19	22		10	0	12	7	0	19	26
	22 (top)	1	14	4	0	19	22		11A	0	13	6	0	19	25
	22 (bottom)	0	13	6	0	19	25		11B	0	14	5	0	19	24
	25	1	12	6	0	19	24		11C	0	13	6	0	19	25
	26	2	14	3	0	19	20		11D	0	13	6	0	19	25
	29	0	14	5	0	19	24		11E	0	14	5	0	19	24
	31	1	13	5	0	19	23		12A	0	15	4	0	19	23
	32	1	17	1	0	19	19		12B	0	12	7	0	19	26
	38	1	16	2	0	19	20		13	0	13	6	0	19	25
	39	0	12	7	0	19	26		14A	0	14	5	0	19	24
	42	0	15	4	0	19	23		14B	0	10	9	0	19	28
	44	0	10	9	0	19	28		14C	0	12	7	0	19	26
	45	0	12	7	0	19	26		15	0	15	4	0	19	23
	48 A	0	15	4	0	19	23		17	0	17	2	0	19	21
	48 B	0	11	8	0	19	27		18A	0	16	3	0	19	22
	48 C	1	11	7	0	19	25		19A	2	15	2	0	19	19
	50	0	14	5	0	19	24		19B	7	8	4	0	19	16
	51	0	16	3	0	19	22		20	0	12	6	1	19	27
	54	0	12	7	0	19	26		21	1	17	1	0	19	19
	56	3	16	0	0	19	16		22	1	15	3	0	19	21
	57	0	11	8	0	19	27		23A	0	15	4	0	19	23
	58	0	18	1	0	19	20		23B	0	18	1	0	19	20
	59	0	13	6	0	19	25		23C	0	13	6	0	19	25
	60	0	17	2	0	19	21		24 left	0	17	2	0	19	21
	61	1	11	7	0	19	25		24 right	0	19	0	0	19	19
	62	0	15	4	0	19	23		25	0	16	3	0	19	22
	63 bottom	4	12	3	0	19	18		26	0	15	4	0	19	23
	63 top	7	11	1	0	19	13		27	1	14	4	0	19	22
	65A	0	13	6	0	19	25		28	0	18	1	0	19	20
	65B	0	12	7	0	19	26		29A	0	15	4	0	19	23
	65C	0	15	4	0	19	23		30	0	15	4	0	19	23
	66	0	13	6	0	19	25		31	0	13	6	0	19	25
	67	1	10	8	0	19	26		33	0	15	4	0	19	23
	68	1	13	5	0	19	23		35	0	15	4	0	19	23
	70	0	12	7	0	19	26		36	0	15	4	0	19	23
	71	2	13	4	0	19	21		38	2	17	0	0	19	17
	72	0	12	7	0	19	26		39	0	15	4	0	19	23
	73 left	0	12	7	0	19	26		40	0	15	4	0	19	23
	74A	0	9	9	1	19	30		42	0	13	6	0	19	25
	74B	0	17	2	0	19	21		43	0	12	7	0	19	26
	74C	0	10	9	0	19	28		44	0	18	1	0	19	20
	74D	0	14	5	0	19	24		46	1	13	5	0	19	23
	75	0	13	6	0	19	25		47	0	18	1	0	19	20
	76A	0	14	5	0	19	24		48	0	16	3	0	19	22
	76B	0	15	4	0	19	23		49A	1	14	4	0	19	22
	77	0	12	7	0	19	26		49B	0	12	7	0	19	26
	WT (84 cells)	E0	E1	E2	E3	total chromosomes	total CO		KO (84 cells)	E0	E1	E2	E3	total chromosomes	total CO
	Total	35	1138	422	1	1596	1985		Total	33	1195	366	2	1596	1933
	Avg count per cell	0.416667	13.5476	5.02381	0.0119048	19	23.631		Avg count per cell	0.392857	14.2262	4.35714	0.0238095	19	23.0119
	Standard dev per cell	1.11083	2.36136	2.43457	0.109109	0	3.01714		Standard dev per cell	0.957127	2.07887	2.03962	0.153371	0	2.53408

## Sheet: Fig S8C
Male germ cells		Total	H2A.X positive
Pachytene	WT	33	27
	KO	41	33
Late Pachytene	WT	32	9
	KO	38	11

## Sheet: Fig S8D
		nb undamaged	nb COMET +	nb undamaged	nb Alkaline +
rep1	WT	98	2	98	2
	KO	84	16	99	1
rep2	WT	94	6	99	1
	KO	94	6	98	2
rep3	WT	98	2	100	0
	KO	93	7	96	4
rep4	WT	95	5	92	8
	KO	94	6	87	13
rep5	WT	97	3	95	5
	KO	96	4	44	56

## Sheet: Fig S8E
nb CMA3 positive sperm cells	Rep1 (n=200)	Rep2 (n=200)
WT	18	6
KO	1	2

## Sheet: Fig10
Female germ cells (E17.5)		Total	H2A.X positive
Pachytene	WT	17	17
	KO	20	20
