# Supplementary material for: Biparental contributions of the H2A.B histone variant control embryonic development in mice
Source: PLoS Biol. 2020 Dec 23;18(12):e3001001. doi: 10.1371/journal.pbio.3001001 (PMC7757805; doi:10.1371/journal.pbio.3001001)
Supplement: S9 Data — (XLSX) [file pbio.3001001.s024.xlsx]

## Sheet: Fig. S9C
Long term breeding assays
	WTxWT	WTxKO	KOxWT	KOxKO
# litters	27	30	19	31
At least 1 dead pup	6	8	4	6
